# Supplementary material for: HSFA1a modulates plant heat stress responses and alters the 3D chromatin organization of enhancer-promoter interactions
Source: Nat Commun. 2023 Jan 28;14:469. doi: 10.1038/s41467-023-36227-3 (PMC9884265; doi:10.1038/s41467-023-36227-3)
Supplement: Supplementary file 3 — Supplementary Data 1 [file 41467_2023_36227_MOESM3_ESM.xlsx]

## Sheet: Solanum_lycopersicum_2kb_promot
		Probes details for Capture-Hi-C experiments
TargetID	ProbeID	Sequence	Replication	Strand	Coordinates
Sly00g0382751(+)_2	adHiCsTomatoe_10X4736078	GATCGACAAACAGCGAGGTTGGCATGAAATGTTGCCATATGCTCTACTAGGTTATCAAACAATGGTCTGAACATCGAGTGGGGCTACTCCATACTTGCTAGTATGTGGAACAGAGGCAGT	1	+	chr6:1-120
Sly00g0382781(+)_3	adHiCsTomatoe_10X4735806	ATGGTTGGAAAAATCTTCCAACAACGCTGAGTTTTCACAATTTCGATATCTTATTAGGGGGATATACCTTTTGAAAGTTGGATTGTTCAAGTAAAGAGAATCCAACCCAAATTAAAGTAT	1	+	chr15:45-164
Sly00g0382781(+)_4	adHiCsTomatoe_10X4735789	GTTTAATCCACTGATTTTGAGTATATTGATAGATGAAAATTGAAGTTTTTTTACGAATATTGTTAAGATTGTTGTTGGTTATGTTGTTGCATGCCTCGAGTTGATTTGATTCGTGTATTT	1	+	chr16:61-180
Sly00g0382791(+)_1	adHiCsTomatoe_10X4735760	AGAAATCTTATTCAAGGACGAACATTTCCAAGGGGGAGATATTGTAACATCTCTTGACACGTAGTAGCCTAAATAAGCTAAGAAAATAAAAATTCACTTTTGGAAACAAAATGTAAAATA	1	+	chr18:25-144
Sly00g0382791(+)_2	adHiCsTomatoe_10X4735741	ATGGTTGGAAAAATCTTCCAACAACGCTGAGTTTTCACAATTTCGATATCTTATTAGGGGGATATACCTTTTGAAAGTTGGATTGTTCAAGTAAAGAGAATCCAACCCAAATTAAAGTAT	1	+	chr19:45-164
Sly00g0382791(+)_3	adHiCsTomatoe_10X4735724	GTTTAATCCACTGATTTTGAGTATATTGATAGATGAAAATTGAAGTTTTTTTACGAATATTGTTAAGATTGTTGTTGGTTATGTTGTTGCATGCCTCGAGTTGATTTGATTCGTGTATTT	1	+	chr20:61-180
Sly00g0382801(-)_2	adHiCsTomatoe_10X4735623	TTGGCGTATCCATTTTGTTGCGCTTGTCCAAGTACTTTGCTAATTTAGAGTATAAACAATATGGGAGCCATTTAATTCACTTCATATTAAGTAGGAGGAAAAATTAAGAACTAAACTTGT	1	+	chr25:73-192
Sly00g0382821(-)_4	adHiCsTomatoe_10X4730253	TGTACATATTCAATGTTTTTATATTGAATTTCTGATTTTATTAAATTAAATGTAGTCATCGACATATCATCCAAAAAGCCCAACGAAGCATGATGTCCAAGTGAAAGAGCTGCCAGAACT	1	+	chr30:113-232
Sly00g0382861(+)_1	adHiCsTomatoe_10X4735268	AAACCACGTGCCCCAAGAAGGACACTGCATCTAGCCAAAACTCACACTTAGAGAACTTGGCATAAAGCTTTTTCTCCCTCAACATTTCCAATACCATTCTCATATGCTCCTCATGTTCTT	1	+	chr43:25-144
Sly00g0382861(+)_2	adHiCsTomatoe_10X4735246	ACGCAGCAGGGGCATTCGTAAGACCAAAAGACATCTCTAAAAATTTGTAATGCCCATACCTTGTTTGAAAAAGCAGTCTTTGGCACATTCGTTGCCCGTATTTTCAATTGATGATAACCG	1	+	chr44:54-173
Sly00g0382861(+)_4	adHiCsTomatoe_10X4735212	CTTGGGTAATGTCATCCTTGAGATGTGCCAAGAAAGCTAAACACCCTTTACTAACCATTTTCTTAGCACGAAGAAAGGAGATGATACGCACCGGATTGGAAGTGTAGTAACCCTCCCAAA	1	+	chr46:61-180
Sly00g0382861(+)_5	adHiCsTomatoe_10X4736008	GATCGCAAATTGCAGAGAAAGCCAAGTCATACCCAGAATTACATCAAAATCATCCATTTCTAAGAGAACCAAATCTACATAAGTGTTGCTCCCCACAAAGTTCACCAAACAAGACCTATA	1	+	chr47:1-120
Sly00g0382871(-)_5	adHiCsTomatoe_10X4735165	TTAGTTATGACTGTATGTATTGTATGATGATTTTTTTTTATAATAATTGATTGCATATGTAAATAAAAAAATTAAATTGTTTGTGGTGGTAGTTTGTTGGAATATTTTCACAAAAGTGGT	1	+	chr49:37-156
Sly00g0382871(-)_3	adHiCsTomatoe_10X4735134	TATCAATATACTAATAATAACAAGATAGTCTCTTTTCACATACTAGTGCAATGAATAACATGGTGGTTTCAGTGTTTTGAAACTTATTACAAGTACTGGTCAGCAGAATCTACACTTTTC	1	+	chr51:13-132
Sly00g0382881(-)_2	adHiCsTomatoe_10X4735023	TTGGGGATAATAATAGTTATTGATTCTAATTATGAGTTTAAGTCTTCCGCATTACTTTCTGTTTATATTATATTGAAATGTTAAGGTTAGATTGGTTGGTTCGCTCACATAGGAGGGTAA	1	+	chr55:37-156
Sly00g0382891(-)_4	adHiCsTomatoe_10X4734963	TACCAATAGTAAATAAATATCCACTCGTGAATTTTACTTCATTTGTCCGATGATTCAATTCGCATCACTATATCTTTCAATATTGTTGGATATTGTTATAATGCAAGACATAGTTTTAAG	1	+	chr58:61-180
Sly00g0382891(-)_3	adHiCsTomatoe_10X4734941	CTTTTGAAATGCAAAGCTCACATTTATTGGAGACTTGACAATATTGACAAACAAATATTTAAACTAGTTAAGTACCTTTTCAATGTAATGAGACCGTGAAAATGCTAAACATTATGGAGT	1	+	chr59:85-204
Sly00g0382911(+)_2	adHiCsTomatoe_10X4734826	GGTGGGTATACTGTAATTTGAAAAATTCTTTTTTTCCCTGTATTTATGTCTATACTCAACTTCTTTGGCTTACTGTTTAGGTTATTGGATTTCTTCTTCTGAACATTTATCTGCATACCT	1	+	chr66:25-144
Sly00g0382911(+)_4	adHiCsTomatoe_10X4734787	GAAGGATGGTGAAATTGTTAATGAAACTCATGAAAAGATGAAGGTATGCTCTGTCCTTAAGCTCACTTACTCTTATCATGTTCTTGTAGGGTGTTGGTTAATTAGTATCTATCGGTGGAG	1	+	chr68:61-180
Sly00g0382921(+)_2	adHiCsTomatoe_10X4734751	GAAGGATGGTGAAATTGTTAATGAAACTCATGAAAAGATGAAGGTATGCTCTGTCCTTAAGCTCACTTACTCTTATCATGTTCTTGTAGGGTGTTGGTTAATTAGTATCTATCGGTGGAG	1	+	chr70:61-180
Sly00g0382951(+)_1	adHiCsTomatoe_10X4734565	CAAAATCCACATAGGGTTGCCAGCAACTTTCTTTTTCCAATAATTTTCAACTGTCTGTAAGAATGTTTCATTCTCAGTCCAACAATTGAGAAATTTAAAGTACTTAATCACATTTTCCTT	1	+	chr78:25-144
Sly00g0382951(+)_3	adHiCsTomatoe_10X4734521	CAGCATCTGCATTCGATAAAAATCTAGCTGAGAGTGGTTAGTAAAAGGTTCTAAAATAGAAATCATAGCAAAATTATGAATTTTCCTGAGGTTAATCAGTCTTTCCAGAGCACCAAAAGT	1	+	chr80:85-204
Sly00g0382951(+)_4	adHiCsTomatoe_10X4734496	GTAACATCTCTAATTTCATCCACATTAGAGTTATGCAACAAAGGACCTTTTTGAACTTGATAAGAAGTATCTGTTTCCTCCTCTGGTTCAATGCCCTACACTAAGGATTGAGTATCAGCA	1	+	chr81:85-204
Sly00g0382981(+)_1	adHiCsTomatoe_10X4734397	CAGTGGCTGGCTCAGACGCCTCTTGTATTGCCGGTGCTGGTGTTGGCGCGGTTGTTGCTCTAGTTCTAACCATCTGTGAAATAGAGTGAAGATGGTCAGATACCAATTTGTATCACCTAG	1	+	chr86:49-168
Sly00g0383001(+)_1	adHiCsTomatoe_10X4734254	TTCCTTGAACCAAAAGATTATGAAATTTCAATGGTCGGAGGCATGTGAAAGAAGCTTCCAAATATTGAAAAATAGGGTTATTTCCTCTCAATTGTTGACTTTATCGGAGTGTACCAATGG	1	+	chr93:49-168
Sly00g0383011(-)_4	adHiCsTomatoe_10X4734124	TCTGTTGATTTTTTCTAATAACCTTTGATGACTTCTTGTTTTATGGATGTGGAAATACTTTGTTTCAAATTTATGTGGTATTTAGTGGACTTAATCCTTGATAAAGTAGGACTTACAAGG	1	+	chr98:49-168
Sly00g0383011(-)_2	adHiCsTomatoe_10X4734089	ACAACAGTTCAGAAATATAAAAACTTCTTGTGTCACTAATACAGTGAAATTTGGAAACTGTTTTATTACTAAGACAACAAATATAAAAATTATTGTATTACTAATACAAAGAGACATTCA	1	+	chr100:25-144
Sly00g0383031(+)_2	adHiCsTomatoe_10X4733930	AAAATTCGAACTAGGTGTCTGATAATCTGATATAGTAATTAGATGTGGAGTGAGTATGAGGAAGATTTGAATAGTCCACTATTTTTACTGAGCAAGAACTTGCCTGGTTAGTCCTACTAA	1	+	chr107:13-132
Sly00g0383041(-)_3	adHiCsTomatoe_10X4733814	TAATAAATCACCATAAATGTTCAGGAAGATTCCACCCTAAAAGGATTTTGAAGAATAGAATTCTTAACTCAATAATTTAAAATGTTATATAGACAAAGAAGATAAAATAGTAAATTTGTA	1	+	chr113:37-156
Sly00g0383041(-)_1	adHiCsTomatoe_10X4733782	AAAATAATTTAAACTTAATCGCCAAAATTAATGGTGACGTATCTCTAAATTTTTTTAAAGAACTATTGTTTTTCTAAAATATATGAATTTATATATATTTAATTTGGTGTACTAATCAAT	1	+	chr115:37-156
Sly00g0383061(-)_3	adHiCsTomatoe_10X4733672	AAAATAATTTAAGCTTAACCGCCAAAATTTAAGTTGAAGTATTCTAAATTTTTTAATGAACTATTCTTATTCTTATAGATATGTATTTATATATATTTAATGTGGCTTGATAAATAATAA	1	+	chr121:37-156
Sly00g0383071(-)_1	adHiCsTomatoe_10X4733566	AAAATAATTTAAGCTTAACCGCCAAAATTTAAGTTGAAGTATTCTAAATTTTTTAATGAACTATTCTTATTCTTATAGATATGTATTTATATATATTTAATGTGGCTTGATAAATAATAA	1	+	chr126:37-156
Sly00g0383081(-)_3	adHiCsTomatoe_10X4733533	AAACGTCATCCTAAAATAATTTAAGCTTAATCGCCAAAATTTAAGGTGAAGTACTATAAATTTATTAATGAACTATTCTTATTCTTAAAGATACAAATTTATATATATTTAATTTTGTTT	1	+	chr128:25-144
Sly00g0383091(-)_4	adHiCsTomatoe_10X4735849	GATCGGGGTTCACTATTTACTTCTCATTTCTGGAAGGCATTACAACATGGTCTGGGTACCCAGTTAGATATGAGTACGGCATTTCACCGTCAGACAGATGGTCAATCTGAGTGGACCATT	1	+	chr131:1-120
Sly00g0383091(-)_2	adHiCsTomatoe_10X4735845	GATCATGTTTGGCTCTGAGTATCACCCATGAAGGGTGTGATGAGGTTTGGAAAGAAGGGCAAGCTTAGCCCTATGTTCATTGGACCTTTTGAGATTTTGAGCCGAGTGGGAGAGGTGGCC	1	+	chr133:1-120
Sly00g0383101(-)_6	adHiCsTomatoe_10X4733408	CCAATATATCTTTAGTCAGAGAGATTTGAACTTGAGGCAGCGGAGATGGCTTGAGTTGCTGAAGGACTATGATGTGACCATTCTGTATCATCCGGGGAAGGCTAATGTTGTGGCCGATAC	1	+	chr135:13-132
Sly00g0383101(-)_5	adHiCsTomatoe_10X4733386	ATGTCTCATTCGAGACAAAGTATTGAGAGGGGAAGCTAAAGAGGCTGTCCTTGACTCTGATGGTGTCTTGAGGATTGGAGGCAGGATTTATGTTCCCAAGACAGGTGATTTTATTAGATT	1	+	chr136:34-153
Sly00g0383101(-)_3	adHiCsTomatoe_10X4735836	GATCGGGGTTCACTATTTACTTCTCATTTCTGGAAGGCATTACAACATGGTCTGGGTACCCAGTTAGATATGAGTACGGCATTTCACCGTCAGACAGATGGTCAATCTGAGTGGACCATT	1	+	chr138:1-120
Sly00g0383101(-)_1	adHiCsTomatoe_10X4735832	GATCATGTTTGGCTCTGAGTATCACCCATGAAGGGTGTGATGAGGTTTGGAAAGAAGGGCAAGCTTAGCCCTATGTTCATTGGACCTTTTGAGATTTTGAGCCGAGTGGGAGAGGTGGCC	1	+	chr140:1-120
Sly00g0383111(-)_4	adHiCsTomatoe_10X4733290	ATTTACAAGATTTTTTAATGTCTGATTTTATGAATTCACTATTCTAAACTAATTAATATTTTTTTTTGTAGATAATATGAGTACTTTCATCTACAATGAAGAGTTCAACAAGAAAAAAGT	1	+	chr141:96-215
Sly00g0383111(-)_1	adHiCsTomatoe_10X4733240	TTTTGACCTATTTTGTACTTTTTGATTCGCATTACAAATATATATGTATGATATGACCATTATATCTATATATGTTACTCTTGTTTGTTAAAAAAATCTTACGTATAGATGAAATATTTA	1	+	chr144:73-192
Sly00g0383121(-)_2	adHiCsTomatoe_10X4735820	GATCTCATAACAATATACATAGAAACGTCATCCTAAAACAATTTAAGCTTAATCGCCAAAATTTAGGGTGAAATACTCTAAATTTTACATTAAAATATTCTTATTTTTAAAGATGTGAAT	1	+	chr147:1-120
Sly00g0383131(-)_4	adHiCsTomatoe_10X4733154	TATATTTGTAGATAGTATATTCCAAGTCAAGCAAGGTTTCTATTTACTTGTTTTATATTTACAAGTTTTTTTAATGTTTGACTTTATGAATTCACTATTCTAAACTAATTAATATTTGTT	1	+	chr149:61-180
Sly00g0383141(-)_3	adHiCsTomatoe_10X4733060	TTTGTACTGTTTGATTCGCATTACAAATATATATGTATGATATGACCATTATATCTTTATATGTTACTCTTGTCTGTTAAAAAAATCTTACGTATAGATGAAATATTTTTTTTAAGTTTC	1	+	chr154:84-203
Sly00g0383151(-)_4	adHiCsTomatoe_10X4733020	AAAAGCTGAATGTAATTTTTGTTTTCACTTCCACCATCAAGAAAATTTTATATTTATAGATTAGATATTCCAAGTCAAGCAAGGTTTCTATTTACTAGTTATATATTTACAAGTTTAATG	1	+	chr157:13-132
Sly00g0383151(-)_1	adHiCsTomatoe_10X4732953	TTTGTACTGTTTGATTCGCATTACAAATATATATGTATGATATGACCATTATATCTTTATATGTTACTCTTGTCTGTTAAAAAAATCTTACGTATAGATGAAATATTTTTTTTAAGTTTC	1	+	chr160:84-203
Sly00g0383161(-)_5	adHiCsTomatoe_10X4735799	AATCAACCATAACACTTAACAGGTGACATCAACAATTACCATAACCCTTGGCCACAACACCAAGCACCTCTATGAGGACTCAAGCCTCCACACCATACTCATTTGGGAATTAGGTTCTTC	1	+	chr161:1-120
Sly00g0383161(-)_2	adHiCsTomatoe_10X4732883	ACAATTTAAGCTTAATCGCCAAAATATAGGCTGAAATACTCTAAATTTTATATTAAAATATTCTTATTCTTAAAGATGTGAATTTGTATATATTTAATTTGGTTTGCTAATTAATAAGTC	1	+	chr164:73-192
Sly00g0383171(-)_3	adHiCsTomatoe_10X4732858	CCTCTTCCTCTAGAGGACGTTCTCCCGCGACCTCTACCACGGCCTCTTGCCACTACTCCTGTTCGAGCTACAACCCAGTGGCTGGCTCAGACGCATCTTGTCTTGCCGGTGTTGGTGTTG	1	+	chr166:13-132
Sly00g0383181(-)_2	adHiCsTomatoe_10X4735782	GATCGCCACCACATTTTGGCATTTCCCTGAAACTGATAGGTTACAAACTCAATGCCAAATCGTTCCACTATGCCCATTTTATGTAGTAACTCATGACAATCAACCAGAATATCGTAGGCA	1	+	chr170:1-120
Sly00g0383201(-)_1	adHiCsTomatoe_10X4701977	TCATTACAATTACATAATCACATCATGCAAGCATACAATTAAGCATATAGAAGACTTGACAATACTACCCAATACATATCATTCGCTATTAAGAGTTTACTATGAAATAGCATAATCCAT	1	+	chr177:109-228
Sly00g0383211(-)_1	adHiCsTomatoe_10X4732581	TGTACATAAACTATATGTATCGCCATCTTCTGTTTTGGTCTCTTTTATTTTTGACCTATTTTGTACTGTTTGATTCGCATTACAAACATATATGTATGATATGACCATTATATCTATATA	1	+	chr181:25-144
Sly00g0383221(-)_4	adHiCsTomatoe_10X4732562	AAAACAATTTAAGCTTAATCGCCAAAATTTAGGGTGAAATACTCTAAATTTTATATTGAAATATTCTTATTCTTAAAGATGTGAATTTGTATATATTTAATTTGGTTTGCTAATTAATAA	1	+	chr182:37-156
Sly00g0383241(-)_4	adHiCsTomatoe_10X4735750	CATTCGAAAACTTTCATCTTTATTCATTACAAATAAAAAGGAGCACCCCAAGGGGAACACACTCAGTCTAATAAAACCTTTCGCTAACAATTCCTGAAGTTGGGCCTTCAACTCCCTTAC	1	+	chr189:1-120
Sly00g0383241(-)_3	adHiCsTomatoe_10X4699511	GGAAGTATCATCCCTGAGATGTGCCAAGAAAGCTAAAAACCCTTACTAACCATTCTCTTAGCACGAAGAAAAGAGATAATATGAATTGGAGTGGAAATATAGTAACCCTCCCACACTAGA	1	+	chr190:109-228
Sly00g0383251(-)_5	adHiCsTomatoe_10X4698918	TATATTTACAAGATTTTTTAATGTCTGACTTTATAAATTCACTATTCTAAACTAATTAATATTTTTTTGTAAATAAAATGAGTACTTTCATCAACAATGAAGAGTTCAACAAGAAAAAAG	1	+	chr193:109-228
Sly00g0383251(-)_2	adHiCsTomatoe_10X4732316	AAGTATCAAGCGTAACACTCGTATGTTAATTTGTAACCAACTTGACAAGATTCAACGATTAATAAGCGAGAAAATGTGGTCAGTGCATCATATAATTGCTACGGATGTTTTCAAAGAAGA	1	+	chr196:25-144
Sly00g0383251(-)_1	adHiCsTomatoe_10X4732289	TTTTGACCTATTTTGTACTGTTTGATTCGCATTACAAACATATATGTATGATATGACCATTATATCTATATATGTTACTCTTGTCTGTTAAAAAATTCTTATGTATAGATGAAATATTTA	1	+	chr197:73-192
Sly00g0383261(-)_4	adHiCsTomatoe_10X4732261	TTTGTTAGGTATATATGTTTATTCTCAAGAATACTTACATTAAATGATTTCCTAGATAATTTTATAGTAGTAATTATAGATTCTAGTGAAAAATATACTATACTATTAACAAAATATTTC	1	+	chr199:37-156
Sly00g0383261(-)_3	adHiCsTomatoe_10X4732251	TAGGAGAAATTTAACTAATTCAGACTTCAAAGCTAAAGATTTTTGTTTGCAAGTTGTTTTCTATATAGAAAAAATACTTAAGACTCAACGTGTTCCAATTATTGTTTGAGGGTCAAATTC	1	+	chr200:13-132
Sly00g0383261(-)_1	adHiCsTomatoe_10X4732213	TTCATTATCGCCATCTTCTGTTTTGGTCTCTTTTATTTTTTACTTTGGTACTGTTTGATTCGCATTACAAACATATACGTATGATATGACCATTATATCTATATATGTTACTCTTGTCTG	1	+	chr202:37-156
Sly00g0383271(-)_2	adHiCsTomatoe_10X4732164	ATATACATCTAGAAACCTTATCCTAAAATAATTTAAGCTTAATCGCCAAAATTTAAGGTGAGATATCTCTAAACTTTTTAATGAACTATTCTTATTCTAAAAGATATGAATTTATATATA	1	+	chr205:13-132
Sly00g0383301(-)_5	adHiCsTomatoe_10X4732033	GTAGATACATATCCACTAGTGAATTATACTTCATTCGTCCGATAACTCAATTTGCATCACTTCAATATTGTTGGATATTGGTATAATGCAAGACACAATTTTAAGTATTATTTTAAATGC	1	+	chr212:13-132
Sly00g0383301(-)_4	adHiCsTomatoe_10X4732014	AAAACTCTAGAAAAATCCAATTGTGAGTCACTATTGTTTTCACTCTTTTGAAATGCAAAGTTCACATATATTGGAGACTTGACAATATTGACATCCAAATATTTGAACTAGTTAAGTACC	1	+	chr213:37-156
Sly00g0383311(-)_1	adHiCsTomatoe_10X4731910	CGATGCCATCGTCACTACCACATCCAATAGTTGAATCTATGAAAAGTTCAAATTGACTATCTAACTTTGGAAGTCCTTGATTTCTACGCTCAGCATTTATCCAATCTCTAAATAACACTG	1	+	chr219:13-132
Sly00g0383361(+)_1	adHiCsTomatoe_10X4731656	TAGGTGAAATTGAACTAATTCAGACTTCAAAGCTAAAGATTTTTGTTTGCAAGTTGTTTTCTATATAGAAAAAATACTTAAGACTCAACGTGTTCCAATTATTGTTGGAGGGTCAAATTC	1	+	chr230:13-132
Sly00g0383371(+)_5	adHiCsTomatoe_10X4731467	TAGGTGAAATTGAACAAGATTCAGACTTCAAAGCTAAATATTTTTGTTTGCAAGTTGTCGTCTATATAGAAAAAATACTGAAGACTCAACGTGTTCTAATTATTGTTGGAGGGTCAAATT	1	+	chr238:13-132
Sly00g0383381(+)_1	adHiCsTomatoe_10X4731445	AGCTAAAAAAATTTCATATATAATTTTCTTACAAATAATTTTGGTTATCAAATATATGTTATACTAAATAAAACTCTTCTTTAAATTTGTGTGGCATGCAGGGCTAGTGGATTAGGTGCG	1	+	chr239:61-180
Sly00g0383381(+)_2	adHiCsTomatoe_10X4731425	AGCAGATGATTCTTCAAGCATCAATTTCAAGTATTAAGCGTTATACTCGTATATTAATTCTTAACCAACTTTACAAGATTCAACGATTAATAAGCGAGAAAATATGGTCAGTGCATCATA	1	+	chr240:73-192
Sly00g0383381(+)_4	adHiCsTomatoe_10X4731390	AAAATAATGAAGCTTAATCGCCAAAATTTAAGGTAACAATATCTCTAAATTTTTTAATAAATTATTCTTATTCTAAAATATATAAATTTACATATGTTTTATTTGGTTTACTAATTAATA	1	+	chr242:37-156
Sly00g0383391(+)_1	adHiCsTomatoe_10X4689239	ATATTTACAAGATTTTTTAATGTCTGACTTTATGAATTCACTATTCTAAACTAATTAATATTTTTTTTGTAGATAAAATAAGTACTTTCATCAACAATTAAGAGTTCAACAAGAAAAAAG	1	+	chr243:109-228
Sly00g0383391(+)_4	adHiCsTomatoe_10X4731310	TTTGTACGGTTTGATTCGCATTACAAACATATACGTATGATATGACCATTATATCTATATATGTTACTCTTGTCTGTTAAAAAAATCTTACGTATAGATGAAATATTTATTTGAAGTTTC	1	+	chr246:84-203
Sly00g0383401(+)_2	adHiCsTomatoe_10X4731275	TTTGTACGGTTTGATTCGCATTACAAACATATACGTATGATATGACCATTATATCTATATATGTTACTCTTGTCTGTTAAAAAAATCTTACGTATAGATGAAATATTTATTTGAAGTTTC	1	+	chr248:84-203
Sly00g0383411(+)_1	adHiCsTomatoe_10X4687712	ATTTACAAGATTTTTTAATGCCTGACTTTATGAATTCACTATTCTAAACTAATTAATATTTTTTTTTGTAGATAAAATGAGTACTTTCATCAACAATGAAGAGTTCAACAAGAAAAAAGT	1	+	chr251:106-225
Sly00g0383411(+)_4	adHiCsTomatoe_10X4731168	TTTTGACCTATTTTGTACTGTTTGATTCGCATTACAAACATATATGTATGATACGACCATTATATTTATATATGTTACTCTTGTCTGTTAAAAAATTCTTATGTATAGATGAAATATTTT	1	+	chr254:73-192
Sly00g0383421(+)_2	adHiCsTomatoe_10X4731134	TTTTGACCTATTTTGTACTGTTTGATTCGCATTACAAACATATATGTATGATACGACCATTATATTTATATATGTTACTCTTGTCTGTTAAAAAATTCTTATGTATAGATGAAATATTTT	1	+	chr256:73-192
Sly00g0383421(+)_4	adHiCsTomatoe_10X4731107	AAAACAATTTAAGCATTATCGCCAAAATTTAGGGTGAAATACTCTAAATTTTATATTGAAATATTTTTATTCTTAAAGATGTAAATTTGTATATAATTAATTTGGTTTGCTAATTAATAA	1	+	chr258:37-156
Sly00g0383451(-)_1	adHiCsTomatoe_10X4730940	AATTGCATTTGTGGTATTATAATCTACTCCAAGATGTGAATAAAAATTGTGCATTGGCTTCTCTACTGCATAGCATGTATGAACACATAATTTAGTATGAATTTATCAATACAATTTCAC	1	+	chr267:37-156
Sly00g0383481(+)_1	adHiCsTomatoe_10X4730819	AATGACTTAAAATGAGTTTAAAACGACCTAAACGAAGTCAAAAACAAAAAGTACAAGGTAAAAATGACTTAAAATGAGTTTAAAATGACCTAAAAGAAGTCAAAAACAAAAAGTTGGTCT	1	+	chr273:25-144
Sly00g0383481(+)_4	adHiCsTomatoe_10X4730761	CCTGTGTGAACCTGGAGATTTTTGGATATAATGACCGCGAGTTACCTTGTCATTTAAGAAAAACACTGAGAAACAATTCAGAAACACAGAAAACATTTACTCCATACTAGTGAAAACAAT	1	+	chr276:49-168
Sly00g0383491(-)_3	adHiCsTomatoe_10X4730729	TAACCTAAGAAAGTCATCACAACATTAAAGCCATGCAATTTATCAAATATAACAATATTGATTAACACATGCTTAACGATATAAATTTTATCACAAGTAGTTGACCCTCTCATGAACCCA	1	+	chr278:25-144
Sly00g0383491(-)_2	adHiCsTomatoe_10X4682200	GAAACCCTAAGAAACTTGATTATTCTCTTTCCAAATACATTTTGCTTGTTCGTGGTCTAGAAAAAATCAATATAATACGGGAGTGAATACATAATCACTAATTACTCGGATTACTAACAA	1	+	chr279:109-228
Sly00g0383521(+)_3	adHiCsTomatoe_10X4730492	ATCTAATATAGCTTCTCGATTTTCCTATCTTATTGTACTAGTTTTTAATGTTATCTTAATACGGCATATAGAATATTAGTTTTCTAATTTACAATAATGTTATTATATTTAAATAAAAAT	1	+	chr288:25-144
Sly00g0383551(+)_1	adHiCsTomatoe_10X4730388	TCTCATGGACGTATCGCACACGAAAATATACAAAATAGGGGATTTAAATGCTTTGGGGTTCATTTGACCTTGAAAATGGACTGTGTTAGCTGTGGAGACCAACCAGCTCCATAGATAATG	1	+	chr293:13-132
Sly00g0383551(+)_2	adHiCsTomatoe_10X4730370	ATAGTGCATAAAAATCAATAAAATGAGGTTTTTACTTGCTTTAGGGTCATTTGAGATTGAAAATTGCCCATTTTAGCCCTGGTGACCAATCTACTCTATAGATAAGGTCTTAACAAACGT	1	+	chr294:25-144
Sly00g0383551(+)_3	adHiCsTomatoe_10X4730352	AAATTCCGGATAACAAAAAATCCTATGGACTATAGCGCACGAAAATCGACATGATGGGGGGTTTACCTGCTCTGGGCTCGTTTGACCTTGAAAATGAGTCATTTTTATGGTGACCAACCA	1	+	chr295:49-168
Sly00g0383551(+)_4	adHiCsTomatoe_10X4730335	AATTGGCAAAATGGGGGGGGGGTTACTTGCTCTGGGGCTTGTTTGACTTTGAAAATGACAAGTTTTGTCCGTAGTGATGACCAATCGTCTCCATAGATTAGGGCTTAACGAACGTCCATG	1	+	chr296:37-156
Sly00g0383551(+)_6	adHiCsTomatoe_10X4730304	AACAAAACATATAATGAAGTTATTACAAAAAATTAGCTGCCAAAAGACCTTTGGTTGCCGCAATCAAGATTGTTACCAGTACTAACTCCAAGAATTCCGCAATACCTCCTGTAAACCCAA	1	+	chr298:25-144
Sly00g0383561(+)_1	adHiCsTomatoe_10X4735548	AAAGATAGTGGACTATAGTGCATAAAAATCAATAAAATGAGGTTTTTACTTGCTTTAGGGTCATTTGAGATTGAAAATTGCCCATTTTAGCCCTGGTGACCAATCTACTCTATAGATAAG	1	+	chr299:1-120
Sly00g0383561(+)_2	adHiCsTomatoe_10X4730268	AAATTCCGGATAACAAAAAATCCTATGGACTATAGCGCACGAAAATCGACATGATGGGGGGTTTACCTGCTCTGGGCTCGTTTGACCTTGAAAATGAGTCATTTTTATGGTGACCAACCA	1	+	chr300:49-168
Sly00g0383561(+)_3	adHiCsTomatoe_10X4730249	AATTGGCAAAATGGGGGGGGGGTTACTTGCTCTGGGGCTTGTTTGACTTTGAAAATGACAAGTTTTGTCCGTAGTGATGACCAATCGTCTCCATAGATTAGGGCTTAACGAACGTCCATG	1	+	chr301:37-156
Sly00g0383561(+)_5	adHiCsTomatoe_10X4730218	AACAAAACATATAATGAAGTTATTACAAAAAATTAGCTGCCAAAAGACCTTTGGTTGCCGCAATCAAGATTGTTACCAGTACTAACTCCAAGAATTCCGCAATACCTCCTGTAAACCCAA	1	+	chr303:25-144
Sly00g0383571(+)_2	adHiCsTomatoe_10X4730164	AACAAAACATATAATGAAGTTATTACAAAAAATTAGCTGCCAAAAGACCTTTGGTTGCCGCAATCAAGATTGTTACCAGTACTAACTCCAAGAATTCCGCAATACCTCCTGTAAACCCAA	1	+	chr306:25-144
Sly00g0383581(-)_3	adHiCsTomatoe_10X4730110	AATCAATCTCACTTAATACAACAACATACATTTAACATGACATTCTCCCTTCCAAAAGTTATCGAAGACTTACTCAAGTAAATCAAGAAGATAACATCCATGATTGGCATCTTCAAGATT	1	+	chr309:25-144
Sly00g0383601(+)_1	adHiCsTomatoe_10X4729967	GGGGTTTACCTTCTCTAGGCTTGTTTGACCTTGAAAATGACCCGTTTTGTCTGTAGTGATGACCAATCGTCTCCATAGATTAGGGCTTAACGAACGTCCATGGTAATTTTTGGCAAAAAT	1	+	chr316:53-172
Sly00g0383611(+)_1	adHiCsTomatoe_10X4729918	ATGCTATTTTGCATTCACATTACTTTCAAATGAATATGAAACACATTCTTTAGGATTTGTGAGACTGTGAAGTTTGCTTTGAATACTTCTAAAATCCTCGGTGTTACTTGCAGGCACAAT	1	+	chr319:49-168
Sly00g0383641(+)_1	adHiCsTomatoe_10X4729733	CATCCGAGTAAAAAGTTATGACCGCTTGAAATTTCACAAATATACAACTTCTTTTGTTGAGCTTCATTCTTTGATTTAGTGAAACTTCAAATGATTGAATCTTTCAGCTCGAATATCCAT	1	+	chr329:49-168
Sly00g0383641(+)_2	adHiCsTomatoe_10X4729719	TTTTTTTTAAAAAATATTAATATATCTTTATTTATATAGAATAATATAAATGTAAAACTAGAAAAGTAATATGCTTCATGCCATATTAGGTTAAAAATGAAAGACTAGTACAACACGATG	1	+	chr330:37-156
Sly00g0383641(+)_3	adHiCsTomatoe_10X4729697	GCTACCCCAGGGAAATGGGCATCTAACGCTCGACGTTGTCCAACCGTGTGTGCTTACCAAGTGTGATTATAGCATTCCACGCCCGTTGTCGTCTGACCGTATGTGCTGACCTAGGACCAT	1	+	chr331:45-164
Sly00g0383641(+)_4	adHiCsTomatoe_10X4729674	GCGTGATGGCATTGCTATGGTAGACTTCATCTGACCGTGTGTGCTTTTCATAAACGATGATGGCATGGCACGCCCAACGTCGTCTCACCGTGTATGCTATCCAAGGGCGATGATTTATGA	1	+	chr332:49-168
Sly00g0383651(-)_3	adHiCsTomatoe_10X4735461	GATCATGATTGTTACATTCCTACTAATTTGATATATCTTCTCAATTTTCCCATCTTGTTTTACTAGTCGTTCATTTTTAGCAAAATACGGCATGAAGCATATTACCTTTCTAGTCTTAAA	1	+	chr336:1-120
Sly00g0383661(-)_2	adHiCsTomatoe_10X4729515	CAATACCATTTGGTTTAGGCACTAATAATATTGCAGAGATAGAGTCTATTAGATATGGATTGGATTGGTGTGAACAACATGGTTATAGAAGCATTGTATAGAAATCCCCTGGAGATGTCA	1	+	chr339:37-156
Sly00g0383671(-)_3	adHiCsTomatoe_10X4729451	AAACTTTCTGAGTGTAGATTTTCTACCCATAATCTTGTTGTTCCTACAAATGTTCTTTCTATATACCTTGGTGTTTCTGTTGTTTTTATTTTGTTATCTATTAGTTTCTTAGATATATTT	1	+	chr342:37-156
Sly00g0383691(-)_3	adHiCsTomatoe_10X4729342	GTAAAAAAATATTTATGAGGTTAGTAAACCAAAATTTAATATTTATATTCAATGTAATTTTTGACTAAGGGGCATCGCTTGACCTCCCTTACCTCAGGATGGGTCCGTCCCTTCTTTAAT	1	+	chr347:37-156
Sly00g0383691(-)_2	adHiCsTomatoe_10X4729332	TTAGATTGAAACTGATTCAACGTGGGCAATTTAGCTGCTTGCAAAGGGTTACGTTCACATTTGTGAAATATTTCATTACTCCTGTGATGTTTTCTGGAAAAAGTATATAGATATAAATAG	1	+	chr348:13-132
Sly00g0383701(+)_2	adHiCsTomatoe_10X4729276	ATAATAATAATAATAATAATAAAAAGATACTATTTATATCTATATACTTTTTCCAGAAAACATCACAGGAGTAATGAAATATTTCACAAATGTGAACGTAACCCTTTGCAAGCAGCTAAA	1	+	chr351:25-144
Sly00g0383701(+)_3	adHiCsTomatoe_10X4735427	GATCCAAATTAAAGAAGGGACGGACCCATCCTGAGGTAAGGGAGGTCAAGCGATGCCCCTTAGTCAAAAATTACATTGAATATAAATATTAAATTTTGGTTTACTAACCTCATAAATATT	1	+	chr352:1-120
Sly00g0383711(-)_5	adHiCsTomatoe_10X4729198	TATCAGCATGATATGGATAATGCTCGAAGTTTTGCTACTATTTTTATTTTATGAACATTATGTATATTTTTTATTTTATAAGTATATTTTTATCGATTAAATAAAAAATTGAATTATTAA	1	+	chr354:85-204
Sly00g0383711(-)_4	adHiCsTomatoe_10X4729187	CTAGTGTGTTTACAAATAAAAATTGGCAAATTAAATTAATATCATCTAAAGCATGAACATAATCTCCTTTCTTTCGAAGATTTAGCGGGTTCCTTTACACTTAAGTTGGGTTTTCACCCT	1	+	chr355:49-168
Sly00g0383711(-)_3	adHiCsTomatoe_10X4729166	CGAATGAAGAATCTTTCCGAAGAGTGACTTCATGAAGTAGAAGATAGAGACGTGAAAGTAAAAGTCTATGGGTCGATTCTGAATCAATAGAAAACCAATTCTTTTGTATAAATCGACTTT	1	+	chr356:61-180
Sly00g0383721(+)_3	adHiCsTomatoe_10X4729081	GTTAAATTCAAACTTGCGCTAAATAATCTCATATTAGGAGGTAAAAACTTTCTCACAAAAGCAATTCCATAATCAGGATAACTCGAACTCGAGACATTTGATTATGAATAAAAAAGACTT	1	+	chr361:25-144
Sly00g0383731(-)_2	adHiCsTomatoe_10X4728987	CCTTCCAAACACCGCGTGAAAAAACCTAACATGAAAATAATATCAATTACATCATCACTAGTATAAAGTGAGCTCACATAGTTATGCAAGGCATCCCATATACATAATGTATCACAAACA	1	+	chr365:13-132
Sly00g0383741(-)_1	adHiCsTomatoe_10X4728939	TTGGGTACCCATCAAGGGAGAATCAAACTTATCTAACCCAAAGAAGGAAATGAAAATAAATACCCAACAAGCGATACACTTCAAAATATAGAACATCTAACTACTCTCTTAGACAATTGT	1	+	chr368:13-132
Sly00g0383751(+)_3	adHiCsTomatoe_10X4728875	TTAATAAGTCTACAGACACAACCTTGCTTTTAAGAACTTATGTAAGAGCTACTATGAAGAGTTACAATTGTCTAAGAGAGTAGTTAGATGTTCTATATTTTGAAGTGTATCGCTTGTTGG	1	+	chr371:49-168
Sly00g0383771(-)_2	adHiCsTomatoe_10X4728749	TTGGAGACTATAACGTGCTTGCTAAGAAGACCTTGATACTAGTGACAATGTGAAAGTAAGGAAAATGGTTGGTGAGGTTATGATATCAGTTAGTATTAAGAGTGTGTCTTTGGTAAAGTA	1	+	chr378:49-168
Sly00g0383801(+)_4	adHiCsTomatoe_10X4728584	AGGATGATACTTTTTTCATTTGGAATTATTTGTCATGTTTTCTATTTTTAGAGTCAAATTATAAAAACTATGACTAACATTTTAAGATGTATTTTTCATCATATTAATATGCAAAAAATT	1	+	chr387:25-144
Sly00g0383831(+)_1	adHiCsTomatoe_10X4728428	AAGGACAACTACATGGTTACCAGGTAACATAAATGATGGAAGATTAGACAAAATGTATGGGGTATTGGTTGTAGTGGGAGTAGTGAACTTTGGTTACTATGTACTATGTGCTTGGTTTTA	1	+	chr394:37-156
Sly00g0383851(-)_2	adHiCsTomatoe_10X4728296	ACACAATTTCATGTACTGCCTATCAAAATGACTTAATATCTTGAAGGTTTGATTTCTCTTGCACCTTTGATGATTCTCAGAGATTTCAAGGTCGGACATATGGAATACTTGGAACCTCTG	1	+	chr400:49-168
Sly00g0383891(-)_1	adHiCsTomatoe_10X4727935	TTTTTGCTTAAAAGAAGAGAATAATCCAGCAAATCTCATTATTATTTAATTAATCCACCCTACAAATCATAAATAAAGTAAAAAGGTAAAAGGGCCTTAGAAGAGATAATAATAATAATA	1	+	chr416:61-180
Sly00g0383911(+)_1	adHiCsTomatoe_10X4654083	TTTATTTATGATTTGTAGGGTGGATTAATTAAATAATAATGAGATTTGCTGGATTATTCTCTTCTTTTAAGCAAAAATAATGGAATTTTAATGAAGCATGAGCACCATTCTCGGGGTAGA	1	+	chr420:109-228
Sly00g0383931(+)_3	adHiCsTomatoe_10X4735276	GATCTGCAAGAGCTTTAACTTCTGCTCCTTTTCCTTTCCACCTCGACCCCATTATTCACGCTCACACCAAAAAAAGGAACTCTAAATTCAAGATATTCTGATTTACACTTGTTTGGTGAA	1	+	chr428:1-120
Sly00g0383931(+)_4	adHiCsTomatoe_10X4727620	TGCCTATGACATCTTTGCTAAAGTTACCACTATTAAGAGCAAGAAACATCTTGCATTATTGATGAATTCACGAAATGTTTGTGTCCTATTTGCTCCAAATACTTCAACTTAAATCTATGA	1	+	chr429:61-180
Sly00g0383941(+)_1	adHiCsTomatoe_10X4727581	AGTAGTAAAAGTGCATAAGGCTCTCTAGCAAGGAAAATAATATAACAACAAACTAGGAAAAGTTTCATTCCTTATCATTATGCAGTAATCTGTTGGCGTATGAAGTATTTGAAATATAAT	1	+	chr431:73-192
Sly00g0383951(+)_1	adHiCsTomatoe_10X4727554	GATGCAACGTAACAAAATTTAGTAAATCGGGGTTTATCTGCCTCTGTGTTTATATATATAGTCATGGGAGCAGATTTAACTCCCTAGAAGGTTATAATAGTGGAGGATAACAAAATTGTA	1	+	chr433:25-144
Sly00g0383961(-)_5	adHiCsTomatoe_10X4727482	CGTTTTGTACTATTTCAGTCTCCATCTGTTTATATAAAGACTTGTCTTTTACTTTTCGAGACAGTCTAGTTTCGGTGGTCCACTGTTGGGACTTGTACTCGTTTTGTTGGTAGCTCTATA	1	+	chr437:49-168
Sly00g0383961(-)_4	adHiCsTomatoe_10X4727460	TTCTACCCTCACACCCAGTATGTGTGGTTCTGGGTTGTGGTTTGGCTTACCTACTGATGGGTTATAGTAGGTGCCTTCATGGCTCGAGAAATTGGGTCGTGACAACTATAAGTACCAGTT	1	+	chr438:73-192
Sly00g0383961(-)_3	adHiCsTomatoe_10X4727449	TATAAATACATGTCGTCAAGAAGCTGACTGGGGAGAAGAACAAATAGCTTTATTTTGAAATTAAAAAAAAAACTTTCTTACAATATAGTTCAACTTTTTAAACTTAACAGTATAAGATAT	1	+	chr439:37-156
Sly00g0383971(+)_2	adHiCsTomatoe_10X4727373	TTTCCCCTTTAATTCGGCGCGGAGCATGGATAGGTTCACAAATCAAATTATTAAAAGAGATAAGATAAATTAGCATGTTCTTTATTATAGTATGAAAATCCAAAAGAGGTATACATAATG	1	+	chr443:73-192
Sly00g0383971(+)_3	adHiCsTomatoe_10X4727363	GTATATCAATGGTTTATCTTATGTTATTGTGTCTGCCTTATTATACGACTACTATTTCATGATTTATTAAAATTAGTTTAGCATGTTTATGTGCAAACATAAAATCGTTTTTCCCTTTGA	1	+	chr444:25-144
Sly00g0384001(+)_1	adHiCsTomatoe_10X4735238	GTTCTCTGTCTCAAACTTAGAGTTGTGGTAATCTTGCGTAGTGCAAGTTGTTGTTATTTGTTTCATAAGTTTTTATTTGTTATCTTACTTGATTTATACTCCCTCCGTTTCACAAATAAT	1	+	chr452:1-120
Sly00g0384001(+)_3	adHiCsTomatoe_10X4735234	GATCATTTGACTTCACAAATTTTGTAACAATATCTCCTGAGAGTATCTTTTCTCTGACAAAGTGACAGTCAATCTCAATGTGCTTAGTACTTTCATGAAACACTGGATTTGATGTGACAT	1	+	chr454:1-120
Sly00g0384001(+)_4	adHiCsTomatoe_10X4727169	GTAGTCCTTTGCCGGGGGCTGACTTTATATATCGAAGAATTCGAACAACTGCTTCCTAATTAATATCACATGGGGAAGTCATAAACTGACTCACAACACTCATGGAAAAAGAGATGTCTA	1	+	chr455:13-132
Sly00g0384011(+)_1	adHiCsTomatoe_10X4727145	ACTTCCCAAACCAAGCTCGAAGAGATTGTTTCAGACCATAGAGTGACCTATGCAATCGACATACAAGGCTACTAGACTCCCCCTGAGCAACAAAACCAGGTGGTGCTCCATATAGACTTA	1	+	chr456:49-168
Sly00g0384011(+)_3	adHiCsTomatoe_10X4727107	GTGTATGATTCATAGTAATGTCCTTCAGGTTCCTTAGCTTTTGTGTGAACATAAAATCTGGGGTACCCATAACTGTATAAGAGTTCCACCAATCTTTCAGCATATCTATTAAACCATCAG	1	+	chr458:73-192
Sly00g0384021(+)_2	adHiCsTomatoe_10X4727055	CTTGATATTCTTTTAAAAATTTGAGAGAATTAATTGAGTTTGGGTGGTTTGGAGTTTAAAATCATTATATAGGGCTTTGGGTGAAGGGTAAAATAACATAGTATTAGACTAGAATAATTT	1	+	chr461:61-180
Sly00g0384031(+)_3	adHiCsTomatoe_10X4726958	TCCAATTCTTGCAACAATAGAATCCATCTAAATCAGTCGCGACTTTGCATCCTCCTATTGAACAAGTATCTGATAGCTGCCTTGTCAGTACAAACAACAACTTTAGTCCATACCAGGTAA	1	+	chr466:99-218
Sly00g0384041(+)_2	adHiCsTomatoe_10X4644281	AACTAGTGATTAGTCCTCAAAAGCATACATGCGACCTCTATGCACTCTAGCCTACTACATGGCCGATTCCAACTTCGCTCCGACAACGATGGGTAGATGCTTCATAAGAGCATAAACCAA	1	+	chr470:109-228
Sly00g0384131(-)_4	adHiCsTomatoe_10X4726410	ACCTAAATTGAACCATCTAATCATCTCATGTGATAAAAATATCATCAATATAAATAACTAAAAAGATATATTTGCCATGACATGAATGCCTATAGAATACTGAGTGATTACTTCTTTTCG	1	+	chr493:67-186
Sly00g0384191(-)_3	adHiCsTomatoe_10X4726138	TTTTTAACGTCATGCACAGTAAACTCGAGCTAGTTTAATTTTTCTCTACTCTTGTTTAACATGCACACTGACAATTTCAGTTACCAATTCTTTTACAATCAATACTATTTAGATGCAATA	1	+	chr508:49-168
Sly00g0384221(+)_2	adHiCsTomatoe_10X4735124	GATCAAGTAGCCAGCTCAGAGTTACTGTTATTATATATATAGCGCACATCAGAAAAGAGAGTATCTTTTTGTTATAAGCTATAAGCACTCACGTTAAAACGTTGATTGTTACAATTCGTG	1	+	chr515:1-120
Sly00g0384241(+)_1	adHiCsTomatoe_10X4725955	CAGAACACACACACATCTGAAAGACTTTCGCAGTTTCATATATTTCATGTTAGGTGGTTGTTTTGCTGGTTTCTAATACCGAGATACCTAACAAGAATCTGCAAATCTAACAAAGGAATG	1	+	chr518:85-204
Sly00g0384251(-)_1	adHiCsTomatoe_10X4725848	ATATATTAAGTAGTGTTTTACTTGTTAAAATTTTATCAATAAATATTTGTAAAATATCAAATATAAAATCAAGATTATATTCTTTGCATATCTTTTACATTTTAGGGTTATTAGCCCATT	1	+	chr523:61-180
Sly00g0384281(+)_1	adHiCsTomatoe_10X4725757	AATTTCTGATATGTAAATTTATAATGCTTTTCTGAATGAGTAGCTCGTTCAGAGAGCCCAAGAGAATGTGTCATAATGTTATTAAACCATATAGTAGAAGACTTCAGATTATACGCAAGC	1	+	chr528:66-185
Sly00g0384281(+)_3	adHiCsTomatoe_10X4735085	GATCCAAGCAATTTCAAATTCCTCAGGAGTTGTTGTACAATGTAAACACTTACTAAACTTATTTTTAAAATCATCAAATGCATGAAAAACATGACTTAGATATTCAGGAATCTTCTTCTC	1	+	chr530:1-120
Sly00g0384281(+)_4	adHiCsTomatoe_10X4725702	ACCACTGAAAAGTTTCTTCCGTTTCATCCCAAAGAAGAGAACATCCAAATAAAATGGATTGGTGATGGTTATTAACTCCGGTAAATGGAACAAAAGGCATCTTATATTTATTTGTCAAGT	1	+	chr531:61-180
Sly00g0384341(+)_1	adHiCsTomatoe_10X4725520	CAATATCTTATATCTTGTTGTTTATGTTTGGTGTTATTGTTTTTCTTTTAACGTAAATAATTTCTCTAATAATTTCTTTAACGTAAAATATTGGAATATGCATGAAACGTGAGGAAAAAA	1	+	chr538:61-180
Sly00g0384341(+)_2	adHiCsTomatoe_10X4725509	ATTGGAATTTGCATGGAAATGTGAGGGAAAAGATATTGGAAAAAGGAATTTTGTACTAACCGATAATTGTAAACAAACTTTTATTTTATCTTATTTTTTTGTCGTAAAATATTGAAAATA	1	+	chr539:25-144
Sly00g0384371(-)_3	adHiCsTomatoe_10X4725308	GCTAGAATGTGGTATTGTTAACATGTGGAGAATATTGGATACATTAGGTGTTTCGTGGTAAGAGCTCAAGGTTAGCTGAATTTAGCGATAAGGAGTAGTGTTCTTTGGATGAGATTTTCT	1	+	chr549:49-168
Sly00g0384381(-)_3	adHiCsTomatoe_10X4725250	TACTATTGAAAAGCGTCCACCTCATGCAATATCAACTCGGTGCTAAGCATTATATTCCTATCGACTAGTTATTGAATCTTGACTTGACTCCATTACTTATGAAATGACGCCCTTGGCCTA	1	+	chr552:73-192
Sly00g0384391(-)_2	adHiCsTomatoe_10X4725186	AAAATATCTTTCCATTTTCATGTAAATGCCATGTGGTAAGGTCAAAATGACATGACAATTCAATGTGACATTTAAAGAAATAAAAAAATGAGTTGGATATGAACAACATGACAACTAATG	1	+	chr556:25-144
Sly00g0384401(-)_1	adHiCsTomatoe_10X4725132	AAAATATCTTTCCATTTTCATGTAAATGCCATGTGGTAAGGTCAAAATGACATGACAATTCAATGTGACATTTAAAGAAATAAAAAAATGAGTTGGATATGAACAACATGACAACTAATG	1	+	chr559:25-144
Sly00g0384431(+)_1	adHiCsTomatoe_10X4725001	AAGAATTGGGGCAAGACCCCCAATCTGCATCGCAGAAAGCTAGTAATTTGAATGAAGGATTAGCAGACAGGAACAACCCTTGGCTTGGATTTGAACGAAGATACCGCAACACTCTTAATG	1	+	chr565:37-156
Sly00g0384431(+)_4	adHiCsTomatoe_10X4724947	ATTGGGAATACTGAACTATGGAAGTATCTTTAGCGAATATAGAAGTTGAAGATGGAGTCTAGGAGGTTGAAACAACATAAAAGGGATATGTGTTTTCATGGAACTTGACATTTCTAGAGA	1	+	chr568:37-156
Sly00g0384441(+)_1	adHiCsTomatoe_10X4724935	TTGGTAAACTTAAAGTCACTAGGAAAGCCTATTATCCTATAGCATTTGTTCACAGAACCCAGGTTTCTTACAGTTTGAGCACACCAAATTGGTTTTCTTTTGTTTGGCTTCATAATATCC	1	+	chr569:25-144
Sly00g0384491(+)_1	adHiCsTomatoe_10X4724684	TTGAATTTGAAGAAGCTATTAGCTTTGTGAACAAAATAAAGGTTACATTTCTGTTACCTTCCAGTTTAAACAATAAAGGTCTGCCTTTTCTTCTTTACAAAAAACTCTAGTCCTAACTTA	1	+	chr583:13-132
Sly00g0384491(+)_4	adHiCsTomatoe_10X4724633	CCTCTAAACTTGTCTTAAGAACTTTAACGAATGTATAAGAAACAAATGCTAAATTAACCTGTAAAAATGATGTAAAAAAATGTGGAGTAATGTCCCAGAACCTATGAATAAGTTGTAGAG	1	+	chr586:13-132
Sly00g0384491(+)_5	adHiCsTomatoe_10X4724615	AAGCCTTAATAAAAGAAATGTGCCTGATGGGGCTCGAACCTGGGACTGGGGGCCGGCGAAATTCGCCAAGAAAAAAAGGGGGGGGGGCTGGGGGGAATCGAACCCTCGCCCCTGTATTGC	1	+	chr587:25-144
Sly00g0384491(+)_6	adHiCsTomatoe_10X4724597	ATTAATTAAGAAGATAAGTGGGATTCGAACCCACGACCTCCAGCTACGCGCGAAGGAAGGGAAAATGGAGAAAAAGGAGACGCGAGGCGTGGGAATCAATCCCACGACCTCAAGGCTGAA	1	+	chr588:37-156
Sly00g0384511(+)_2	adHiCsTomatoe_10X4724523	CAATGATGAAGATGAGACTCCTCCAAAGAAAGTTGAGTTTGAAGAAGCTATTAGCTTTGTGAACAAAATAAAGGTTACATTTCTGTTACCTTCCAGTTTAAACAATAAAGGTCTGCCTTT	1	+	chr592:49-168
Sly00g0384511(+)_5	adHiCsTomatoe_10X4734947	GATCAAACCATCCCTCTAAACTTGTCTTAAGAACTTTAACGAATATATAAGAAACAAATGATAAATTAACCTGTAAAAATGATGTAAAAAATTGTGGAGTAATGTCCCAGAACCTATGAA	1	+	chr595:1-120
Sly00g0384541(-)_2	adHiCsTomatoe_10X4724365	TGTAGACATATATATTTTCTTTACTTCCTTTTAATTAAGTGAAAATGTAAACTATTATATATGTTTATAAAAGATAAAATAAATAAAATAAACATCTCTCTAGCATTTGATTTGTAAAAA	1	+	chr601:25-144
Sly00g0384561(+)_2	adHiCsTomatoe_10X4724276	TTACAAATCAAATGCTAGAGAGATGTTTATTTTATTTATTTTATCTTTTATAAACATATATAATAGTTTACATTTTCACTTAATTAAAAGGAAGTAAAGAAAATATATATGTCTACATGA	1	+	chr606:25-144
Sly00g0384581(-)_3	adHiCsTomatoe_10X4724178	AAATAATCATCCAAAGTACCAAAATTAGCCTCTGCATTCAAGCCAGGGTTGGAATTGATATAATCAAACAGCATTTGGTAATTCCGAAACTGAGCTTCTGCTTCATCAACACTGACATAA	1	+	chr611:61-180
Sly00g0384621(-)_4	adHiCsTomatoe_10X4723994	ATCAACAATTTTCATGCTTGAAGAACTCACAAAAAAAAATTTTAAGCAAAAGAAAAAGTAATCAAAACGTCAAGGCTAAGAGAGGTTTGTTGAGTGAGGTGTACGTTGAAGTGAATTGGG	1	+	chr621:37-156
Sly00g0384621(-)_3	adHiCsTomatoe_10X4723971	GATAGAATTTTAGGGATACTTGTTTGTGGTGATAATCTCGTTTCGAATATGTGTTCATGATGATGTGATTATATTTTATGTTTTTCGAAAAATATGAATGTAAATATGTATGTATTTGTG	1	+	chr622:25-144
Sly00g0384621(-)_2	adHiCsTomatoe_10X4723953	CCCCTAAATTTGTCTTAAGAACATTAATGAATGTATAAGAAAAAAATGCTAAATTAACCCGTAAAAAGGATGTGAAAAATTATGGAGTAGTGCCCCAGAATCTGGAAATAAGTTTTAGAC	1	+	chr623:13-132
Sly00g0384631(-)_1	adHiCsTomatoe_10X4723872	CCTCATTTGCTAATGGTCTAAATTTACATTGTGAATTACTTGATATGCCTATTCGTGTTTCTACTCCGGTGGGTAAGTCTGTGGCAGTTGAAAAGGTATATAGGTCTTGTTTGGTGAACT	1	+	chr627:25-144
Sly00g0384641(+)_1	adHiCsTomatoe_10X4723845	AAACTGAAAAAAATGAGGAAAACAAAATAGCGAGGAAAGTGATTTGCATGGTTTCATTGCTGATAGATAAAATATGATTCAATGAGAGTAAGAATCAATTTCTATTTTTATTTCCTATCC	1	+	chr628:73-192
Sly00g0384671(-)_2	adHiCsTomatoe_10X4723574	CTCAAACATTCAAGGAAGCAATGTTGTCTAGCGACTCAATCTCTTGGAAGGAGGCTGTTAATAGTGAAATTGAATCAATCTTAAGCAATCATACTTGGGAGTTGGTTGATATTCCTACGG	1	+	chr642:37-156
Sly00g0384681(-)_5	adHiCsTomatoe_10X4723519	AATTGACATTAAATGAATTAAAGGGTCTTCTGAATTTAATTAAATCAAAACTGACATCAAATATTAATTTCACAAGCACATTCAGATATTGAAAAAAGATATTGAAAACAAACAACATTA	1	+	chr645:25-144
Sly00g0384681(-)_3	adHiCsTomatoe_10X4723487	AAAAGATACATTCACTTTGTGTTTATGCCTTCATGGAAATATGTTGAATGTTGAGAGACTGATTAATGGGAAATGATTATCTCCTGTATGAATGTAGATTATACTTGTGTGTTGTGCAAA	1	+	chr647:25-144
Sly00g0384681(-)_2	adHiCsTomatoe_10X4723471	TATAGGATATGTTTAATTTGAATTGGGACTTTAGAAGGCGTGTTCACTTTTAAATAGAATTCTTGGTAGCTATTCAACGCTGAACCCTAGTTTATGCTTATATAAAATATACTGAATTCT	1	+	chr648:37-156
Sly00g0384711(+)_1	adHiCsTomatoe_10X4723339	GTTAACTTAAAGGCTATGTAGAATCCTAGGTTTCGCTTTATAATACCAGTCATTAGTTCCGGCTATCGCTCCAAAGTGATAGCGCCATCGAAAGATAGAGTGTCAAACAGTCAAACTTCG	1	+	chr654:25-144
Sly00g0384741(+)_3	adHiCsTomatoe_10X4723098	GTATCTCACTTTCGAAAGAGAGTCTCGACGTGGCGGTGTACACCTAGCTCCATAGCTGGGCTAGTCACTGGCTAGAGGGCGACCGACCTACCGGACCGGAGGCAGCCGAGAATGTTATGT	1	+	chr667:25-144
Sly00g0384751(-)_4	adHiCsTomatoe_10X4734817	GATCAACTGCCGAATCAGTCGAACTTGAAGCCTTCGCTCCTATGTCAATGGTTGGGATAGCTGGCTTACCTTCTTAGTTAGGACATTCAAGCTTCCAGTCTAATGACTGGACACGACCAA	1	+	chr669:1-120
Sly00g0384751(-)_3	adHiCsTomatoe_10X4723050	TTCTTAGCAGCTATGGCTATTCATTTGAGTATTCAGGTAATGAATAGTCAATGAGCGAAGGGCGCAGTTACCACAGCTATGAGTTCAAGCGGCTACCCTATAGTAGCAGTTCATTGAGGC	1	+	chr670:13-132
Sly00g0384761(-)_4	adHiCsTomatoe_10X4722982	GGGTATTGTTGTTTATGCACAAGGTTTTTCTCCTCAACCAAAGCATGGGTCAAAAAGGAAGAACATGACCATCAGCAAGAAAGGGCGTCCCGACGTCGACTCCGAAAGGAAGCTCGCGAG	1	+	chr673:25-144
Sly00g0384801(-)_6	adHiCsTomatoe_10X4734793	AACTCATAATAAGTAAGGCACAGAGAGCTCAATGTAGGAATCGTGGAAAGGCAAGTAAACTACCTCGCTCCACTAGCTAGGTAACTCCTTTTTCTAACTAAGAAAGCAGCAAATCCTTGT	1	+	chr683:1-120
Sly00g0384801(-)_5	adHiCsTomatoe_10X4722781	AGCTCCTTCCCCTTTTCGCCTGGAAGAGGGTCAGTCTCAAAGCAAATGAAAGCGGTTGATTTGATGCTCTCCGGAAAGAGCCAAAATAGCCGCGGATGCAGAGTTAGCACTACCCTGCTT	1	+	chr684:13-132
Sly00g0384801(-)_4	adHiCsTomatoe_10X4722763	GGGCTTTTGCTTTGTTTACTCGGAGTTCTTTCCGTCTAGTCTGGTTTGCTTCTTTGCGTTCACTCGCGGAGTTCTAGTTAGGTGAATTCTTTGCATCTATCAATCAAATGAATGCGAAAA	1	+	chr685:13-132
Sly00g0384801(-)_3	adHiCsTomatoe_10X4722735	CCATTACCGTTAGCGCAATAGGCTGCTCGATTTGCCATCTCGGCTCTTCTTGCCCTTTATCCCATGCCTGGGTAAATTCTTTTAACCCTAGTCAGTAGACTGGCCTTTCCTTGGCGATTG	1	+	chr686:72-191
Sly00g0384801(-)_1	adHiCsTomatoe_10X4722697	AGAGCCAAGCTAACTCAATAAAGGAAGAAACCCTGCCAAGCCAAAGCTAGAAAAAGCACAAAGCTTTCCTGTTGAATGAGGCTATCTCTTCTATCGCTCCTTCCAAGTGAGCCTCTTTCA	1	+	chr688:97-216
Sly00g0384821(+)_2	adHiCsTomatoe_10X4722600	TATTGTTGAGAGGATTTGAAAGAGCCGAGTCTGTAAAAGGCTTATCGGATGGGTAAGAAAGACTTCGGTCTATCCAATTCAAGTTCAAGACCGGTTAAGAGAGCTACGTCCAGCAGGGTT	1	+	chr693:61-180
Sly00g0384851(-)_3	adHiCsTomatoe_10X4722423	GTCCCTGAGCCCGCAAGCCAAAGGTTTGACTTTCACCTACCTTTGCTAAGAGAAGAGAGAGAAGGGAAAGACAGATGGCAGAAAGAAATCCTTCCAACCGCGGAATTGAACACAAGACTT	1	+	chr703:49-168
Sly00g0384861(-)_2	adHiCsTomatoe_10X4722351	GTCCCTGAGCCCGCAAGCCAAAGGTTTGACTTTCACCTACCTTTGCTAAGAGAAGAGAGAGAAGGGAAAGACAGATGGCAGAAAGAAATCCTTCCAACCGCGGAATTGAACACAAGACTT	1	+	chr707:49-168
Sly00g0384871(-)_4	adHiCsTomatoe_10X4722317	TAACACTCAGAAAAAAACCTAGAAAAGAGGAAGAGTCACTAAGACAAGAGAGCTATAGGTAAGCAAGCAAGAAGGATAGGTGCAAAAAAAAGGGCGAGGCAAGTGGCCCAAGGGCCCCTT	1	+	chr709:37-156
Sly00g0384871(-)_2	adHiCsTomatoe_10X4722276	GTCCCTGAGCCCGCAAGCCAAAGGTTTGACTTTCACCTACCTTTGCTAAGAGAAGAGAGAGAAGGGAAAGACAGATGGCAGAAAGAAATCCTTCCAACCGCGGAATTGAACACAAGACTT	1	+	chr711:49-168
Sly00g0384881(-)_2	adHiCsTomatoe_10X4722216	TAACACTCAGAAAAAAACCTAGAAAAGAGGAAGAGTCACTAAGACAAGAGAGCTATAGGTAAGCAAGCAAGAAGGATAGGTGCAAAAAAAAGGGCGAGGCAAGTGGCCCAAGGGCCCCTT	1	+	chr714:37-156
Sly00g0384891(-)_3	adHiCsTomatoe_10X4722161	TCACCTGAACTGGTCGAGAGAGATGAACCCGCACCACATTTTTCGAATCGAAAGCCCCAACTAGAGATGGAATTCCAGAACCTAAACAACTCAGTTGAGAGCTCCGTGACTGGTTCAAGG	1	+	chr717:49-168
Sly00g0384901(+)_2	adHiCsTomatoe_10X4722092	CCCCACCGGCCCTTCTCCTTTACGGGTCTGGATTTTTCGCGTCGTTTCAGTCGTCGTGGTCGACGGGGAAGAAAGAAATGAATGAATGTTCTTTTGGGAAAATGTATAATAATACACCTA	1	+	chr721:25-144
Sly00g0384901(+)_3	adHiCsTomatoe_10X4722064	TAATAATAAATAGAGTCAATGGTGACTCCGCCGTGGGAAGAGCCGCTTCCTTCTTGCTTGATAGGGGGGCTTCCATTCACCAGCGCAGACTAAAAGTGCTCTCCGAACCGTGCTGGATAG	1	+	chr722:37-156
Sly00g0384911(+)_1	adHiCsTomatoe_10X4721997	TAATAATAAATAGAGTCAATGGTGACTCCGCCGTGGGAAGAGCCGCTTCCTTCTTGCTTGATAGGGGGGCTTCCATTCACCAGCGCAGACTAAAAGTGCTCTCCGAACCGTGCTGGATAG	1	+	chr725:37-156
Sly00g0384911(+)_4	adHiCsTomatoe_10X4721939	TTCCCCCTTTTTCTTCCCGGTCCAATATTTGTTCTCGAAGGTCTTCGTTTCCGTGTAGAAGCAAACTCTCCAAATTTATGACCAACCTTTCCTTCAGTAATCTTACAACGAACAGGAGTT	1	+	chr728:61-180
Sly00g0384921(-)_2	adHiCsTomatoe_10X4721893	CCACTTGCAGCCAATGGCTTCTTTCCCTGCAGGCAATGAGACTAAGTCTTATTATTTTTTTCCTGGGCATTGATTTCTTCCTGTATAGCATCTCTCCAGCAAGAATGATTGGAGGCTTCA	1	+	chr731:13-132
Sly00g0384931(-)_3	adHiCsTomatoe_10X4721830	AGGAGGCGCCGTGCGTCGAGTATACACCCGGTACCCAGCTTCCCGTAAACGATACGACAATGGAAGATTCTTAGACATAATAGCCCTCATTACAGGAACAAGGGATATGGAACTAACTAA	1	+	chr733:73-192
Sly00g0384951(-)_4	adHiCsTomatoe_10X4721710	AGTCTTCATAAGAACTCTGGGGCGAGGGCCAAGGTGAACCCGGATTAACGATGAGAAGCGGTCAAATCAGTAGCAAAGGCACCAGGACGGACGGTTGGTTGAACCGGGCGATAGCTTCGC	1	+	chr740:48-167
Sly00g0384951(-)_3	adHiCsTomatoe_10X4721687	GAGAGGGGCTGAGGGACGGCAAAGGTACAAAAACAAAAACTACATGACATACGTACGTTAAATGGTAGGCCCATTACGAACAATCATTAAGGCGGTCTCCAATCTCGCTCGGCTCGGGGC	1	+	chr741:62-181
Sly00g0384961(+)_1	adHiCsTomatoe_10X4721605	TTTTTGCACCTATCCTTCTTGCTTGCTTACCTATAGCTCTCTTGTCTTAGTGACTCTTCCTCTTTTCTAGGTTTTTTTCTGAGTGTTAAAACGATAGATTTTTCATTTGCCAATGAATTG	1	+	chr744:83-202
Sly00g0384971(+)_2	adHiCsTomatoe_10X4721534	TGAGGGCTATTATGTCTAAGAATCTTCCATTGTCGTATCGTTTACGGGAAGCTGGGTACCGGGTGTATACTCGACGCACGGCGCCTCCTAGGAGACACTGGAATCGGCATTTCCTCGTCT	1	+	chr748:37-156
Sly00g0384991(+)_2	adHiCsTomatoe_10X4721396	TTTTTTCAGTTTGGGAACTCTGGAAGGAAGGCAATAGCAGTAAATTAGAAAACCCAATATCTCAACCGGCTGCTATTATTCAAAAAATTACTGACTGGCTGAAAGACTGTTCTCAGCTTC	1	+	chr754:49-168
Sly00g0385011(-)_2	adHiCsTomatoe_10X4734605	GATCATGGAACAAATAGGGTGGGTAGGCCTAAGCACCACACTACACGTATAGACGCGAACCCCCCTCGTTACCGTACGTGCGACTCTCACCGCATACGGCTCGCACAAAGACTCCAAAAT	1	+	chr763:1-120
Sly00g0385011(-)_1	adHiCsTomatoe_10X4721158	GCCTATCGTATGTATCGGCTTGGCTTCGTCCCGAACCAAGGAGGCATTCTGGCGGACGCATGCGTGTAGGAAGGCCGACGACTACATAAGCTAAAAGACTACGACTACAAGACAGGCCGG	1	+	chr764:49-168
Sly00g0385021(+)_1	adHiCsTomatoe_10X4721141	GGAAGGCTAAGACGGCGCCTCGCATATGGGTAGCAAGAGGGCGCTTATGCCCCGACGGTGGGGCCTTATGGGGAAGGGCCCAGCCCAATAGGGACAGCACACCCCCCACTCCAAGCGCAC	1	+	chr765:13-132
Sly00g0385021(+)_2	adHiCsTomatoe_10X4721114	TAGTGAATCACCTACTAAAGGGGCAGGCCTGCACGCCTTATTTGAGACTACTAAGGCAGGCGGTGGACTCTTTCATTAGGTAAGGGAAGAAGGGGCCTAAGCACGGCAGATGCCGTACAC	1	+	chr766:25-144
Sly00g0385021(+)_3	adHiCsTomatoe_10X4584962	TGGTCCGACTCGTAATTCACTTCTGACCCCGTGTTCGATAGCCCGACCGTAGTGATGTTAATTGTGGTTACATTCATAAGTAGCTTGGTCCATCTTTATTCCATTTCATATATGTCTGAG	1	+	chr767:122-241
Sly00g0385021(+)_5	adHiCsTomatoe_10X4721056	CCGCTTTGATTCATGCAGCTACTATGGTAACAGCTGGCGTTTTCATGATAGCAAGGTGCTCCCCTTTATTTGAATACCCACCTACGGCTTTGATTGTTATTACTTTTGCAGGAGCTATGA	1	+	chr769:49-168
Sly00g0385051(+)_2	adHiCsTomatoe_10X4720888	GGACGTTTTTCATTCTTCACCCGGTCCTTAGTAGCCTTTCCAAAGTCAACCTAACCGCTTACCTTTGGAAAGGCGCTAAATAGGCCTTCGCCCTTACGCCTTTATATATAATAGAAGAAA	1	+	chr776:37-156
Sly00g0385061(+)_1	adHiCsTomatoe_10X4720815	GGACGTTTTTCATTCTTCACCCGGTCCTTAGTAGCCTTTCCAAAGTCAACCTAACCGCTTACCTTTGGAAAGGCGCTAAATAGGCCTTCGCCCTTACGCCTTTATATATAATAGAAGAAA	1	+	chr779:37-156
Sly00g0385061(+)_4	adHiCsTomatoe_10X4720761	AAGGAAAATGAAAGAAGAAATCCAAATTTGCTTTGGGAGTGTGAGATAGGCAGACGGGGAGTACGCAGCCGAACAACCGCTGGGGTTTCCAGCAGTGATAGCTGAACTAATCAGATGGGC	1	+	chr782:49-168
Sly00g0385071(-)_5	adHiCsTomatoe_10X4720738	CTAAATCCAAATTTTTTGTCCTTTTATTTGAGTTCATAATAATAATAACTGGCGGGTTTCATTAATGAAAAGAAAAGCGGAGGCCCGCCATCTGCTAGCATTGTGGTTTTCCATCGATTC	1	+	chr783:73-192
Sly00g0385071(-)_4	adHiCsTomatoe_10X4720725	TTCTTTTCGCTAAGCGTATATAATAAAATAGAGTGAAAAGGTCCACCCCGAAACCAAGGGGGTACTAACTAACAGCTGAGTCCTCTCCGAACCGCAGGAGATAGTTGCCCATCATACGGC	1	+	chr784:49-168
Sly00g0385071(-)_3	adHiCsTomatoe_10X4720710	CTCCCCCCTGAATAAGTAAGGCCCCGTTAAGCCTGGGCGAAGATGGGGATAAAGAGTAAGGATTGAAGCCCCCTTAGCTCTGCCAGGCACTGGACAGGGGTTAGCTCTGTAAATGTGTAG	1	+	chr785:37-156
Sly00g0385071(-)_2	adHiCsTomatoe_10X4720692	CCATCCATTGCAGCAGAGCCGTTTCATGGGCGGGGGGGCTAAGCGCAGTTCTTTGAATCAAAGGTTGAATGAAATCGATTCTTTTTTAGATAACAAAATCGAAATCGGATAGGATAGATG	1	+	chr786:37-156
Sly00g0385081(-)_2	adHiCsTomatoe_10X4734554	GATCCATAGCCCGCGGGTCTTTCCCAAGCCAGCAAAGAAGAAGGTAGTCTAGGACTACCCTAAGCCTAGAAGAGAAGTAGGCAGGACTTTCAGTTACAATGTCTAGGTTGGGCAAGCCGC	1	+	chr790:1-120
Sly00g0385091(+)_3	adHiCsTomatoe_10X4734547	GATCGGAATCGATTCTATGATTGAATAGCAGAAGTGCTACTTAGTAGTAGAAACTCGGAGAGACAGACAGAGAGGGGACTCTTTCATACCTGCTAACTCCTAGGATGAGAAGTAGGTCCC	1	+	chr794:1-120
Sly00g0385101(+)_1	adHiCsTomatoe_10X4734542	GATCGGAATCGATTCTATGATTGAATAGCAGAAGTGCTACTTAGTAGTAGAAACTCGGAGAGACAGACAGAGAGGGGACTCTTTCATACCTGCTAACTCCTAGGATGAGAAGTAGGTCCC	1	+	chr797:1-120
Sly00g0385101(+)_4	adHiCsTomatoe_10X4720427	CGTCGGCCTTCCTACACGCATGCGTCCGCCAGAATGCCTCCTTGGTTCGGGACGAAGCCAAGCCGATACATACGATAGGCGAAGGAAAGACCCCCATTTCATAGCGCCTGGGGAACGCAA	1	+	chr800:97-216
Sly00g0385111(+)_3	adHiCsTomatoe_10X4720371	CGTCGGCCTTCCTACACGCATGCGTCCGCCAGAATGCCTCCTTGGTTCGGGACGAAGCCAAGCCGATACATACGATAGGCGAAGGAAAGACCCCCATTTCATAGCGCCTGGGGAACGCAA	1	+	chr803:97-216
Sly00g0385111(+)_4	adHiCsTomatoe_10X4720366	GGAAGAAAGGGCTCGGGATGGATTTTGGAGTCTTTGTGCGAGCCGTATGCGGTGAGAGTCGCACGTACGGTAACGAGGGGGGTTCGCGTCTATACGTGTAGTGTGGTGCTTAGGCCTACC	1	+	chr804:25-144
Sly00g0385121(+)_1	adHiCsTomatoe_10X4720321	CGTCGGCCTTCCTACACGCATGCGTCCGCCAGAATGCCTCCTTGGTTCGGGACGAAGCCAAGCCGATACATACGATAGGCGAAGGAAAGACCCCCATTTCATAGCGCCTGGGGAACGCAA	1	+	chr806:97-216
Sly00g0385121(+)_2	adHiCsTomatoe_10X4720316	GGAAGAAAGGGCTCGGGATGGATTTTGGAGTCTTTGTGCGAGCCGTATGCGGTGAGAGTCGCACGTACGGTAACGAGGGGGGTTCGCGTCTATACGTGTAGTGTGGTGCTTAGGCCTACC	1	+	chr807:25-144
Sly00g0385131(+)_1	adHiCsTomatoe_10X4720262	AGTCGTCGGCCTTCCTACACGCATGCGTCCGCCAGAATGCCTCCTTGGTTCGGGACGAAGCCAAGCCGATACATACGATAGGCGAAGGAAAGACCCCCATTTCATAGCGCCTGGGGAACG	1	+	chr810:49-168
Sly00g0385131(+)_2	adHiCsTomatoe_10X4720251	GGAAGAAAGGGCTCGGGATGGATTTTGGAGTCTTTGTGCGAGCCGTATGCGGTGAGAGTCGCACGTACGGTAACGAGGGGGGTTCGCGTCTATACGTGTAGTGTGGTGCTTAGGCCTACC	1	+	chr811:25-144
Sly00g0385141(-)_1	adHiCsTomatoe_10X4720149	CGACTTTCGTCTCTGTTCGACCAGTCGGTCTCACAGTCAGGCAGGCTTATACCATTACGCTCACGAGCAGAATCTTAGCTTGAGCCTACCTTCGCACACCTCCGTTACTCTTTAGGAGGC	1	+	chr817:13-132
Sly00g0385181(-)_4	adHiCsTomatoe_10X4720072	TTCTGTGTTCAGGACGGAGACTCTTTCTGCCTTTGTCGAACTGCCTTGACGCCTTGGCAGGCTTTGACCTGCTTTCCTTCGCTTACCGGAGAGCGGATTCTTTATTACTGACTTTTCGCG	1	+	chr821:37-156
Sly00g0385181(-)_3	adHiCsTomatoe_10X4574476	ACGCCAACCATACATACCGCTTTCTCGTTCAGGAATTTCTTAAGATTAAGGTTCGAAAGGACCGGGCGGCGATGAAGTATGAGTCTAAAACACTATATGCAGAGCTGCCTTAGCTCAATA	1	+	chr822:127-246
Sly00g0385191(+)_3	adHiCsTomatoe_10X4719966	TAGAGCCTTTACTTTATGTAAAGCGCACTCACTCTAACGGCGTACCTTTTGCATGATGGGTCAGCGAGGAAATGGGAACAGCGGCTTAAGCCATTAGGTGTAGGCGCTTTCCAGAGGTGG	1	+	chr827:37-156
Sly00g0385241(+)_1	adHiCsTomatoe_10X4571292	AACTCCACTCAACTAGACTTTTATAGAATGAAGATTGGGATGGATTATGGGCATAGTAATCCTAATAACAAAATATGGCTCTTTTGGTCAAATGAAGTAGTCTGTAAGATATTGGATAGT	1	+	chr838:119-238
Sly00g0385261(+)_2	adHiCsTomatoe_10X4719570	TACATTGGAGGAATCAGAAAGTCAACAATGAGGTACATAAGTTACTTATACATATCTTACCTAATCTAATTTGTTGGAATTTATGGAAAAATAGGTGTGCTGTCAAGTATGGGAAGAAAA	1	+	chr846:60-179
Sly00g0385271(+)_2	adHiCsTomatoe_10X4719504	GAATTACTTTCAAGATAACTTAACCTTTTATATCATAATCAAAATTATATTGGCTTCCAGATGGATAGCAATGGGCCTCAAATCAATCACCTAGCCTTTGCTGATGATATTATTATATTT	1	+	chr849:37-156
Sly00g0385281(-)_3	adHiCsTomatoe_10X4719436	CTTGTTGAGGAGTAATTTTTATTCTATTTAGCTTTTCTATTAATTCTTCTACTCCAGTTGTGCTTATGTTTTTACCTTCAGATTTTTCTTTTTTATCTATCTTTTTATATAATTGTAATA	1	+	chr852:49-168
Sly00g0385291(-)_3	adHiCsTomatoe_10X4719327	GGTTATGCACTGCAGGTTGCTGAAGAGGTAGATACATCTGAGCCGTCTCCTTACAAAGAAGCCATTATAAGTCCTGATTCTGAAAAATGGTTTGCTGCTATGGGAGATGAGATGGAGTAC	1	+	chr856:61-180
Sly00g0385291(-)_2	adHiCsTomatoe_10X4734411	GATCTGGTCATACAGCCTTCTGGGAGAAAGATTATTACTTGCAAATGGGTTTTCAAGAAGAAGGAAGGGATATCACCAACAGAAGGAGTCAAGTATAAAGCCAGGGTTGTTGCCAGAGGT	1	+	chr857:1-120
Sly00g0385301(+)_2	adHiCsTomatoe_10X4719247	ATGATGTCGTGCAAAAGTTTGTGTCAATACTCTGAATATACTAAGCATGTTGGATATAGATATGCTAGGGTGAGTGATACGAGCAAAACAATATAATACTGACAATATATACTAAGCATG	1	+	chr860:37-156
Sly00g0385301(+)_5	adHiCsTomatoe_10X4719193	TTGTTTAGACTTAGTCGGATTATTGAGGTGTTACATTTTGTGTCATGGATGTATTTCAATCATATAATTCCATGTAAAAAATTAATCTAAAGACAAAGGATTAACTTGATTAAAGAAGTG	1	+	chr863:49-168
Sly00g0385301(+)_6	adHiCsTomatoe_10X4719184	TGTGGATGTGAAAAAATTCAATTAGCAGAAGTGTTCAATGGAAGAAATAGAAGACACCTCGATGACTTAGTCAGGGATACCACGAGGGGAATCATAGGAGGGACTCAATGACTTATCTAA	1	+	chr864:13-132
Sly00g0385311(+)_4	adHiCsTomatoe_10X4719109	AGAGGAGCTGCTATTTTGCTGGATTTCTGTGTAACTATTATGAGAAAACTTGCTCTACCATGCTCAATATATAATTTTTTTTATCATTTTTAATGCTTACAGAGTTATAGGTATAAGGTT	1	+	chr868:37-156
Sly00g0385311(+)_5	adHiCsTomatoe_10X4719094	CGATTTAGGTGTGAGAGTAGTCTGGGTGAAGCATGAGCTGCATATTTAGAATGTAATGTCAAGTTAGAGCACTTTACTAGCTCTAATCAAATTGATACTTAATTGATTATTTTTGCAAGT	1	+	chr869:13-132
Sly00g0385321(+)_1	adHiCsTomatoe_10X4719075	AGAAGAAATCCGCAATAACATTTGAATTTGTTTGATTATAGTATTTGGAGGGGTTACAACACTTAGAAGGTGTATAGGAAGTGCTTGGAGGACATATTTGGACAATACAGCCTTGCCTCC	1	+	chr870:49-168
Sly00g0385331(-)_1	adHiCsTomatoe_10X4718942	TTATTCCTTGGCAATCTAGTCTAGATGAGTTGATTAATATTGCTGAAAAATGTCATCAACAATATAAGATAACTGTGGTAAATTAGACTAAACCAATGGAAGGTATTTATAAGTTAAATA	1	+	chr876:73-192
Sly00g0385341(-)_2	adHiCsTomatoe_10X4718922	ATTGGTTTCCAGATGGACAGCAATGGGCCTCAAATCAATCACCTAGCCTTTGCTGATGATATTATTATATTTACCTCTACAGATAGACAATCTCTTCAGCTTATTGTTAAAACTATTGAA	1	+	chr877:85-204
Sly00g0385381(-)_3	adHiCsTomatoe_10X4718729	GAATGTGAATAACGCCAATGTATACCTTTGCTTATCCTCTTTCATCAACACTTGGTGTCTTGGTGAATATATTCTTCCATTACTCCATGCCTACGCTCATTAATAACATATATATATATA	1	+	chr887:49-168
Sly00g0385391(+)_2	adHiCsTomatoe_10X4718658	CAAGTATTGTAGTTTCAGAAGTTGTTAACAAAACTCTGCTGCCTGGATTGTTTTCAGCTATATCTTTGGCAACTCTAAGACCTGTTACACCACCATAACATCCTAAAAAGTAGAGCATTA	1	+	chr891:37-156
Sly00g0385421(+)_3	adHiCsTomatoe_10X4718501	ATGCTAGGTTTCTAGAATTCATAGGTTCGAAATAAGTGTAAAAATTGAACTCAATTTTATGTATTCCCCATTGTGTTTGGTCAAGAACCGGGGTTATGGTCTTTTTTATATATAAAAAAG	1	+	chr900:13-132
Sly00g0385421(+)_4	adHiCsTomatoe_10X4718484	GTAATAGATTAAGTTGACAATTATCATAATATATAGTATTTTTTTTAAGTAAGTTATATATTTTTAAAAAATTAAAAATAAATTAAATTAAAATGAAAAAATCACCAAAAAAGATAGTAC	1	+	chr901:25-144
Sly00g0385431(+)_1	adHiCsTomatoe_10X4718439	AAAATAAATAAAAGACGATTGGACTTAATCAATACATATAATCATTTTATTTCATGTGACACATATGATGATACATGAGAAACTTTTTATTTTTTTAAAGATGTTTCAGAATCGGGTCGT	1	+	chr903:13-132
Sly00g0385441(-)_3	adHiCsTomatoe_10X4718305	AATTTGGCGAGGTCGACCTAAGAAGAAAAATTACACCTCTGGAATTCAGTGGGAAATAACAATAATCATTCCGGTAAATTTATGCAACTTAAATATTTTTCACATAAAACAAAAGCCCAA	1	+	chr908:73-192
Sly00g0385441(-)_2	adHiCsTomatoe_10X4718294	GAAAAAATAGCACCTTGTTCTTGAAAGCACTACCCATAAAAAAAGGAACAAACTTCCGTGCTATTGTCGCTCTCCTTATGGCTGCCTGATGAACACAGAAAGAAAATTAAACAAACAGGG	1	+	chr909:37-156
Sly00g0385451(+)_1	adHiCsTomatoe_10X4718249	CATTGCGGTGCTAATTACTTTTCCTTTAAGACAAACTAGTGTTTCTCTAAATTTTATACTATCTTGAGCGTTTAACTAGCTTAATCACAATTAGTTGGTATTGTTTCAAGTTCATAGTTT	1	+	chr911:73-192
Sly00g0385451(+)_3	adHiCsTomatoe_10X4718210	TTTTCATCTATATCCTCCACTTGGCCATATTTTAATGCATCCAGTTCTGCGGAACTGGTGTGATTTCAGGTATGAACAGGCCGAGTTTGTGGAGAGGGAAATGGAGAAAATGACAGAGCA	1	+	chr913:94-213
Sly00g0385481(+)_2	adHiCsTomatoe_10X4718028	GGACCATGAAGTGGAAAATCTAAATCAATTGACTTCGACTTTCCCTTGCCTTTGTTCGAATTACTAGATTGACCTATTTTTGTATTAACTTCAGCTCATTAAAGGGAGCCTGAAACCTTA	1	+	chr923:13-132
Sly00g0385541(-)_3	adHiCsTomatoe_10X4717747	GAAGCTTAGGTGGCCGAATCGACCATGCCATAACCACGGCTCCTCCGAGCACGACGCTGCGAGACACACCGGCTGCTCTACCTTCAAATCCAGTAGGTAAAGGCGGTTACGGGAGCGTGT	1	+	chr938:49-168
Sly00g0385541(-)_1	adHiCsTomatoe_10X4717716	CCAGCGCTTTGCCGCGCTGCTTTCCGCCGTTGCCACGGCCACGGTCACCACCGCCACGACTGGAGCCTTCCCCGGTCTTGCGCTTCTCCTTCATCCGCGCCGACCATTCCTCCTCCGTCA	1	+	chr940:25-144
Sly00g0385551(-)_1	adHiCsTomatoe_10X4717641	GAAGCTTAGGTGGCCGAATCGACCATGCCATAACCACGGCTCCTCCGAGCACGACGCTGCGAGACACACCGGCTGCTCTACCTTCAAATCCAGTAGGTAAAGGCGGTTACGGGAGCGTGT	1	+	chr943:49-168
Sly00g0385561(-)_4	adHiCsTomatoe_10X4717624	TGGTCTTCTCTCGGGTCCTCCATGAACCGGCTCACGTACCCAACCGCGAACGCGATGTCCGGCCGCGTGTGCGTGAGCCAGCGCAGCCCGCCGACGATGCTCCGGTAGAGCGTAGCATCC	1	+	chr944:49-168
Sly00g0385561(-)_3	adHiCsTomatoe_10X4717607	CGCCCGCTCCAACAGCTTCAGCGCGTAGGCGCGCTGCCCGAGCTTTACCGCATCTGTGCTCTGCTTCACCTCGATGCCGAGGTAGTACGACAGAGCTCCCAGGTCGCTCATGCGGAACTT	1	+	chr945:49-168
Sly00g0385571(-)_1	adHiCsTomatoe_10X4717514	GTGACAAATTGCCCTTTCAGTGTGACAAATCACCCTCAAATGACAGTCCTGTCTGTGACAAATTGCCCTTAACCCTGTGACAAATTGCCCTCAGAAGAAGCTGTTTTTTCACAAAGTTAT	1	+	chr950:61-180
Sly00g0385591(-)_2	adHiCsTomatoe_10X4717417	TCTTAAACTCATTGTGAACTCTAGTGAGAAAGATTTTGAAGGTGTCAAACACTTCACTTTTGTCACTAAGAAAGAATACCCATGTGAATCTTGTGAAGTCATCCACTATGACAAAACCAT	1	+	chr954:73-192
Sly00g0385601(-)_4	adHiCsTomatoe_10X4717379	CATTATCACATAGCAATGGCATATTCTTGAAGTTGAGGCCATAATCCTTCAAAGTTGATTTCATCCATAGCAATTGTGCACAACAACTCCCCGCACTCACATATTCGGCTTCGGCGGTAG	1	+	chr956:85-204
Sly00g0385601(-)_1	adHiCsTomatoe_10X4717334	ATATAGTTTGATGTTGTGTGCACAAGCATAAGCCAATAGAATCCTTATTGCCTCCGGACTTGCCACGGGAGCATATGTCTCATCATAGTCAAGACCTTCTACTTGAGTGTATCCTTGAGC	1	+	chr959:37-156
Sly00g0385611(-)_3	adHiCsTomatoe_10X4734184	GATCAAATTGTGGAGAGAAAACAATGTTTGATGGAGTAGGTTAAAATTTATCAAATTTGGTTCAACCTAGAATACTTGCCAAAGATATTTAATTCGATTTGAACCAAAGACAAGCTTCTT	1	+	chr962:1-120
Sly00g0385611(-)_1	adHiCsTomatoe_10X4717229	CATTATCACATAGCAATGGCATATTCTTGAAGTTGAGGCCATAATCCTTCAAAGTTGATTTCATCCATAGCAATTGTGCACAACAACTCCCCGCACTCACATATTCGGCTTCGGCGGTAG	1	+	chr964:85-204
Sly00g0385621(+)_3	adHiCsTomatoe_10X4717186	CGTTTCACGTACAACATTTTTTAGAACCATGCTTCCCCAGGCATCCCGAATTTGCTCCTCCATCCACGGGGACTGAGAGCCATTGCTATTGCTGTATTTGGTAAGCAAAATACGTACATC	1	+	chr967:25-144
Sly00g0385621(+)_4	adHiCsTomatoe_10X4717172	GCAGTGCGGAGGTGTAGTCAAACAACTCAGCAGGCGTGGGAACAATCAGCACATCAGCAGCACATACGACATTAATCGTGCCGATACCCAGGTTAGGCGCGCTGTCAATAACTATGACAT	1	+	chr968:25-144
Sly00g0385631(-)_4	adHiCsTomatoe_10X4717157	CAGAGCACTCTTTTTTAACCTTAAGTTCATGAGGAGGTAACCCATTAGGTGTAATAGAATTTAAAAAATCAAGAGGGTAATTATTCCTTGTATCATCATCCACTGAGTCAAAGCTGTAGT	1	+	chr969:25-144
Sly00g0385641(-)_6	adHiCsTomatoe_10X4717070	GTCTTACAGCCCGCTCACCTCTTGTTAGTCTGTTCTACGTTATAGTGCCACACAGAGTGCAACCGAGTAGACCCACACCATTGTTTTCTAGGATTTTACTTGATGTTTGTTTTCAAGTAA	1	+	chr973:25-144
Sly00g0385641(-)_5	adHiCsTomatoe_10X4717043	AGACGGCCAGTCAAAGCTTTGCCGGGGCGTCGCCTTCCAGACGCTTCCACAGCCGCCGGCGGCAGCGGCGGCCAACCAGCCGTGTGGGCTCTCCGGGGCCTCCTCCGGGCAGCCTCGCCG	1	+	chr974:37-156
Sly00g0385641(-)_4	adHiCsTomatoe_10X4717021	ATACAATAGACATAGATAGAATGTTTTTATTTTTCTTCTTCTTACTGCTATGAGCGAGTATCAGTTCACATATTGAATCTGCAAGCAAAGTTTATTGATGGTCATTTCTAAAAGCAACTC	1	+	chr975:37-156
Sly00g0385661(-)_3	adHiCsTomatoe_10X4716899	AAAAGTCGACCATCTAGAGGCATACTAGTAGGCTTGTCCGGCACAGTTTTGCTTCTTTATTACGTGACCATCCACCTCATATGTATAAGCATATATACATACATATACCAATATAATATA	1	+	chr982:25-144
Sly00g0385681(-)_2	adHiCsTomatoe_10X4734111	GATCAAGTCATTCAGCACATGCCACCTGAGAAGGCCCCAGGTCCAGATGGCTTCAGTGGTCTATTCTATAAGAAATGTTGGAATTTGATAAAAGAAGATTTTTATACTCTTTGCCATGAT	1	+	chr990:1-120
Sly00g0385681(-)_1	adHiCsTomatoe_10X4716738	AATTTTAAGCAATAGACTTCAGAAGGTGATACTCAGTGTTATACATAGAAATCAATATGATTTTCTCCAAGGAAGAACTATACAGGATTGCTTGGGTTGGTCCTTTGAATTTTTGCATCA	1	+	chr991:13-132
Sly00g0385701(-)_4	adHiCsTomatoe_10X4716628	AATTTCTTAGAGCAACCTAGTTTTTTTTTAACACATTGGCAGGAGCGCTGCCTTTCAATTAAGAGAGAAAAAAGAGGTTTATGCACAAAGCAAGGGGACTCAGCCCACCTCAAAAAAGAA	1	+	chr995:37-156
Sly00g0385701(-)_2	adHiCsTomatoe_10X4716586	CTAAAAATTCACATAGCTTATGCTGTTACTATCTGCTTCAACTGACAGTCTGACACACCTGAGGGATTGGAGCTGGTACATATCCAAAAGACCTGGGTTGAAGGACACTCTGCAGCAAGT	1	+	chr997:54-173
Sly00g0385701(-)_1	adHiCsTomatoe_10X4716563	ATACTATGAGAGCTGCAAAAGAATGAAAATCAGAAGAAATGTAAAGAATGTTGTCACTGCACAATAATATCCTTGACATCATTTAGGACTAATTAATCTTAATGTTCTTTGTCTAGAAAG	1	+	chr998:97-216
Sly00g0385711(-)_5	adHiCsTomatoe_10X4716560	GTGCCGACATGGTTCGCGATGCTGACTGGGAGGAGCATTTGAGCAGCAACTGGAACCGAGATATCGTCGTTGAGGAGGCGGCAAAGTTCCCTCAGCTGAAGCCTGAGGCAGGTTTCTATC	1	+	chr999:13-132
Sly00g0385711(-)_3	adHiCsTomatoe_10X4716510	AGAGGAGCTTCTTCAATGGCGCAAAGAAAATGCCATGTATAATCCCAAGATAATTCATTCCACTAAGAGATGTGCAGCCGGTATCATGCAAGCTATTGGAAACTTCAAACTAGGACCCAA	1	+	chr1001:85-204
Sly00g0385721(-)_3	adHiCsTomatoe_10X4716448	GCAGACACCGCTAAGCCTGCAGATGTGGTGGTGAAGTTCTATGTTCTCTATGAGAAGTGGCGGAGGGGTGACCTTCCAAATTCTTCATCAGTTATGCAGTACTTGAAAAGCATTACTGTA	1	+	chr1005:25-144
Sly00g0385731(-)_3	adHiCsTomatoe_10X4716354	TCTCCCCGGCCGGAAGCCCCCACTCGCCGCCGCCCCTGGACGACCCAGGTGAGACCCTCCGCCAGTCGGCCGCCCTTTCCATTATTCAACCTCCGTTTGTCATGTACTTGTGTGGATGCG	1	+	chr1010:49-168
Sly00g0385731(-)_2	adHiCsTomatoe_10X4716335	CGCCCAGATTCGGCCGCGCGCCGCCGCCGCCGCCGCCGCCATCGCACGGTTCCTTCTCATGGCTGCATTTGTTTGCTCTGCACAAAGCCAAAGCTTGCGCAGCCATTAGATATTTAGATG	1	+	chr1011:37-156
Sly00g0385741(-)_4	adHiCsTomatoe_10X4716284	ACGGTCCCACCACGCGCAGGGACAGAGAGCGCATGCGCGTGCATGCGCAGACGACAGAGTCGGGCCCACTATTTCTATTAGCTAAAAAATGTTATAACTCACAAACTAAAAACCCAAAAT	1	+	chr1013:49-168
Sly00g0385751(-)_4	adHiCsTomatoe_10X4716188	TATAGGTTGTGTTTGGTTGCATCTAAACTTTCATAAGCTGGTAGAAGCTAGGTTCATTCAGCTTTTAAGATTGTGGAAGCTGGCTTGTGGAGTTGGTGGATGTTTGGAGACCATCAAGTT	1	+	chr1018:37-156
Sly00g0385751(-)_3	adHiCsTomatoe_10X4716173	AGATACAAATATTGTTAATATTTTTTACAAATCTAGTTTGACTAGCATGAGTCTTGCTCTTTTTACGGGACGGAGGGAGTAGCTTTTAAAAATTAGATTCAACAATCGAGGCAGTATCCA	1	+	chr1019:37-156
Sly00g0385761(-)_5	adHiCsTomatoe_10X4716112	TTGAAATCCTTCGTGGTTTCGATTGACTACCGGGATTATATGGGCTCAAGTTCGAAAATTTGAGCGCTTCGGTGCTTGTTTTTGTACTTGTGCTCTTATAATTTGGTCGGTTCTGTTACA	1	+	chr1022:25-144
Sly00g0385761(-)_2	adHiCsTomatoe_10X4716044	TATAGGTTGTGTTTGGTTGCATCTAAACTTTCATAAGCTGGTAGAAGCTAGGTTCATTCAGCTTTTAAGATTGTGGAAGCTGGCTTGTGGAGTTGGTGGATGTTTGGAGACCATCAAGTT	1	+	chr1025:37-156
Sly00g0385761(-)_1	adHiCsTomatoe_10X4716029	AGATACAAATATTGTTAATATTTTTTACAAATCTAGTTTGACTAGCATGAGTCTTGCTCTTTTTACGGGACGGAGGGAGTAGCTTTTAAAAATTAGATTCAACAATCGAGGCAGTATCCA	1	+	chr1026:37-156
Sly00g0385771(-)_6	adHiCsTomatoe_10X4716010	CTTGGGGACGCGACATTATTCGGGCCCGCGATTCCTGAACTGTACAAAAGATGACCTGAGCAGCCTTCGCCAGGCGTGACTCGGTGAGTGTTAGAAATACCCCTCCAGCTGGATAGGAAT	1	+	chr1027:49-168
Sly00g0385771(-)_4	adHiCsTomatoe_10X4715980	TGGCAGTAGTTAAACAACTGGTGTGCGTTTGCTTCCGCTACTTTATAAACTTGGTTTGTAATAATTGCGACTCCGTGTGTGTAACTTATTTCGGAACTACTTGTGAAATGTAACGTATGA	1	+	chr1029:13-132
Sly00g0385771(-)_3	adHiCsTomatoe_10X4715965	TTGAAATCCTTCGTGGTTTCGATTGACTACCGGGATTATATGGGCTCAAGTTCGAAAATTTGAGCGCTTCGGTGCTTGTTTTTGTACTTGTGCTCTTATAATTTGGTCGGTTCTGTTACA	1	+	chr1030:25-144
Sly00g0385781(-)_2	adHiCsTomatoe_10X4715887	GAGTTGTTGCCTGGCACGGCTCCCATCTCTAGGAGACCCTATAGGATGCCTCCAAATGAACTCGCTGAACTTAAGGTGCAATTGAATGAACTTTTGAAGAAGGGGTTGATTCGTCCTAGT	1	+	chr1034:25-144
Sly00g0385781(-)_1	adHiCsTomatoe_10X4715867	CAGCCTTTTCTACCAGATACGGTCTTTATGAGTATCTTGTTATGTCCTTCGGCTTGACAAATGTCCCCGCACACTTCATGTACTTGATGAATTCGGTGTTTATGCCTGAATTGGACAAGT	1	+	chr1035:49-168
Sly00g0385821(+)_1	adHiCsTomatoe_10X4715791	TTCGAATCACTAAATATATATATACCGGGTATGTCTCTTAGTAATGTCTAATGGCTACTCGCGTGATTTGGAATAGAGTTAGAGTTATTAAAATCTTCTAGGTAAAAAATTAAAGAGCTC	1	+	chr1039:61-180
Sly00g0385821(+)_2	adHiCsTomatoe_10X4715778	GATAGGAGATAGAAAAATAGAAGAGAAACGAACTAATTATAGAAATATCTCTCTATCTCTAAGGTTCACTAATTATTTGACTGTTGGCGGGTCTCTTTGTATGTGTTGTCCGGAAAGAGG	1	+	chr1040:37-156
Sly00g0385821(+)_4	adHiCsTomatoe_10X4715731	TTAGCTATTGCAATTCTTTTCCTGATAGCGGGTCACATGTATAGGACCAACTGGGGTATTGGTCATGGACTAAAAGATATTTTAGAAGCCCATAAAGGTCCATTTACAGGTCAGGGCCAT	1	+	chr1042:49-168
Sly00g0385831(+)_2	adHiCsTomatoe_10X4715697	TTAGCTATTGCAATTCTTTTCCTGATAGCGGGTCACATGTATAGGACCAACTGGGGTATTGGTCATGGACTAAAAGATATTTTAGAAGCCCATAAAGGTCCATTTACAGGTCAGGGCCAT	1	+	chr1044:49-168
Sly00g0385831(+)_3	adHiCsTomatoe_10X4530735	CCGTATCTAGCTACTGACTATGGTACACAACTGTCATTGTTCACACATCACATGTGGATTGGTGGATTTCTCATAGTTGGTGCTGCCGCGCATGCAGCCATTTTTATGGTAAGAGATTAT	1	+	chr1045:104-223
Sly00g0385851(-)_2	adHiCsTomatoe_10X4715645	ATTGGCGAATTATTGGGCCGAGCTGGATTTGAACCAGCGTAGACATATTGCCAACGAATTTACAGTCCGTCCCCATTAACCGCTCGGGCATCGACCCAGGAAGAATCAATTTTCAACTTA	1	+	chr1047:49-168
Sly00g0385891(+)_2	adHiCsTomatoe_10X4715494	GAGGGATTTTACTTTATCATGAATCCATTGATTCTATATGACTTATTACTACTCCCCCTTTCGCACTTTATTCGTACATGGAGTGGGGTGGGGGGAAATGGAATTTTCTTTTTTATTTCA	1	+	chr1054:49-168
Sly00g0385891(+)_4	adHiCsTomatoe_10X4715462	GGAATTTAAAGAACCTAAAGGAGCATGAGTCATATATTCCGCGGAACGCCGTTCCTGCCAAGGTTGTATGTCTTTTTTCAACCTACTCAAGTCTAACCCATTTGGACCCCTTAGAGGCTC	1	+	chr1056:25-144
Sly00g0385901(-)_3	adHiCsTomatoe_10X4715394	ATATCTTGTCTAGGCAAAATTTTGGAAATGATACCTTTATTTCCGTGTCTTCCAGCTACTTTATCGCCTACTTTGATTTCACGTTTCTGTGAAATATATACACGAATCGTTTCGGGATTA	1	+	chr1060:25-144
Sly00g0385901(-)_2	adHiCsTomatoe_10X4715372	TAGACAAGTTTCTTTTGAAGTAGATACCTGAATACCAAGTATAGCTCGTAACAATCTATCTTCCGGGGCATACGAAGATTCTTTCACAACTTGGGGTGTTAATTTACCTACTAAAATATC	1	+	chr1061:49-168
Sly00g0385921(+)_2	adHiCsTomatoe_10X4715304	CCAATAAGTTGAAAATTGATTCTTCCTGGGTCGATGCCCGAGCGGTTAATGGGGACGGACTGTAAATTCGTTGGCAATATGTCTACGCTGGTTCAAATCCAGCTCGGCCCAATAATTCGC	1	+	chr1064:13-132
Sly00g0385941(+)_3	adHiCsTomatoe_10X4715165	AACCAATAGTGGGATTTTTTGCTAAATGGGAAATTTAAAATGCTCGGGGATGGAAATGAGGGAATATCTACAATACCTGGATTTAATCAGATACAATTTGAAGGATTTTGTAGGTTCATT	1	+	chr1071:38-157
Sly00g0385941(+)_4	adHiCsTomatoe_10X4525423	TATGTATCCGCGGGATTAATTTGGAAAAACAGTAGGGATATGCAAGAACAAACAATTTTTATCGGAAACATTCCTCTAATGAATTCCCTGGGAACTTCTATAGTCAATGGAATATATAGA	1	+	chr1072:109-228
Sly00g0385941(+)_5	adHiCsTomatoe_10X4715127	TAGTTCTATCATCAGCTATGGGTTTGAATCTAAGAGAAATTCTAGAGAATGTTTGCTATCCTGAAATTTTTTTGTCTTTTCTGAATGATAAGGAGAGAAAAAAAATTGGGTCAAAAGAAA	1	+	chr1073:73-192
Sly00g0385941(+)_6	adHiCsTomatoe_10X4715118	TGTAAGGAATTACAAAAGAAATTCTTTCAACAAAGATGTGAATTAGGAAGGATTGGTCGACGAAATATGAACCGAAAACTGAACCTTGATATACCCCAGAACAATACATTTTTGTTACCA	1	+	chr1074:25-144
Sly00g0385951(+)_1	adHiCsTomatoe_10X4715102	TCCGTAAACAAAATATCTCTCTTCTCTGCGAATCATTTTTTGAACAATGAAATCCATAACATAAAGGGGGGTTAAATGCTAAAAAACCGATTCTAATTCTATATATTCTTTCTGATTTTT	1	+	chr1075:37-156
Sly00g0385951(+)_3	adHiCsTomatoe_10X4715068	AACCAATAGTGGGATTTTTTGCTAAATGGGAAATTTAAAATGCTCGGGGATGGAAATGAGGGAATATCTACAATACCTGGATTTAATCAGATACAATTTGAAGGATTTTGTAGGTTCATT	1	+	chr1077:38-157
Sly00g0385951(+)_4	adHiCsTomatoe_10X4524369	TATGTATCCGCGGGATTAATTTGGAAAAACAGTAGGGATATGCAAGAACAAACAATTTTTATCGGAAACATTCCTCTAATGAATTCCCTGGGAACTTCTATAGTCAATGGAATATATAGA	1	+	chr1078:109-228
Sly00g0385951(+)_5	adHiCsTomatoe_10X4715030	TAGTTCTATCATCAGCTATGGGTTTGAATCTAAGAGAAATTCTAGAGAATGTTTGCTATCCTGAAATTTTTTTGTCTTTTCTGAATGATAAGGAGAGAAAAAAAATTGGGTCAAAAGAAA	1	+	chr1079:73-192
Sly00g0385951(+)_6	adHiCsTomatoe_10X4715021	TGTAAGGAATTACAAAAGAAATTCTTTCAACAAAGATGTGAATTAGGAAGGATTGGTCGACGAAATATGAACCGAAAACTGAACCTTGATATACCCCAGAACAATACATTTTTGTTACCA	1	+	chr1080:25-144
Sly00g0385961(+)_1	adHiCsTomatoe_10X4715005	ATAGTTCATGGGAGAAAATTAAGTTATTTGGGCCCTGGAGGACTGACAGGCCGCACTGCTAGTTTTCGGATACGAGATATCCATCCTAGTCACTATGGACGTATTTGCCCAATTGACACA	1	+	chr1081:25-144
Sly00g0385961(+)_4	adHiCsTomatoe_10X4714932	TTTTAGTAGGTAAATTAACACCCCAAGTTGTGAAAGAATCTTCGTATGCCCCGGAAGATAGATTGTTACGAGCTATACTTGGTATTCAGGTATCTACTTCAAAAGAAACTTGTCTAAAAT	1	+	chr1084:25-144
Sly00g0385961(+)_5	adHiCsTomatoe_10X4714916	TTATAATCCCGAAACGATTCGTGTATATATTTCACAGAAACGTGAAATCAAAGTAGGCGATAAAGTAGCTGGAAGACACGGAAATAAAGGTATCATTTCCAAAATTTTGCCTAGACAAGA	1	+	chr1085:25-144
Sly00g0385971(+)_1	adHiCsTomatoe_10X4714873	AGATATAATCCATGTAATCGCAGAAACTATCAAAATCAAAAAAGAAGTGACAATAGTTACTATAAGTATACGAAAGAACCCTTTTTTTCGAATTCCTATGATGCAATTGGGGCTTATCGG	1	+	chr1087:85-204
Sly00g0385971(+)_3	adHiCsTomatoe_10X4714848	TCACCGACTCAAACCCATTGTCGAATCCTACTCAGCGGAATATGGAGGTACTTATGGCAGAACGGGCCAATCTGGTCTTTCACAATAAAGCGATAGACGGAACTGCCATGAAACGACTTA	1	+	chr1089:25-144
Sly00g0385981(+)_1	adHiCsTomatoe_10X4714782	CATTGAAATATGGTATGCTACAAGTGAATATTTGCGCCAAGAAATGAATCCGAATTTTAGGATGACTGACCCTTTTAATCCAGTTCATATAATGTCTTTCTCGGGAGCTCGAGGAAATGC	1	+	chr1092:37-156
Sly00g0385981(+)_3	adHiCsTomatoe_10X4714727	ATATCCACTTTGAATTTTAAAGAGAAGGTTCGAAAACATATTTATTCTGATTCAGACGGAGAAATGCACTGGAGTACCGATGTCTATCATGCACCCGAATTTACATATGGTAATGTTCAT	1	+	chr1094:49-168
Sly00g0385991(+)_3	adHiCsTomatoe_10X4733886	GATCGGATTGTACCAATATCAATCCCTTTTCTGCTATTTATTCCTATTCCAAGGCAAAAATTCAACAATCTCTTAACCAACCTCAAGGAACTATTCATACGTTGTTGAATAGAAATAAGG	1	+	chr1098:1-120
Sly00g0385991(+)_4	adHiCsTomatoe_10X4714622	GAGACATCTAAAATAATTAGTCTTGGACAGTTTATTTGTGAAAATGTATGTATAGCCAAAAATGGACCGCCCCTCAAATCGGGTCAAGTTATACTTGTTCAAGTTGACTCGATAGTGATA	1	+	chr1099:73-192
Sly00g0386001(+)_1	adHiCsTomatoe_10X4733881	GATCGGATTGTACCAATATCAATCCCTTTTCTGCTATTTATTCCTATTCCAAGGCAAAAATTCAACAATCTCTTAACCAACCTCAAGGAACTATTCATACGTTGTTGAATAGAAATAAGG	1	+	chr1101:1-120
Sly00g0386001(+)_2	adHiCsTomatoe_10X4714564	GAGACATCTAAAATAATTAGTCTTGGACAGTTTATTTGTGAAAATGTATGTATAGCCAAAAATGGACCGCCCCTCAAATCGGGTCAAGTTATACTTGTTCAAGTTGACTCGATAGTGATA	1	+	chr1102:73-192
Sly00g0386011(+)_2	adHiCsTomatoe_10X4714495	CTTAACAAATTAGTATTCGCAATTTGTGAGGGTCGTTCTAGCTATATAAGAAATCCTTGATTAATAATAACATAATAAGATAAATAACTTACTTCAGAAATCCCTAGAAATCCCTTATGG	1	+	chr1106:61-180
Sly00g0386021(-)_4	adHiCsTomatoe_10X4714444	TGTAGATGAACAACACCCCCCCTAGAAACGTATAGGAAGCTTTCTCCTCGTACGGCTCGAGAAAAATGATTGATTCGAAGTTTTGTCTCTGTATGGAATTCTATCTAAGAAATGACAACT	1	+	chr1109:49-168
Sly00g0386021(-)_3	adHiCsTomatoe_10X4714433	CTTCCTTAAAATGAAAAATAAACCATTCGTACTCTCATAACTCAAGTTGGATAACTTTCAAACAGTTCAAAGGAAAATCTTTCGGCAATTTCATTTATTGAGCGGTCTTTCCTCCTTTTT	1	+	chr1110:25-144
Sly00g0386051(-)_3	adHiCsTomatoe_10X4733849	GATCGTAAATTATGAGATTTGAAAATCTTTTTGCCTTCGAAAGAAGATAAAGAAGATATTAATCGTATAGAAAACGGAATTTCTACAATACATGCAAATCCCTCTGATATCATTTGAGAA	1	+	chr1116:1-120
Sly00g0386051(-)_1	adHiCsTomatoe_10X4714278	CCCTATAATTTAATTGAAGCCGCAGCCTTATCCATTTATTCATTCGACCCAACTTTATTTTGTTCCGTTCCAAGAATTCTAACACAGTTTTATACCCATCTAGGAACAATTAAATATTTT	1	+	chr1118:49-168
Sly00g0386061(-)_4	adHiCsTomatoe_10X4714264	ACAAGGGTATCGAACTTCTTAATTGGATTATTGATTAGAAATGAATTTTCTAACATTTGACTACGTACCATTGAATGATTTAGTCGCACACTTGAAAGATAGCCCATAAAGTCACGGGAA	1	+	chr1119:25-144
Sly00g0386061(-)_2	adHiCsTomatoe_10X4733837	GATCGTAAATTATGAGATTTGAAAATCTTTTTGCCTTCGAAAGAAGATAAAGAAGATATTAATCGTATAGAAAACGGAATTTCTACAATACATGCAAATCCCTCTGATATCATTTGAGAA	1	+	chr1121:1-120
Sly00g0386081(+)_1	adHiCsTomatoe_10X4714194	AAGGATTTTGTTTCCACCGAGCTAAAACAATATGTTGATGTCTCTAGTAAACCAAAGTCATCGTTTAATAGCTATTTTGCTTCACTTTCTTCTTTACAAATAAAAACTTGAAGATTTAGT	1	+	chr1123:13-132
Sly00g0386081(+)_2	adHiCsTomatoe_10X4714176	CATAATCCAATTTTTCAATGTCTAACTGACCTTTGGATACAAATCACGATAATGTGTATTTGTTCTCGAATCTGTCATTGAGAGGAAAAGGATGAAATCCTTTTAAGAAATAAAGTTTTT	1	+	chr1124:32-151
Sly00g0386091(+)_4	adHiCsTomatoe_10X4714075	AAACGAGACAAACAAAAAAGGAGGAAAGACCGCTCAATAAATGAAATTGCCGAAAGATTTTCCTTTGAACTGTTTGAAAGTTATCCAACTTGAGTTATGAGAGTACGAATGGTTTATTTT	1	+	chr1130:25-144
Sly00g0386101(+)_1	adHiCsTomatoe_10X4714056	ACATCCCCTTCTTTTGATTTATGCTGCATCAGTCCCAGAGAATGGGGTAGATAGGAGTTAATCAGTGATGGGAAGGCGTTCATTTCAATATCTATAAACGGTGACAATTGCTCAGTCTAT	1	+	chr1131:49-168
Sly00g0386101(+)_4	adHiCsTomatoe_10X4714009	AAACGAGACAAACAAAAAAGGAGGAAAGACCGCTCAATAAATGAAATTGCCGAAAGATTTTCCTTTGAACTGTTTGAAAGTTATCCAACTTGAGTTATGAGAGTACGAATGGTTTATTTT	1	+	chr1134:25-144
Sly00g0386121(-)_2	adHiCsTomatoe_10X4713972	AGGAAGTGAGTTAGACAAAAATAAAAGCAACTTGGACAAAAAAAGAAGTGACTTGGACAAAAAGAAACGAAGTGACTTAGACAAATCTTTTTTGTCGATAACCTCAGACCAATCAATCGA	1	+	chr1136:49-168
Sly00g0386121(-)_1	adHiCsTomatoe_10X4713962	CTTGAAATCTCTCTTCTGATGCAAAATCGTAGTGTAACGTGTATCCTCCCCTGTTCCGGTCATGGAATAGATGAAATAAATCAAAAAATGGATTTTTGTTCAAGAATGAAATCTTATTGG	1	+	chr1137:13-132
Sly00g0386131(-)_2	adHiCsTomatoe_10X4713923	AGGAAGTGAGTTAGACAAAAATAAAAGCAACTTGGACAAAAAAAGAAGTGACTTGGACAAAAAGAAACGAAGTGACTTAGACAAATCTTTTTTGTCGATAACCTCAGACCAATCAATCGA	1	+	chr1139:49-168
Sly00g0386131(-)_1	adHiCsTomatoe_10X4713913	CTTGAAATCTCTCTTCTGATGCAAAATCGTAGTGTAACGTGTATCCTCCCCTGTTCCGGTCATGGAATAGATGAAATAAATCAAAAAATGGATTTTTGTTCAAGAATGAAATCTTATTGG	1	+	chr1140:13-132
Sly00g0386151(-)_5	adHiCsTomatoe_10X4713835	CCGTCTTTCTGCTAAACAGGATGGATTGAACTCATAATTCATTAGATGCTTTTTATGAATGTCAACTAAGTATCGTAAGTAAATTGCTCCCGGTTGTTCAATCATTTGATAACCAGAGTC	1	+	chr1144:37-156
Sly00g0386151(-)_4	adHiCsTomatoe_10X4713822	AGGTGGAGAACTGAACCAAGAATTCTCTTTCTTCATCATCAATCGAATCACTGTTCGCGACCCAGGATTCTATTTTCTCATCAATCCAATCCCCGTTCACGTTTTTTCTTTTTCTTATCA	1	+	chr1145:25-144
Sly00g0386161(-)_3	adHiCsTomatoe_10X4713737	AGGTGGAGAACTGAACCAAGAATTCTCTTTCTTCATCATCAATCGAATCACTGTTCGCGACCCAGGATTCTATTTTCTCATCAATCCAATCCCCGTTCACGTTTTTTCTTTTTCTTATCA	1	+	chr1150:25-144
Sly00g0386171(+)_1	adHiCsTomatoe_10X4713688	CCATTCCCGTGACTTTATGGGCTATCTTTCAAGTGTGCGACTAAATCATTCAATGGTACGTAGTCAAATGTTAGAAAATTCATTTCTAATCAATAATCCAATTAAGAAGTTCGATACCCT	1	+	chr1153:25-144
Sly00g0386171(+)_2	adHiCsTomatoe_10X4713670	AGGGGTAAATCAACTGAGTATTCAACTTTTTTAAGTCTTTCTAATTTCTATACGAAAGGAACTGATGTATACATAGGGAAAGCCGTGTGCAATGAAAAGTGCAAGCACGGCTTGGGGAGG	1	+	chr1154:47-166
Sly00g0386171(+)_3	adHiCsTomatoe_10X4713660	AAGATTAACATTTATTTTATTTAACAAGGAACTTATCTACTCCATCCGACTAGTTCCGGGTTCGAATCCCGGGCAACCCACTATCATATCGAAATTATAATTCTCTGTAGAGAAGTCCGG	1	+	chr1155:25-144
Sly00g0386181(+)_1	adHiCsTomatoe_10X4713609	TCGATTGATTGGTCTGAGGTTATCGACAAAAAAGATTTGTCTAAGTCACTTCGTTTCTTTTTGTCCAAGTCACTTCTTTTTTTGTCCAAGTTGCTTTTATTTTTGTCTAACTCACTTCCT	1	+	chr1158:25-144
Sly00g0386191(-)_4	adHiCsTomatoe_10X4713558	TTTGGTAAAGAGAATAATCTTATCCTTTGAGAATAATCAAAAATGGACAGTGTTCAATTGGAACATGAAAACGTGACTAAATTGGTCCTAGTTACTCTTCGGGGCGGAGTGGAAGAAGGG	1	+	chr1161:13-132
Sly00g0386191(-)_2	adHiCsTomatoe_10X4713508	CTTATCCAAGACTTGTATCATTTGATGATGCCATGTGAATCGCTAGAAACATGTGAAGTGTATGGCTAACCCAATAACGAAAGTTTCGTAAGGGGACTGGAGCAGGCTACCATGAGACAA	1	+	chr1163:37-156
Sly00g0386201(-)_1	adHiCsTomatoe_10X4713449	ACTCCTCTTCCCGCCGAGCCCCTTTTCTCCTCGGTCCACAGAGACAAAATGTAGGACTGGTGCCAACAGTTCATCACGGAAGAAAGGACTCACTAAGTGAAGAAAGGACTCACTAAGTCG	1	+	chr1166:85-204
Sly00g0386211(-)_1	adHiCsTomatoe_10X4713413	ACTCCTCTTCCCGCCGAGCCCCTTTTCTCCTCGGTCCACAGAGACAAAATGTAGGACTGGTGCCAACAGTTCATCACGGAAGAAAGGACTCACTAAGTGAAGAAAGGACTCACTAAGTCG	1	+	chr1168:85-204
Sly00g0386221(-)_2	adHiCsTomatoe_10X4713332	CGGGCGGATTCCTCCTTTTGCTCCTCAGCCTACGGGGTATTAGCAGCCGTTTCCAGCTGTTGTTCCCTCCCAAGGGCAGGTTCTTACGCGTTACTCACCCGTCCGCCACTGGAAACACCG	1	+	chr1172:61-180
Sly00g0386231(+)_1	adHiCsTomatoe_10X4713292	ATAGCTCCGAATAAATTAAATACGTGCATTAAGATACGAAGGCTTCTTATTCCACAACAACGAAAGCACTTTTTCACTCTTTCATATACTAGGGGATTTCACTTGGAAAAGAAAATGTTC	1	+	chr1174:13-132
Sly00g0386231(+)_2	adHiCsTomatoe_10X4713260	GAGGGAGAAGGAGCCCTTGACCCGCAGGAGGATTTATTCAATCACATAGTTTGGGCTCCTAGAATATGGCGCCCTTGGGGCTTTCTATTTGATTGTATCGAAAGGCCCAATGAATTGGGA	1	+	chr1175:49-168
Sly00g0386231(+)_3	adHiCsTomatoe_10X4713244	AAGACATTGTTGAGAAAAAGATGGCTTTTCCCGGATGAAATGAAAATTGGATTCATGTAACAGGAGAAAGATTTCCCATTCCTTAGCCGGAAAGATATGTGGCCATGAAAGAGGGATTAA	1	+	chr1176:13-132
Sly00g0386241(+)_1	adHiCsTomatoe_10X4713213	ATAGAAACAACGCTTGTAAGGAGTCCTATTAAAACCAAGAAATATAGGCCTGCCTGCCATCCACACCAGAATAAATAGAGTTTTCCGAAAAAACCTGCTAGTGGAGGAAGACCTCCTAGG	1	+	chr1177:85-204
Sly00g0386271(+)_2	adHiCsTomatoe_10X4713172	CATGGTAGCCTGCTCCAGTCCCCTTACGAAACTTTCGTTATTGGGTTAGCCATACACTTCACATGTTTCTAGCGATTCACATGGCATCATCAAATGATACAAGTCTTGGATAAGAATCTA	1	+	chr1180:13-132
Sly00g0386271(+)_4	adHiCsTomatoe_10X4713131	CGTTCGAGAATCCCCCCTTCTTCCACTCCGCCCCGAAGAGTAACTAGGACCAATTTAGTCACGTTTTCATGTTCCAATTGAACACTGTCCATTTTTGATTATTCTCAAAGGATAAGATTA	1	+	chr1182:13-132
Sly00g0386281(+)_1	adHiCsTomatoe_10X4713116	GTGAGTCCTTTCTTCACTTAGTGAGTCCTTTCTTCCGTGATGAACTGTTGGCACCAGTCCTACATTTTGTCTCTGTGGACCGAGGAGAAAAGGGGCTCGGCGGGAAGAGGAGTGTACCAT	1	+	chr1183:13-132
Sly00g0386301(+)_2	adHiCsTomatoe_10X4733725	GATCCATCCATTTAGCAGCACCTTAGGATGGCATAGCCTTAAAAGTGAAGGGCGAGGTTCAAACGAGGAAAGGCTTACGGTGGATACCTAGGCACCCAGAGACGAGGAAGGGCGTAGTAA	1	+	chr1186:1-120
Sly00g0386311(+)_1	adHiCsTomatoe_10X4713014	AGGAGCCAGGGCTCTGACCGCGTGCCTGTTGAAGAATGACCGGCGACTCATAGGCAGTGGCTTGGTTAAGGGAACCCACCGGAGCCGTAGCGAAAGCGAGTCTTCATAGGGCAATTGTCA	1	+	chr1189:13-132
Sly00g0386311(+)_3	adHiCsTomatoe_10X4712965	GTTCCGCCTTAGAGAGAAGCCTCCGCGCGAGCGGTGGTGGACGAAGCGGAAGCGAGAATGTCGGCTTGAGTAACGCAAACATTGGTGAGAATCCAATGCCCGAAAACCTAAGGGTTCCTC	1	+	chr1191:85-204
Sly00g0386321(+)_1	adHiCsTomatoe_10X4712911	GTTCCGCCTTAGAGAGAAGCCTCCGCGCGAGCGGTGGTGGACGAAGCGGAAGCGAGAATGTCGGCTTGAGTAACGCAAACATTGGTGAGAATCCAATGCCCGAAAACCTAAGGGTTCCTC	1	+	chr1194:85-204
Sly00g0386341(+)_1	adHiCsTomatoe_10X4712791	CAGAAGGGAGCTTGACTGCAAGACCCACCCGTCGAGCAGGGACGAAAGTCGGCCTTAGTTATCCGACGGTGCCGAGTGGAAGGGCCGTCGCTCAACGGATAAAAGTTACTCTAGGGATAA	1	+	chr1201:37-156
Sly00g0386361(+)_1	adHiCsTomatoe_10X4712676	TACTCTTAACGGGCAAAGCGAGCCCCTTTATTCTTATTCTGAATTAAAGAATTCAGAATCAATCAAATCTCCCTAAGTAGGATTCGAACCTACGACCAATCGGTTAACAGCCGACCGCTC	1	+	chr1207:13-132
Sly00g0386361(+)_3	adHiCsTomatoe_10X4712638	AATACCCTCACCCATTCTTACTAAGAAACTGAAAGAAGCCTCAAAAACAGAAGAAAGGGTCAAAAGTGAGGAAGAAAGAGATGTAGAAATAGAAACTGCTTCCGAAATGAAGGGGACTAA	1	+	chr1209:49-168
Sly00g0386391(-)_4	adHiCsTomatoe_10X4712476	AGAACCTCTACTTAAGCAAAATCATAAGAGAAGAAAAGTTCACAGAAGGTTGGGAAATAGTACGCCCGGTTCACCAGGTTCTACCACTGCAGGGCCCAATCATACTCAAAAGAAGAGTTT	1	+	chr1218:56-175
Sly00g0386391(-)_2	adHiCsTomatoe_10X4712438	ATGACTGGGCGTAAAGGGCACGTAGGCGGTGAATCGGGTTGAAAGTGAAAGCCGCCAAAAACTGGCGGAATGCTCTCGAAACCAATTCACTTGAGTGAGACAGAGGAGAGTGGAATTTCG	1	+	chr1220:85-204
Sly00g0386401(-)_5	adHiCsTomatoe_10X4733651	GATCCAAGGCCGGGTGCTGTCGCAATCCGCAGAAGTAGCTTCAATCGAAGGTTGCGCAACTGCCAATAAAGACATTGCTCTACGACTCCTTAGAGGTTGGGGAGTGGAAGAAGATTCATC	1	+	chr1222:1-120
Sly00g0386401(-)_4	adHiCsTomatoe_10X4712392	ATCCTGTTTAGGAAGCTAGCGCCCGCTCTCGCCCCAATATACGTGTAGGGGAAGCACCAATGAAAGTGAACCTTTATTGTTTCGTTTCCTTTTCTCTTCGAACCGATTAGAAGGAAGGCA	1	+	chr1223:25-144
Sly00g0386401(-)_2	adHiCsTomatoe_10X4712353	AGAACCTCTACTTAAGCAAAATCATAAGAGAAGAAAAGTTCACAGAAGGTTGGGAAATAGTACGCCCGGTTCACCAGGTTCTACCACTGCAGGGCCCAATCATACTCAAAAGAAGAGTTT	1	+	chr1225:56-175
Sly00g0386421(+)_2	adHiCsTomatoe_10X4712301	TTGGTTTCGAGAGCATTCCGCCAGTTTTTGGCGGCTTTCACTTTCAACCCGATTCACCGCCTACGTGCCCTTTACGCCCAGTCATTCCGAAGAACACTTGCCCCCCCCGTCTTACCGCGG	1	+	chr1228:61-180
Sly00g0386431(+)_1	adHiCsTomatoe_10X4712274	GAAAGTAAGTACCATCCCGTTAAGGACAGGTTTCTTGTTCATATGTCAAGGGCTGGTAAGGTTTTGCGCGTTGTATCGAATTAAACCACATGCTCCACCGCTTGTGCAGGCCCCCGTCAA	1	+	chr1230:13-132
Sly00g0386431(+)_2	adHiCsTomatoe_10X4712243	TTGGTTTCGAGAGCATTCCGCCAGTTTTTGGCGGCTTTCACTTTCAACCCGATTCACCGCCTACGTGCCCTTTACGCCCAGTCATTCCGAAGAACACTTGCCCCCCCCGTCTTACCGCGG	1	+	chr1231:61-180
Sly00g0386431(+)_4	adHiCsTomatoe_10X4733622	GATCAAACTCTTCTTTTGAGTATGATTGGGCCCTGCAGTGGTAGAACCTGGTGAACCGGGCGTACTATTTCCCAACCTTCTGTGAACTTTTCTTCTCTTATGATTTTGCTTAAGTAGAGG	1	+	chr1233:1-120
Sly00g0386441(+)_1	adHiCsTomatoe_10X4712161	CCTTGTTGCAGCTGATAGACTCAAAAGTAAGGGCACGAAAAGCTGTCTTAAACAAAAACCTTCCAAATGGAATAAGCTACTATAACTTTCTTTGTCGTCAAAGGAAAATGGAATCATACC	1	+	chr1235:73-192
Sly00g0386441(+)_2	adHiCsTomatoe_10X4712151	TCCTTCTAATCGGTTCGAAGAGAAAAGGAAACGAAACAATAAAGGTTCACTTTCATTGGTGCTTCCCCTACACGTATATTGGGGCGAGAGCGGGCGCTAGCTTCCTAAACAGGATTTTCT	1	+	chr1236:37-156
Sly00g0386441(+)_3	adHiCsTomatoe_10X4712140	TGAGGAAAGGTATTTTCAACTAAGGTCTTAAAGTCCAGCCCGGTGATGAATCTTCTTCCACTCCCCAACCTCTAAGGAGTCGTAGAGCAATGTCTTTATTGGCAGTTGCGCAACCTTCGA	1	+	chr1237:13-132
Sly00g0386451(+)_1	adHiCsTomatoe_10X4712089	TGAGGAAAGGTATTTTCAACTAAGGTCTTAAAGTCCAGCCCGGTGATGAATCTTCTTCCACTCCCCAACCTCTAAGGAGTCGTAGAGCAATGTCTTTATTGGCAGTTGCGCAACCTTCGA	1	+	chr1240:13-132
Sly00g0386461(+)_1	adHiCsTomatoe_10X4711994	CGCCATTTTTAAGAAAAGAAAGGCAGGGTAGAAAGTCTTGCTTACTTATTTCTCCATCTAAGTAAGAGAAGGGGGTTGAAGTTTATAGCTAGTCGAAAAAGTGATAAGAAGGTCTAATCA	1	+	chr1244:13-132
Sly00g0386461(+)_3	adHiCsTomatoe_10X4711942	GAGAAAATACCGGTTTATTAATCTATTTATTTTGATTCTTATTTTATTTAGTATCTCTTTATTTATATTTTTCTAAGGAACTCTTTGCTATCCCATTTAGGGATTTTGTGTTCTCAGCTT	1	+	chr1246:37-156
Sly00g0386461(+)_4	adHiCsTomatoe_10X4711930	CCAGAACCAGGACATGTGCCGCCTGCTATTCAAGTAGCTCCCCGGGGGAACGAAGCTGGTCCATCGAATCAGCCCCCACGAGTGGTCCCCTATCCGTATCAACTGGATGAAGTGATAGGG	1	+	chr1247:13-132
Sly00g0386461(+)_5	adHiCsTomatoe_10X4711907	TCCATTCCTTGTAGAGGAAGGCTAACTGCTTGCTGGCTGGGAGCTGTATGAGCGGTAACGTCCACGTACGGCTCCGTGAGAAGGGCGGTGGACAGAAATGGCCTTGTTGTACCTCACTCT	1	+	chr1248:49-168
Sly00g0386461(+)_6	adHiCsTomatoe_10X4711881	CTCCGGCCGAAGACTAGTGGTAGGTGGTCCTGCGGAGCTTTCGGAAAAGGGTAGCCTTGTGTGTAAGCACAGCAATGAACCGCGGCGAACCCTCAGACGACCTATCTAAGATTAGGGGGG	1	+	chr1249:92-211
Sly00g0386471(+)_2	adHiCsTomatoe_10X4711850	AGGTTTCCAAGCAGAGGTGCGAAGCAATTGAGATGCATATAGAATAGATGGTAGGGTTCCAAACCTCGCCTAGCACCGAAAGAGAAGGCCTTGTTCTGCAGGGTACGGCCCTGGACAGTG	1	+	chr1251:49-168
Sly00g0386491(+)_1	adHiCsTomatoe_10X4711709	ACCAATGTTTGAAGAGGACCGTTAACCTTTACCAAAAGAAAGAAGGGCTATTGGTCAGTTTCCTATAGTTGACCGATAGAGCTCGACCGATTGAGACAGGGCAGATGCGACCGATGGAAG	1	+	chr1258:49-168
Sly00g0386501(+)_3	adHiCsTomatoe_10X4711626	TCTCGATGACGACACCCGTCGAGCGGAGCTCGCGAGTAGGTTAAGAACCGTTTTATGGGGGAAAGCTTATAGGGAAGAAATGATAGACTCCGTTGTTGATACGCAAGTGCAGATTGAAAA	1	+	chr1263:25-144
Sly00g0386511(-)_1	adHiCsTomatoe_10X4711565	GTAATAGCCCGCGGGAACCCCGCCCGGAGGCGGGAATCTCTTTTAATTTGTCTCTGCGATTGGTCTTTCCTGCAGCTGGACCGCACCTTCGCTTCGCACCTCTGCTTTGTATGCAAATAT	1	+	chr1266:61-180
Sly00g0386531(-)_3	adHiCsTomatoe_10X4711461	AGAACTTGGCTGGGAACTGAAGATTTGATGGGAAGGACACGAAGTGTCGTATTATTCATTCCACAGGACCTTGGTTGAAGGTTACGAAGTAAAGGGTCCTTGGATTATGAGCCTTTGATG	1	+	chr1271:100-219
Sly00g0386531(-)_2	adHiCsTomatoe_10X4711457	ACGTATGGAGCGAAGAAGCTCGCTCTTGCTTTCCGCATGCCAGCCCGGTCGACGAGAGCCGTCATATAACCGATTGTCCTGTCGGGTCTAATCAGCTGACCTTACCCCGCAAGGCCTGAT	1	+	chr1272:13-132
Sly00g0386551(-)_4	adHiCsTomatoe_10X4711385	GGAACATGGTCAACCAGAAATTATTATGTTCGCGATTCTTCATCCACCGATGGATAAAATGCTCCAGTTTTCCATTCTCATATGAGGCCGGAAAGTGGATTGGGAACAGGTCGGCACGAA	1	+	chr1275:73-192
Sly00g0386561(-)_5	adHiCsTomatoe_10X4711323	AAAGACAGAATCCTGAGCGAGCCGAGTGCGTATCCCCTGAGTACGATGCCCTAGAGCTATTGCCAGATTTCATCTCAAATCGAGCTGCAGTTCCTCTTTCCTTTCAAACCTAGCTAGGGA	1	+	chr1279:13-132
Sly00g0386561(-)_3	adHiCsTomatoe_10X4711283	CTCACTACGCCACCTCAGCAGCTGGGACTCCCTAACCTTTTCTATCTATCTTTAGAAGTAGGGCGAGTGAGTCCGTTCCTTTCCCGTGAAGGTTTTGGGATATGTGACCAGATGCTTCCT	1	+	chr1281:37-156
Sly00g0386561(-)_1	adHiCsTomatoe_10X4711244	GGAACATGGTCAACCAGAAATTATTATGTTCGCGATTCTTCATCCACCGATGGATAAAATGCTCCAGTTTTCCATTCTCATATGAGGCCGGAAAGTGGATTGGGAACAGGTCGGCACGAA	1	+	chr1283:73-192
Sly00g0386571(-)_3	adHiCsTomatoe_10X4711212	GTCTTTAAGTGAATGCACCCGGTTCTGCCTTAAATTGCTAAAAGAAAAGCGAACCGGCTAGCGCCCAGAAGAGATGTGTACTGGCCTGGGCAAGTGAAAGGCCAGCCGAACCTAAGTATC	1	+	chr1285:49-168
Sly00g0386591(+)_4	adHiCsTomatoe_10X4711035	CGCTTTGGAGACTAAACTATGTAAATAATACGTAACAGTAACCCAAGTAACGATAATAAGAAAGACTAGGGTATAGCTGTTTAAATCCCCGGTCGAAATCATCCAACATCAAATTGTATA	1	+	chr1294:49-168
Sly00g0386601(+)_1	adHiCsTomatoe_10X4711015	CTTCGAGAACACTCGCCTCGTCGATTCTTCCCCTCGTTCTTTTTATCTTGGACATTGAGATGTTCATGCAAAGCATTCTTTTCTACCCTATGTAGGCGACACAAGCTACGGAGCTGTAGA	1	+	chr1295:61-180
Sly00g0386601(+)_3	adHiCsTomatoe_10X4710982	CGCTTTGGAGACTAAACTATGTAAATAATACGTAACAGTAACCCAAGTAACGATAATAAGAAAGACTAGGGTATAGCTGTTTAAATCCCCGGTCGAAATCATCCAACATCAAATTGTATA	1	+	chr1297:49-168
Sly00g0386601(+)_4	adHiCsTomatoe_10X4710962	GATGAAACTAAGGATATTACGTAGCTATCACGCACCAAGGGTGCCAGCTTTCGTAAAATTCTTTTATGAGGAATAGTACCTTGTGAGGGTGCTAGATTCAAGATGAAAATAGTTATAATC	1	+	chr1298:61-180
Sly00g0386601(+)_5	adHiCsTomatoe_10X4710950	AAGTTTCAACATAAAAATAAATCGCCTCGTCTTTGGGAATACTTAATAACTTAAGTGGGGACAATGCATACCTCTCTTCTGAGATAAGAATGATTATATCACATACGCTTAAAGGGGGCA	1	+	chr1299:25-144
Sly00g0386611(-)_4	adHiCsTomatoe_10X4710885	CACTACTCCTACAGGGAAGGTGGAAGAAATTCAGTCTCTCTTTTTTTGGGGGAGCAGAGCAGTCAAAGAATGAACCAAACCAAATGATTGTTCTAGAATGGCTATTCCTCACAATTGCTC	1	+	chr1302:49-168
Sly00g0386611(-)_3	adHiCsTomatoe_10X4710866	TTTCCACTATAAAAAAATCCAATCCCGCAAAGGATTGTTCATGGAACTACTATCGAGATTCTTCGGACCATATTTCCTAGTATCATCCCTATGTTCATTGCTATACCATCATTTGCTCTG	1	+	chr1303:25-144
Sly00g0386641(-)_2	adHiCsTomatoe_10X4710715	CTGTTCGTTGTAAGATTACTGAAGGAAAGGTTGGTCATAAATTTGGAGAGTTTGCTTCTACACGGAAACGAAGACCTTCGAGAACAAATATTGGACCGGGAAGAAAAAGGGGGAAAAAGT	1	+	chr1311:61-180
Sly00g0386651(-)_1	adHiCsTomatoe_10X4710625	CTGTTCGTTGTAAGATTACTGAAGGAAAGGTTGGTCATAAATTTGGAGAGTTTGCTTCTACACGGAAACGAAGACCTTCGAGAACAAATATTGGACCGGGAAGAAAAAGGGGGAAAAAGT	1	+	chr1316:61-180
Sly00g0386671(-)_3	adHiCsTomatoe_10X4710533	GTCCCTGAGCCCGCAAGCCAAAGGTTTGACTTTCACCTACCTTTGCTAAGAGAAGAGAGAGAAGGGAAAGACAGATGGCAGAAAGAAATCCTTCCAACCGCGGAATTGAACACAAGACTT	1	+	chr1321:49-168
Sly00g0386681(-)_2	adHiCsTomatoe_10X4710461	GTCCCTGAGCCCGCAAGCCAAAGGTTTGACTTTCACCTACCTTTGCTAAGAGAAGAGAGAGAAGGGAAAGACAGATGGCAGAAAGAAATCCTTCCAACCGCGGAATTGAACACAAGACTT	1	+	chr1325:49-168
Sly00g0386691(-)_4	adHiCsTomatoe_10X4710422	AAAGAGGAAGAGTCACTAAGACAAGAGAGCTATAGGTAAGCAAGCAAGAAGGATAGGTGCAAAAAAAAGGGCGAGGCAAGTGGCCCAAGGGCCCCTTTCCTTACAGTCAAGTGGCTCTCC	1	+	chr1327:61-180
Sly00g0386691(-)_2	adHiCsTomatoe_10X4710390	GTCCCTGAGCCCGCAAGCCAAAGGTTTGACTTTCACCTACCTTTGCTAAGAGAAGAGAGAGAAGGGAAAGACAGATGGCAGAAAGAAATCCTTCCAACCGCGGAATTGAACACAAGACTT	1	+	chr1329:49-168
Sly00g0386701(-)_2	adHiCsTomatoe_10X4710340	CCACTTGCAGCCAATGGCTTCTTTCCCTGCAGGCAATGAGACTAAGTCTTATTATTTTTTTCCTGGGCATTGATTTCTTCCTGTATAGCATCTCTCCAGCAAGAATGATTGGAGGCTTCA	1	+	chr1332:13-132
Sly00g0386711(-)_4	adHiCsTomatoe_10X4710284	GCACCACCAGAGTCTTCATAAGAACTCTGGGGCGAGGGCCAAGGTGAACCCGGATTAACGATGAGAAGCGGTCAAATCAGTAGCAAAGGCACCAGGACGGACGGTTGGTTGAACCGGGCG	1	+	chr1335:37-156
Sly00g0386711(-)_3	adHiCsTomatoe_10X4710264	GAGAGGGGCTGAGGGACGGCAAAGGTACAAAAACAAAAACTACATGACATACGTACGTTAAATGGTAGGCCCATTACGAACAATCATTAAGGCGGTCTCCAATCTCGCTCGGCTCGGGGC	1	+	chr1336:62-181
Sly00g0386741(-)_3	adHiCsTomatoe_10X4710068	TTTCAGGTTCTTTGTATTTTGCATCCAAAGGGAGACCAAATTAAGTAGAGTGGAAAGAGCATGTGCCATACCCCAGAATTCCGTGCCAGGGTATTCAAAGTCGACTTCGTTGATATGGTA	1	+	chr1345:60-179
Sly00g0386741(-)_2	adHiCsTomatoe_10X4710057	CATCATGTTAATATGTAATCCAGAGACAGCTTCAAACAACTTCAAAGTTAGATTGAGATATAGCTTGAAGAGTCTCTGCCCACAAAAGATTAGGGTATTAGCAGTGATAGAAGTTATTAA	1	+	chr1346:13-132
Sly00g0386751(-)_4	adHiCsTomatoe_10X4710009	TACCAGGTTCAATCAAGTTAATCTCATTCTGACTAGAGATTACAAATGGGTGTCACTGTAAATGGGTTTCTTCTTTTCGCATCCCGATTTAATCTGGGCTTAAGTTACATTGTAATTAGG	1	+	chr1348:13-132
Sly00g0386751(-)_2	adHiCsTomatoe_10X4709968	CATCATGTTAATATGTAATCCAGAGACAGCTTCAAACAACTTCAAAGTTAGATTGAGATATAGCTTGAAGAGTCTCTGCCCACAAAAGATTAGGGTATTAGCAGTGATAGAAGTTATTAA	1	+	chr1350:13-132
Sly00g0386761(-)_2	adHiCsTomatoe_10X4709898	GACTTCCAGACATACTTTTACATCTCTATAGCCACCGATTAGATGCCTTTTGTGATGAAAGATTCCGCTGTTGTATGTCACATCACAAAAGCTACATTTGACTTTTGTGTTACTACCCAT	1	+	chr1354:25-144
Sly00g0386761(-)_1	adHiCsTomatoe_10X4709880	GAAGCAGCGAAAGAAGAGTAAAGTCGTGAAAGAAAATTAAGTCGTATCTATTTTAATTTGTTTTAAAAAAACATATTTTTTTTAAAAAAACCCTAATTGTCGCTTTTTTATAAAAGCACG	1	+	chr1355:49-168
Sly00g0386801(-)_3	adHiCsTomatoe_10X4709693	GAAGAAGACGTACCTGAGTCAATAGACAGTTTGGTGGTAACTAAGAATATGGTGGTTTGAACAGAAAAAGTCCCTTACTTGGTATTTGCTAGGTTAAGAGGGATTAGACCATATGCTCCT	1	+	chr1365:85-204
Sly00g0386811(+)_1	adHiCsTomatoe_10X4709643	TTCATTAGACCAAGTGCATCTCCTAAGGATGCTCCGGTTTTGTTTGTGAAGAAGAAGGATGGGAATTTTCGGATGTGCATAGACTACCGACCGTTGAACAAGGTAACCATAAAGAATAAG	1	+	chr1368:61-180
Sly00g0386811(+)_2	adHiCsTomatoe_10X4709628	CCAAAGACTGCTTTTAGAACCAGGTATGGGCATTACGAATTTGTAGTGATGTCTTTTGGTCTTACGAATGCCCCTGCTGCTTTCATGAGCTTGATGAACGGGATTTTTAAGCCATATCTG	1	+	chr1369:42-161
Sly00g0386811(+)_3	adHiCsTomatoe_10X4709610	AGAATGGTATTGCAAATGTTGAGGGAGAAAAAGCTTTATGCCAAGTTCTCTAAGTCTGAGTTTTAGTTAGATGCAGTGTCCTTCTTGGGGCACGTGGTTTCTAAGGATGGAGTGATGGTA	1	+	chr1370:65-184
Sly00g0386821(+)_2	adHiCsTomatoe_10X4709533	AGGGAATTAGGTCATATAAAGCCCGTTGTACGAAAATAAATCACAATCAAAAGGTTGTATTGATAATGGTCAGATAGCTGAAGATTCTCTTACCTTTTGTTTTTACCATATGGAGGATAT	1	+	chr1374:49-168
Sly00g0386831(+)_1	adHiCsTomatoe_10X4709483	TGGAAAATAGATAAAAATATAGTTTAGATGGGTAATGGGACACCCGTGAAATTTGAGTGTGTAGCTGAGATTTCGGGTATAGGTTGGGGGGGGGGGTTAGACCATTTTCTCTGTATATTA	1	+	chr1377:25-144
Sly00g0386831(+)_2	adHiCsTomatoe_10X4709459	AAATTTCGAACTTTGGCTCAAGAAGAAGGTCTGAAAACACAAAATAGTGGATTTTTCTTAACCTCTAAAACATCATGTGTTGCAAGTAGCTCTTGTGGAAATTTAAGGCAAGCGGAGATA	1	+	chr1378:73-192
Sly00g0386831(+)_4	adHiCsTomatoe_10X4709430	AGTGTTCGGCAGCAGCAGAGACTCAGGGGCATCACAGCTCTTAGTCGCACAAACTCAATGTTGCATAACTCCCAGCGCAGGAATCGATTTATTAGGTAACTCGCAGCTCCTATCTAAAAA	1	+	chr1380:37-156
Sly00g0386841(-)_1	adHiCsTomatoe_10X4709355	GGTCTCTTTTATTTTTTACCTATTTTGTACACTTTGTATCGCCTTACAACTATATATGTATGATATGACCCTTTTTCTATAAATGTTACTCTTTTCTATAAAAAAAATTCTTATCTATAG	1	+	chr1384:61-180
Sly00g0386871(-)_3	adHiCsTomatoe_10X4709248	GGACCGTCATGGGCACGACGGACCGTCGCAGGGTCTCATTTCAAAACACTTAGAAAATCTGAAATTGGGTACTAAAAATCGACTCTCTGAACTTTGTGACGGAATGGCAGGACGGACCGT	1	+	chr1390:61-180
Sly00g0386901(+)_1	adHiCsTomatoe_10X4709181	CCACCCTATTCTCAAACCTGGTGCTCGGTGATTGGCACCCTGTAAGCTCATCTTGCATACAAATTCTGGGGGTCCCAAGTCCTGCATCCACCAAGACATTTCTTGCCTGAAGCGTAAACT	1	+	chr1394:13-132
Sly00g0386921(-)_3	adHiCsTomatoe_10X4709079	TCAACGAGGACGTTGAGACTGTTCGAAAAAAAAAAGATTTTTTGGCTTAATCCGCCTTTACTAAAGAAAAAAGAGTACACTTGTACTCCGGCTAATAAGGGAAAGGTTTTTTTTTTCAAA	1	+	chr1399:97-216
Sly00g0386921(-)_1	adHiCsTomatoe_10X4709054	CACCAGTACTTGAACGCTTACTCTTACTGCTCTTCTCAGGTTCACCTCTTTTGGATGCCCTGAGGTTTGAAGTCATTTGTTTATCACAGAACAAGTCCCCCTCAGTCACTGCCATAGTTG	1	+	chr1401:25-144
Sly00g0386931(+)_3	adHiCsTomatoe_10X4709006	TCCCGAGCAATTCTACCTTCTTTCCATTATCCAACGCTCATGCGTCCCCTTTCTCCCACTCTTTTAAAGCTTTCAATAAAGCCTTCTTAGCTGTGGAAGCAGCAACCGGTCTGTTGGAAA	1	+	chr1404:13-132
Sly00g0386931(+)_4	adHiCsTomatoe_10X4733321	GATCCTCAAAAAAAGCTTTTCTGGGGACGCGCTGTTCAAGTCGAGTTTCCTTATTGTCCCTTCCAAGACATCCCTTCTAACTTCCCTATTTCCAAAGGAAGAAAGAAAGGTCGAAAGCTC	1	+	chr1405:1-120
Sly00g0386941(-)_1	adHiCsTomatoe_10X4708942	CTCTATGAAAAATATGAATCGAAGTTTGAAGAAGGGGAGGGAGAAGGAGCCCTTGACCCGCAGGAGGATTTATTCAATCACATAGTTTGGGCTCCTAGAATATGGCGCCCTTGGGGCTTT	1	+	chr1408:13-132
Sly00g0386981(-)_3	adHiCsTomatoe_10X4733308	GATCGGCCTCGTATGGAGCGCTTTTTGGCTCCCCGAAGACCTTCCACGTGACCGGCAAGCTCTTATTCCAATTTCTATAGGACCTAGCTACAACTCTTTATCTGTTGTCCGTTCCTCTCG	1	+	chr1412:1-120
Sly00g0386981(-)_2	adHiCsTomatoe_10X4733305	GATCCACCGGAGCAGTTACAATTGCTTCAGCTGGAGCTGCGACAATTGCTTCAGCTGGAGCTGCGACAATTGCTTTACTTTAGCGGGCGACAAGCGTAGCTGTTCTGAAGTTATAGTTAG	1	+	chr1413:1-120
Sly00g0387011(-)_1	adHiCsTomatoe_10X4708660	CCCCAACGACAAAGGAACTTACGGGCGGGGCATTTTCGGGGGCTAGCCCGCTTCCCACCATTACTCAATAGGGCAATTCCTCGCACATAATTAAGGGAGCCATTGAAAGGTGACTAAAAC	1	+	chr1423:61-180
Sly00g0387021(+)_1	adHiCsTomatoe_10X4708649	CTTCAAGAAAGTGATAAGCCTCCTTTCTTATGTTTGAGTAAGGGGATTCATTAATATAATAATAGAGGAAAGATTCTCTTCTTCAAGCATTAAGTTAAGGAGTTTGTCTTGGACAAGGCC	1	+	chr1424:25-144
Sly00g0387031(+)_1	adHiCsTomatoe_10X4733275	GATCCAGGAATCCCACCCTATTCTCAAACCTGGTGGCTCGGTTGATTGGCACCCCTGTAAGCTCATCTTGCATACAAATTCTGGGGGTCCCAAGTCCTGCATCCACCAAGAACATTTCTT	1	+	chr1428:1-120
Sly00g0387051(-)_3	adHiCsTomatoe_10X4708458	GACTCTCAACGAGGACGTTGAGACTGTTCGAAAAAAAAAAGATTTTTTGGCTTAATCCGCCTTTACTAAAGAAAAAAGAGTACACTTGTACTCCGGCTAATAAGGGAAAGGTTTTTTTTT	1	+	chr1433:85-204
Sly00g0387051(-)_1	adHiCsTomatoe_10X4708429	CACCAGTACTTGAACGCTTACTCTTACTGCTCTTCTCAGGTTCACCTCTTTTGGATGCCCTGAGGTTTGAAGTCATTTGTTTATCACAGAACAAGTCCCCCTCAGTCACTGCCATAGTTG	1	+	chr1435:25-144
Sly00g0387091(-)_2	adHiCsTomatoe_10X4733255	GATCGGCCTCGTATGGAGCGCTTTTTGGCTCCCCGAAGACCTTCCACGTGACCGGCAAGCTCTTATTCCAATTTCTATAGGACCTAGCTACAACTCTTTATCTGTTGTCCGTTCCTCTCG	1	+	chr1439:1-120
Sly00g0387091(-)_1	adHiCsTomatoe_10X4733253	GATCCACCGGAGCAGTTACAATTGCTTCAGCTGGAGCTGCGACAATTGCTTCAGCTGGAGCTGCGACAATTGCTTTACTTTAGCGGGCGACAAGCGTAGCTGTTCTGAAGTTATAGTTAG	1	+	chr1440:1-120
Sly00g0387101(-)_1	adHiCsTomatoe_10X4477731	GCGAGGAATTGCCCTATTGAGTAATGGTGGGAAGCGGGCTAGCCCCCGAAAATGCCCCGCCCGTAAGTTCCTTTGTCGTTGGGGAAAAAAAAGAAAGAGATTTAAAAAAGAAAAGAAATT	1	+	chr1443:109-228
Sly00g0387121(-)_4	adHiCsTomatoe_10X4708223	AGACCACAATATTCTTCTTTTTGGGGTTAATGTTTTCAACGGTGAATTGATTATTCAATATCCTTTTCCTTCTGCGGCGGAATGGAAGAAAAGTAATGAAACCTGCGATGGCTACTGAAT	1	+	chr1447:25-144
Sly00g0387121(-)_3	adHiCsTomatoe_10X4733239	GATCCAGGAATCCCACCCTATTCTCAAACCTGGTGGCTCGGTTGATTGGCACCCCTGTAAGCTCATCTTGCATACAAATTCTGGGGTCCCAAGTCCTGCATCCACCAAGAACATTTCTTG	1	+	chr1448:1-120
Sly00g0387131(-)_4	adHiCsTomatoe_10X4708154	CTTCAAGAAAGTGATAAGCCTCCTTTCTTATGTTTGAGTAAGGGGATTCATTAATATAATAATAGAGGAAAGATTCTCTTCTTCAAGCATTAAGTTAAGGAGTTTGTCTTGGACAAGGCC	1	+	chr1451:25-144
Sly00g0387141(+)_1	adHiCsTomatoe_10X4708058	AAAAAAGTCCATAATGAAGAATCTCAAAAGGCAACTAAAAAGGGAAAGGAGGAAACACATAATGTAAAATAGAATCAGACTTTTTTTTCTTCTTCTTCTTATCAAAACTACTGTGATAAT	1	+	chr1455:37-156
Sly00g0387141(+)_4	adHiCsTomatoe_10X4708001	CCCCAACGACAAAGGAACTTACGGGCGGGGCATTTTCGGGGGCTAGCCCGCTTCCCACCATTACTCAATAGGGCAATTCCTCGCACATAATTAAGGGAGCCATTGAAAGGTGACTAAAAC	1	+	chr1458:61-180
Sly00g0387171(+)_4	adHiCsTomatoe_10X4733200	GATCGGCCTCGTATGGAGCGCTTTTTGGCTCCCCGAAGACCTTCCACGTGACCGGCAAGCTCTTATTCCAATTTCTATAGGACCTAGCTACAACTCTTTATCTGTTGTCCGTTCCTCTCG	1	+	chr1470:1-120
Sly00g0387171(+)_5	adHiCsTomatoe_10X4733199	GATCCACCGGAGCAGTTACAATTGCTTCAGCTGGAGCTGCGACAATTGCTTCAGCTGGAGCTGCGACAATTGCTTTACTTTAGCGGGCGACAAGCGTAGCTGTTCTGAAGTTATAGTTAG	1	+	chr1471:1-120
Sly00g0387211(+)_1	adHiCsTomatoe_10X4707691	CAGAGCGACTCTCAACGAGGACGTTGAGACTGTTCGAAAAAAAAAAAGATTTTTTGGCTTAATCCGCCTTTACTAAAGAAAAAAGAGTACACTTGTACTCCGGCTAATAAGGGAAAGGTT	1	+	chr1473:85-204
Sly00g0387211(+)_3	adHiCsTomatoe_10X4707666	CACCAGTACTTGAACGCTTACTCTTACTGCTCTTCTCAGGTTCACCTCTTTTGGATGCCCTGAGGTTTGAAGTCATTTGTTTATCACAGAACAAGTCCCCCTCAGTCACTGCCATAGTTG	1	+	chr1475:25-144
Sly00g0387241(+)_1	adHiCsTomatoe_10X4707578	GACGGTGGTCATGGAAGTCGAAATCCGCTAAGGAGTGTGTAACAACTCACCTGCCGAATCAACTAGCCCCGAAAATGGATGGCGCTTAAGCGCGCGACCTACACCCGGCCGTCGGGGCAA	1	+	chr1480:37-156
Sly00g0387241(+)_4	adHiCsTomatoe_10X4707507	CATCTGTTAAAAGATAACGCAGGTGTCCTAAGATGAGCTCAACGAGAACAGAAATCTCGTGTGGAACAGAAGGGTAAAAGCTCGTTTGATTCTGATTTCCAGTACGAATACGAACCGTGA	1	+	chr1483:49-168
Sly00g0387271(+)_2	adHiCsTomatoe_10X4707437	CATCTGTTAAAAGATAACGCAGGTGTCCTAAGATGAGCTCAACGAGAACAGAAATCTCGTGTGGAACAGAAGGGTAAAAGCTCGTTTGATTCTGATTTCCAGTACGAATACGAACCGTGA	1	+	chr1487:49-168
Sly00g0387281(+)_2	adHiCsTomatoe_10X4707369	GTGGGAGTTTGGCTGGGGCGGCACATCTGTTAAAGATAACGCAGGTGTCCTAAGATGAGCTCAACGAGAACAGAAATCTCGTGTGGAACAGAAGGGTAAAAGCTCGTTTGATTCTGATTT	1	+	chr1491:25-144
Sly00g0387291(+)_2	adHiCsTomatoe_10X4707301	GTGGGGAGTTTGGCTGGGGCGGCACATCTGTTAAAGATAACGCAGGTGTCCTAAGATGAGCTCAACGAGAACAGAAATCTCGTGTGGAACAGAAGGGTAAAAGCTCGTTTGATTCTGATT	1	+	chr1495:25-144
Sly00g0387301(+)_1	adHiCsTomatoe_10X4707247	GACGGTGGTCATGGAAGTCGAAATCCGCTAAGGAGTGTGTAACAACTCACCTGCCGAATCAACTAGCCCCGAAAATGGATGGCGCTTAAGCGCGCGACCTACACCCGGCCGTCGGGGCAA	1	+	chr1498:37-156
Sly00g0387301(+)_4	adHiCsTomatoe_10X4707187	CATCTGTTAAAAGATAACGCAGGTGTCCTAAGATGAGCTCAACGAGAACAGAAATCTCGTGTGGAACAGAAGGGTAAAAGCTCGTTTGATTCTGATTTCCAGTACGAATACGAACCGTGA	1	+	chr1501:49-168
Sly00g0387311(+)_3	adHiCsTomatoe_10X4707130	CATCTGTTAAAAGATAACGCAGGTGTCCTAAGATGAGCTCAACGAGAACAGAAATCTCGTGTGGAACAGAAGGGTAAAAGCTCGTTTGATTCTGATTTCCAGTACGAATACGAACCGTGA	1	+	chr1504:49-168
Sly00g0387341(+)_2	adHiCsTomatoe_10X4707051	ACGAGAAAGCGGTATGTATGGTTGGCGTATGCCTGGAAACTAGTCCAGAATGATATCATCAACTGCACGATAGACCATGAGTAAGCACTTTTGACAGCAAGAGAAGAGTCCTCCTCCTCA	1	+	chr1508:97-216
Sly00g0387341(+)_3	adHiCsTomatoe_10X4707048	AAAGTCAGTAATAAAGAATCCGCTCTCCGGTAAGCGAAGGAAAGCAGGTCAAAGCCTGCCAAGGCGTCAAGGCAGTTCGACAAAGGCAGAAAGAGTCTCCGTCCTGAACACAGAAGGAAG	1	+	chr1509:13-132
Sly00g0387341(+)_4	adHiCsTomatoe_10X4707028	CATAAAAAAGCGGTTGGACGGTGTCTTTCTCTGTTTTGTTCCTTCCTCGGCAAGCTTGGGAGTTTCCTGATGTAAGCTCCCTGGGTACGGTTTCGGAGTTTATGTAAATGCCCTATCTTC	1	+	chr1510:49-168
Sly00g0387351(+)_1	adHiCsTomatoe_10X4706990	ACGCCCTGGAATTCCATTCTGTAGGGAAGGAGGACCTACTGAATAAGTCTCCAATCAATCGTAGGCGGGTGAGAAAATGGATTTGCCTCTTTCATTTAGTGTTCATTGTCGAATCGGACG	1	+	chr1512:13-132
Sly00g0387351(+)_2	adHiCsTomatoe_10X4706959	ACCTTGACTCTCACTACGTACTCCAACTCTATCTATTAATGAAGACGCTTTATCTAATGAAGCAGGAAGAAGACTAGGAAAGCAATCGAACAGACAAGGCTCTGTAAGAGAAGAGCTAAC	1	+	chr1513:37-156
Sly00g0387361(+)_2	adHiCsTomatoe_10X4706895	GAAAATTCTTCTAAAGAAGACGTGTTGAGCTTTCTTTCCTTCGCTAACCCCCATAGTTGAATAAGAAAGTTCCGTCTCCAGTTCAGGGGAAGGACAAAGGAAAGATTCAGCGAAGGATAA	1	+	chr1516:49-168
Sly00g0387371(+)_3	adHiCsTomatoe_10X4733111	GATCGAGAGCTGGATGCTTACCTTATTATTATGAAATGAAAAGGAGAAAGAGCTTTTTTTATAGATGTTGAGGTGAGTAAGGGGGGTTTGCTGGCTTGCTGGCTAGCTCGTGCAATCAAG	1	+	chr1520:1-120
Sly00g0387381(+)_2	adHiCsTomatoe_10X4706747	TTGGGTACAGAGGGCCATAGGTTCGAATCCTGTCACCTTGATGCGATGTGGCGAAAAAGAAGATACTCTTTCAATGATTATGCTGGCGTTAAGATTTCAAACTTGTCGTCTACTTTCAGG	1	+	chr1523:61-180
Sly00g0387381(+)_3	adHiCsTomatoe_10X4733104	GATCATTAGAATACGAAACTGCCTAAAAAAAGGAAACTGTATCAACAAGAGCAATCGCAGCTTATTCATCGAGAAGCCATTCGCGGCACACTGACTAGAAATCATCTGCGAGAAGGTCTT	1	+	chr1524:1-120
Sly00g0387381(+)_4	adHiCsTomatoe_10X4706695	AGTCTCTACGGGCTCAGCAGCAGCTTCTTGGGCTGGGCCACCAGCTTGAGGCTGTTCCTGATGCTGGACTTCAGCAATGGTAGCCACTGCTTCTTCAGTCTGAGAATCTGCCTCTTTGTC	1	+	chr1525:61-180
Sly00g0387391(+)_1	adHiCsTomatoe_10X4706673	TTGGGTACAGAGGGCCATAGGTTCGAATCCTGTCACCTTGATGCGATGTGGCGAAAAAGAAGATACTCTTTCAATGATTATGCTGGCGTTAAGATTTCAAACTTGTCGTCTACTTTCAGG	1	+	chr1526:61-180
Sly00g0387391(+)_2	adHiCsTomatoe_10X4733099	GATCATTAGAATACGAAACTGCCTAAAAAAAGGAAACTGTATCAACAAGAGCAATCGCAGCTTATTCATCGAGAAGCCATTCGCGGCACACTGACTAGAAATCATCTGCGAGAAGGTCTT	1	+	chr1527:1-120
Sly00g0387391(+)_3	adHiCsTomatoe_10X4706638	AGTCTCTACGGGCTCAGCAGCAGCTTCTTGGGCTGGGCCACCAGCTTGAGGCTGTTCCTGATGCTGGACTTCAGCAATGGTAGCCACTGCTTCTTCAGTCTGAGAATCTGCCTCTTTGTC	1	+	chr1528:61-180
Sly00g0387401(+)_1	adHiCsTomatoe_10X4706579	AGTCTCTACGGGCTCAGCAGCAGCTTCTTGGGCTGGGCCACCAGCTTGAGGCTGTTCCTGATGCTGGACTTCAGCAATGGTAGCCACTGCTTCTTCAGTCTGAGAATCTGCCTCTTTGTC	1	+	chr1531:61-180
Sly00g0387431(-)_5	adHiCsTomatoe_10X4706428	CTTAAAGGGCGTAACCAACGGGAGGCTCTCACCCTGTCCCCGACATTGTTCTCCGACGATGTCCCCTGGGCAAAAGGAGCTGAAAGCCACTTGACTGTAAGGAAAGGAGCCACCATTCTC	1	+	chr1539:37-156
Sly00g0387431(-)_4	adHiCsTomatoe_10X4706413	AAAGCCACTTGACTGTAAGGAGAGGAGCACCCCCTGTTTTTTTCTTTCCCTCATAAGCCTCTGCTACTTCCATAACATGGGCCTTTGACGTGTTCCCCCATATATGTGGATTCTTATCTT	1	+	chr1540:37-156
Sly00g0387431(-)_1	adHiCsTomatoe_10X4706353	TTAATAATAAGAAGGTAAGCATCAAAGCCCAGAAAACCCAACCTATACAAAGAGCTCTTTTCAGCCCCTACTCCTAACAAGTGAAAGTTGCTGGCACCCACCATATCTTGCTTCGGGGCC	1	+	chr1543:84-203
Sly00g0387441(-)_4	adHiCsTomatoe_10X4706349	TTCAAACTACTAGTCATTAAGACTACTATGAATGAAAGGTAAGGAAGTCCTTTTCTTGACTTAGCCTGCGTGCATTATACCTAACCTTTTCACTTGATTTCAATCTCAACAAAGAAATGA	1	+	chr1544:13-132
Sly00g0387441(-)_3	adHiCsTomatoe_10X4706321	CTACTCGGGGCTCCCCATGGTTTAGTAAAAGGGAGGGGATATTTTTTCTTCATCCGGGGGTTCATTCATTATGAACTAAAAAGTGGTTGGCTGATTAGTGAGGTCTTAAAAACGTCATAG	1	+	chr1545:73-192
Sly00g0387441(-)_2	adHiCsTomatoe_10X4706306	TTCAATCGGATACCAATTGCTTGGATGCGTTTGAAAGCCTCGAGATGACTTGCAGAAAAAATGCTTTCTAGGGTTGTCTTGTGTCTCCGAAACAAACGGTCCATTTATTGATGGGCGAAC	1	+	chr1546:61-180
Sly00g0387451(-)_3	adHiCsTomatoe_10X4706232	CTACTCGGGGCTCCCCATGGTTTAGTAAAAGGGAGGGGATATTTTTTCTTCATCCGGGGGTTCATTCATTATGAACTAAAAAGTGGTTGGCTGATTAGTGAGGTCTTAAAAACGTCATAG	1	+	chr1550:73-192
Sly00g0387451(-)_2	adHiCsTomatoe_10X4706212	TTCAATCGGATACCAATTGCTTGGATGCGTTTGAAAGCCTCGAGATGACTTGCAGAAAAAATGCTTTCTAGGGTTGTCTTGTGTCTCCGAAACAAACGGTCCATTTATTGATGGGCGAAC	1	+	chr1551:61-180
Sly00g0387491(-)_2	adHiCsTomatoe_10X4705932	ACCGAACTGAACTAAGAGCGCTTTCTTATCACAGTAGATACGACTGTAAAGAAAAAGGATTCTTTTTGTACCCCCAATACATCTTGCATGCATATAGTCTCATAAAATGAAAATCTGTAT	1	+	chr1564:73-192
Sly00g0387501(-)_4	adHiCsTomatoe_10X4705905	CGCTGGCGCACCTCTCCTAACTATTGCCCATTTATTCTGGAATAATCTTTTTAGGAGGGACAATTTTACATATTTCTGCCAAATCCTTCTATTATTAAGTACGGCTGGTACCATTTCGAT	1	+	chr1566:25-144
Sly00g0387501(-)_3	adHiCsTomatoe_10X4465907	GGGGGAGTAGAAAAAATTCCCTTATGGGGTATTCCGAAGGTGTAACCTAGGCAACGAAAAAGGGGCCCGATACTTCAACTAGAGGAGCGACCCGTTGGTTCACCAAACCCCGACCCAGCG	1	+	chr1567:109-228
Sly00g0387501(-)_2	adHiCsTomatoe_10X4705862	GGCCATTAGTGGACACCCACCACTTTTCACCGGTTAGAGAGGCCCTCTTTAATACATTAAGAAAAGATGTTCACAGGGGCCAGAAAGACTCGGTCATAGGAATTTAGAACACCTACGTGC	1	+	chr1568:61-180
Sly00g0387511(+)_1	adHiCsTomatoe_10X4705833	TAAGAATCCACATATATGGGGGAACACGTCAAAGGCCCATGTTATGGAAGTAGCAGAGGCTTATGAGGGAAAGAAAAAAACAGGGGGTGCTCCTCTCCTTACAGTCAAGTGGCTTTCCGC	1	+	chr1570:25-144
Sly00g0387511(+)_2	adHiCsTomatoe_10X4705819	AAAGAAAGAGAATGGTGGCTCCTTTCCTTACAGTCAAGTGGCTTTCAGCTCCTTTTGCCCAGGGGACATCGTCGGAGAACAATGTCGGGGACAGGGTGAGAGCCTCCCGTTGGTTACGCC	1	+	chr1571:13-132
Sly00g0387511(+)_4	adHiCsTomatoe_10X4705776	CAATAAATGGACCGTTTGTTTCGGAGACACAAGACAACCCTAGAAAGCATTTTTTCTGCAAGTCATCTCGAGGCTTTCAAACGCATCCAAGCAATTGGTATCCGATTGAAAGATAGAAAG	1	+	chr1573:61-180
Sly00g0387521(+)_1	adHiCsTomatoe_10X4733015	ATGACGTTTTTAAGACCTCACTAATCAGCCAACCACTTTTTAGTTCATAATGAATGAACCCCCGGATGAAGAAAAAATATCCCCTCCCTTTTACTAAACCATGGGGAGCCCCGAGTAGTT	1	+	chr1574:1-120
Sly00g0387531(-)_3	adHiCsTomatoe_10X4705679	CCAGTCTTAGTAGTTGCCCTAATAGGAGGAGGGCCCTATAATAGTTGCTAGTCTTACTTCCATGGAGTGGTAGAAAGCGAAATTGGGATAAATTTGACATCCTGTCTTATCTTATATCGA	1	+	chr1579:13-132
Sly00g0387591(+)_2	adHiCsTomatoe_10X4705342	ATGGCACAGAAAGACAAAAAGAGCAAAATCGATATAAGATAAGACAGGATGTCAAATTTATCCCAATTTCGCTTTCTACCACTCCATGGAAGTAAGACTAGCAACTATTATAGGGCCCTC	1	+	chr1596:13-132
Sly00g0387621(+)_3	adHiCsTomatoe_10X4705147	ATGTCATCTGCCCATAGAGAAAACAATGCTACTACTCCTCCAGGGGAAGATGCGGTCAAGACCAATTAGTGGAAGACATACTGACCTGACGAGGTAAGAGAGGACTCGTTGTCCCTTATG	1	+	chr1607:25-144
Sly00g0387621(+)_4	adHiCsTomatoe_10X4705135	GCAGTCAGGAAAGGGGAAAAAGAGCCTGTACCTAACTCCCTTTGAACTACTATATATCCTATCCAAAATTGTCATCCTCCTACAAGGCCTTTCTTCCTCATGAAGAAGGAGTAGAGACCT	1	+	chr1608:13-132
Sly00g0387631(-)_1	adHiCsTomatoe_10X4705093	ACCAATGGCGAAAACTCAAAAATCCATGGTTTCCCGGTAGAACCCTATTTCGCCCAAGTTGTTTCGGAACCGGAAAAAAGAAGCGGTTTTTCGCACAGCTTGCTCATAGTGCAGGTCCCA	1	+	chr1610:49-168
Sly00g0387641(-)_4	adHiCsTomatoe_10X4705055	GAATGATTACGAGATAAACAATGAGACAAAGGAGAGCACTTAGACAATTCACTTTGAGTACAGGGAAGTCTGCTGGTAGGAATTCCTCAGGGCGTATTACGGTTTTTCACCGAGGGGGTG	1	+	chr1612:57-176
Sly00g0387641(-)_3	adHiCsTomatoe_10X4705048	AGCACTTCGTCTATAGGCATTGTAGAAAGGATAGAATATGCGCCTAATCGTTCTTCTCGAATCGCTCCAGTACGATGGACCGGGGGGGGGTCCGCCAGAGAAAATGCAACACGATAGAAG	1	+	chr1613:13-132
Sly00g0387651(-)_4	adHiCsTomatoe_10X4704997	GTATCTCACTTTCGAAAGAGAGTCTCGACGTGGCGGTGTACACCTAGCTCCATAGCTGGGCTAGTCACTGGCTAGAGGGCGACCGACCTACCGGACCGGAGGCAGCCGAGAATGTTATGT	1	+	chr1616:25-144
Sly00g0387651(-)_2	adHiCsTomatoe_10X4704959	GAATGATTACGAGATAAACAATGAGACAAAGGAGAGCACTTAGACAATTCACTTTGAGTACAGGGAAGTCTGCTGGTAGGAATTCCTCAGGGCGTATTACGGTTTTTCACCGAGGGGGTG	1	+	chr1618:57-176
Sly00g0387651(-)_1	adHiCsTomatoe_10X4704952	AGCACTTCGTCTATAGGCATTGTAGAAAGGATAGAATATGCGCCTAATCGTTCTTCTCGAATCGCTCCAGTACGATGGACCGGGGGGGGGTCCGCCAGAGAAAATGCAACACGATAGAAG	1	+	chr1619:13-132
Sly00g0387681(-)_4	adHiCsTomatoe_10X4732927	ATTTTTCTGGGCAACCTTGTAGAACTTAATAATGGGATGCATTGTTCCTGAGCGACAATCATCGCTATTTTCAATTTCAAATGAGAGATAGAACAAGAAGTACCAATTTTCCCATTTCCT	1	+	chr1623:1-120
Sly00g0387681(-)_3	adHiCsTomatoe_10X4704868	AGTTTGACCGAAATATTTAATGTGTTCTGAATTTATTAATTTCTTGTGTTGGTTCGAAGGAGTAAATTTTGGAAATTTTTGGTTCAAATGAGTCCTTGAATGAGAAATAGCGAATTTTGC	1	+	chr1624:13-132
Sly00g0387681(-)_2	adHiCsTomatoe_10X4704851	TTGTGGGCATTCGTGATGACCTATTTAAATGTTTTTTTGGTGGGTCACACTTCAACATTTTCAAGTTCAAATGAGGCTCGAAATAGGAAATATCAGAAATATCAATTTCTCTATTATTTT	1	+	chr1625:25-144
Sly00g0387711(-)_3	adHiCsTomatoe_10X4459485	CTTCTTTTAAGAGGTTCAATCATAGATTTGTCAATCACAGACGTCGGCCAACTTTGTCCTGTCCAGACACTGATTTGCTTCATGAAACTATACCACAACTAGAATCTTAACATAGTCTCT	1	+	chr1632:122-241
Sly00g0387711(-)_2	adHiCsTomatoe_10X4704694	TATCGTGTACTTCTAATCTGTATGGATTTTCCTCTATTTTATCAAACATTTCTCTTCAATATTGTTACTCACAAGCTTCCAAGAATGATTATTGGCAGAAAGCAATGGAGGAAGAATTGT	1	+	chr1633:13-132
Sly00g0387731(-)_3	adHiCsTomatoe_10X4704564	CTACATTAGCATGCAAAAATTTTCACCAAACAGACAGGGGTACAACACTATCTTTAACAAGAGAGCATGGAGGTCAGCTCGAAACCAAAGTAAAAGAGCGCTTAAGCACAAATTCAACTC	1	+	chr1640:37-156
Sly00g0387731(-)_1	adHiCsTomatoe_10X4704520	TTTCTTTCTGGGCTGGATGATATATTTTCTTGCATTTTATTTCTTATTGGGCCATTTTGCCAGACCTACTTTGCTTGTCAATTTATAATGGTCACGGGCCAAACAAAAGTTTGATTAAAA	1	+	chr1642:73-192
Sly00g0387741(+)_3	adHiCsTomatoe_10X4704475	TATGCCACAAATTAGATTTTTCTTAGATTTTTGCATTATTTTGAATTGCCAATTTATCTCCGGCATCCCATTTCTTTCTCTCTTTTGGTACCATTGTTTCTCCAGCAGGCCCCTTTTTCA	1	+	chr1645:25-144
Sly00g0387761(+)_1	adHiCsTomatoe_10X4704382	GCAACACAACAACAAGAAATACCATTGGTCCTCTTGGAAAAACCTAAGTTATCCTTATGAAGAAGAGGGGATTGGGATGAGGAACTTAAGTGATGTATGCAAATCCTTCCAATTCAAGCA	1	+	chr1650:61-180
Sly00g0387801(-)_3	adHiCsTomatoe_10X4704219	ACTCCTCTTCCCGCCGAGCCCCTTTTCTCCTCGGTCCACAGAGACAAAATGTAGGACTGGTGCCAACAGTTCATCACGGAAGAAAGGACTCACTAAGTGAAGAAAGGACTCACTAAGTCG	1	+	chr1658:85-204
Sly00g0387801(-)_2	adHiCsTomatoe_10X4704214	TTTGGTAAAGAGAATAATCTTATCCTTTGAGAATAATCAAAAATGGACAGTGTTCAATTGGAACATGAAAACGTGACTAAATTGGTCCTAGTTACTCTTCGGGGCGGAGTGGAAGAAGGG	1	+	chr1659:13-132
Sly00g0387811(-)_1	adHiCsTomatoe_10X4704152	ACTCCTCTTCCCGCCGAGCCCCTTTTCTCCTCGGTCCACAGAGACAAAATGTAGGACTGGTGCCAACAGTTCATCACGGAAGAAAGGACTCACTAAGTGAAGAAAGGACTCACTAAGTCG	1	+	chr1662:85-204
Sly00g0387821(-)_1	adHiCsTomatoe_10X4704116	ACTCCTCTTCCCGCCGAGCCCCTTTTCTCCTCGGTCCACAGAGACAAAATGTAGGACTGGTGCCAACAGTTCATCACGGAAGAAAGGACTCACTAAGTGAAGAAAGGACTCACTAAGTCG	1	+	chr1664:85-204
Sly00g0387831(-)_2	adHiCsTomatoe_10X4704044	TCAGCCTACGGGGTATTAGCAGCCGTTTCCAGCTGTTGTTCCCCTCCCAAGGGCAGGTTCTTACGCGTTACTCACCCGTCCGCCACTGGAAACACCGTTTCCCGTGTTTCCCGTCCGACT	1	+	chr1668:85-204
Sly00g0387841(-)_4	adHiCsTomatoe_10X4704019	CGTTGTTAGGTGCTCCATTTTATTTTCCCATTGAGGCCGAACCTAAACCTGTGCTCGAGAGATAGCTGTCCATACACTGATAAGGGATGTATGGATTCTCGAGAAGAGAGGAGCCGTGGT	1	+	chr1670:25-144
Sly00g0387851(-)_4	adHiCsTomatoe_10X4703924	AGATGCGTTGTTAGGTGCTCCATTTTATTTTCCCATTGAGGCCGAACCTAAACCTGTGCTCGAGAGATAGCTGTCCATACACTGATAAGGGATGTATGGATTCTCGAGAAGAGAGGAGCC	1	+	chr1674:25-144
Sly00g0387861(-)_2	adHiCsTomatoe_10X4703808	AGATGCGTTGTTAGGTGCTCCATTTTATTTTCCCATTGAGGCCGAACCTAAACCTGTGCTCGAGAGATAGCTGTCCATACACTGATAAGGGATGTATGGATTCTCGAGAAGAGAGGAGCC	1	+	chr1679:25-144
Sly00g0387891(+)_2	adHiCsTomatoe_10X4703719	CATGGTAGCCTGCTCCAGTCCCCTTACGAAACTTTCGTTATTGGGTTAGCCATACACTTCACATGTTTCTAGCGATTCACATGGCATCATCAAATGATACAAGTCTTGGATAAGAATCTA	1	+	chr1684:13-132
Sly00g0387891(+)_4	adHiCsTomatoe_10X4703687	CGTTCGAGAATCCCCCCTTCTTCCACTCCGCCCCGAAGAGTAACTAGGACCAATTTAGTCACGTTTTCATGTTCCAATTGAACACTGTCCATTTTTGATTATTCTCAAAGGATAAGATTA	1	+	chr1686:13-132
Sly00g0387901(+)_1	adHiCsTomatoe_10X4703674	GTGAGTCCTTTCTTCACTTAGTGAGTCCTTTCTTCCGTGATGAACTGTTGGCACCAGTCCTACATTTTGTCTCTGTGGACCGAGGAGAAAAGGGGCTCGGCGGGAAGAGGAGTGTACCAT	1	+	chr1687:13-132
Sly00g0387921(+)_1	adHiCsTomatoe_10X4703623	CAGGTTGGGCAGTCAGGGTCGGAGAAGGGCAATGACTCATTCTTAAAACCAGCGTTCTTAAGACCAAAGAGTCGGGCGGAAGGGGGGGAAAGCCCTCCGTTCCTGGTTCTCCTGTAGTTG	1	+	chr1689:91-210
Sly00g0387921(+)_3	adHiCsTomatoe_10X4732804	GATCCATCCATTTAGCAGCACCTTAGGATGGCATAGCCTTAAAAGTGAAGGGCGAGGTTCAAACGAGGAAAGGCTTACGGTGGATACCTAGGCACCCAGAGACGAGGAAGGGCGTAGTAA	1	+	chr1691:1-120
Sly00g0387961(+)_1	adHiCsTomatoe_10X4703423	TCTCTTATTTATTACCTGTGTCTACTATTTAGGCAGAATACCCTCACCCATTCTTACTAAGAAACTGAAAGAAGCCTCAAAAACAGAAGAAAGGGTGGAAAGTGAGGAAGAAAGAGATGT	1	+	chr1698:13-132
Sly00g0387971(-)_3	adHiCsTomatoe_10X4703365	GTTCAATGGCAACGAGAAGGGGATTCATTAGCTCGTTATTTAGTACGAATCGGTGAAATGACAGAATCCATAAAGATTATTCAACAGGCTCTGGAAGGAATTCCAGGGGGGCCTTACGAA	1	+	chr1701:37-156
Sly00g0387981(-)_3	adHiCsTomatoe_10X4703293	TTTTTAACAGGGGTTGCTGAGTATCAAAAACTTATTACTCGGAATCCTATTTTTTTAGAACGAGTTGAAGGCGTAGGCATTATTGGGAGAGACGAGGCATTAAATTGGGGTTTATCGGGA	1	+	chr1705:49-168
Sly00g0387981(-)_2	adHiCsTomatoe_10X4703278	GTTCAATGGCAACGAGAAGGGGATTCATTAGCTCGTTATTTAGTACGAATCGGTGAAATGACAGAATCCATAAAGATTATTCAACAGGCTCTGGAAGGAATTCCAGGGGGGCCTTACGAA	1	+	chr1706:37-156
Sly00g0387991(-)_4	adHiCsTomatoe_10X4703235	GATAGTACTATATACCCTGTCTCGTATAGAGTATCTGAAAGCAAATAAATGCAAACATGCCTTGTTTTACATCTCATTCGAATCTAATTCGAGTAGACAATACTAAATCAATAAAATAAG	1	+	chr1708:85-204
Sly00g0387991(-)_3	adHiCsTomatoe_10X4703224	TTCAATTATTCGCTTTTGTGATTAAAAAAAACGTACCTACCGTCTTTTTGGATTCCTATCTGAATCAAATTTCAAATTTGATTAATTTATTGGAATTGCTAAAATTAGAGGTTCATAAAG	1	+	chr1709:49-168
Sly00g0387991(-)_1	adHiCsTomatoe_10X4703184	TTTTTAACAGGGGTTGCTGAGTATCAAAAACTTATTACTCGGAATCCTATTTTTTTAGAACGAGTTGAAGGCGTAGGCATTATTGGGAGAGACGAGGCATTAAATTGGGGTTTATCGGGA	1	+	chr1711:49-168
Sly00g0388001(-)_2	adHiCsTomatoe_10X4703139	TTCAATTATTCGCTTTTGTGATTAAAAAAAACGTACCTACCGTCTTTTTGGATTCCTATCTGAATCAAATTTCAAATTTGATTAATTTATTGGAATTGCTAAAATTAGAGGTTCATAAAG	1	+	chr1713:49-168
Sly00g0388011(-)_1	adHiCsTomatoe_10X4703067	TTCAATTATTCGCTTTTGTGATTAAAAAAAACGTACCTACCGTCTTTTTGGATTCCTATCTGAATCAAATTTCAAATTTGATTAATTTATTGGAATTGCTAAAATTAGAGGTTCATAAAG	1	+	chr1717:49-168
Sly00g0388041(-)_5	adHiCsTomatoe_10X4702965	CTAAATAAGGAATTTTTAAATCGACTTGAAATTCTAGACAAGGAATCTCTTTCTCTGGATATACTCGAAACAAGGACTAGATTTTGTAATGATGATACTAAAAAAGAATACGTGCCTAAA	1	+	chr1722:49-168
Sly00g0388061(-)_2	adHiCsTomatoe_10X4702786	TCTCTTATTTATTACCTGTGTCTACTATTTAGGCAGAATACCCTCACCCATTCTTACTAAGAAACTGAAAGAAGCCTCAAAAACAGAAGAAAGGGTGGAAAGTGAGGAAGAAAGAGATGT	1	+	chr1732:13-132
Sly00g0388101(-)_2	adHiCsTomatoe_10X4702501	GTTCCGCCTTAGAGAGAAGCCTCCGCGCGAGCGGTGGTGGACGAAGCGGAAGCGAGAATGTCGGCTTGAGTAACGCAAACATTGGTGAGAATCCAATGCCCCGAAAACCTAAGGGTTCCT	1	+	chr1745:85-204
Sly00g0388111(-)_5	adHiCsTomatoe_10X4702446	CAGGTTGGGCAGTCAGGGTCGGAGAAGGGCAATGACTCATTCTTAAAACCAGCGTTCTTAAGACCAAAGAGTCGGGCGGAAGGGGGGGAAAGCCCTCCGTTCCTGGTTCTCCTGTAGTTG	1	+	chr1747:91-210
Sly00g0388111(-)_3	adHiCsTomatoe_10X4732695	GATCCATCCATTTAGCAGCACCTTAGGATGGCATAGCCTTAAAAGTGAAGGGCGAGGTTCAAACGAGGAAAGGCTTACGGTGGATACCTAGGCACCCAGAGACGAGGAAGGGCGTAGTAA	1	+	chr1749:1-120
Sly00g0388141(+)_2	adHiCsTomatoe_10X4702301	AGATGCGTTGTTAGGTGCTCCATTTTATTTTCCCATTGAGGCCGAACCTAAACCTGTGCTCGAGAGATAGCTGTCCATACACTGATAAGGGATGTATGGATTCTCGAGAAGAGAGGAGCC	1	+	chr1755:25-144
Sly00g0388151(+)_1	adHiCsTomatoe_10X4702268	AGATGCGTTGTTAGGTGCTCCATTTTATTTTCCCATTGAGGCCGAACCTAAACCTGTGCTCGAGAGATAGCTGTCCATACACTGATAAGGGATGTATGGATTCTCGAGAAGAGAGGAGCC	1	+	chr1757:25-144
Sly00g0388171(+)_1	adHiCsTomatoe_10X4702086	GGCATCCCCCTCCTTGCGGTTAAGGTAACGACTTCGGGCATGGCCAGCTCCCATAGTGTGACGGGCGGTGTGTACAAGGCCCGGGAACGAATTCACCGCCGTATGGCTGACCGGCGATTA	1	+	chr1765:49-168
Sly00g0388171(+)_4	adHiCsTomatoe_10X4702017	TCAGCCTACGGGGTATTAGCAGCCGTTTCCAGCTGTTGTTCCCCTCCCAAGGGCAGGTTCTTACGCGTTACTCACCCGTCCGCCACTGGAAACACCGTTTCCCGTGTTTCCCGTCCGACT	1	+	chr1768:85-204
Sly00g0388181(+)_2	adHiCsTomatoe_10X4701961	ACTCCTCTTCCCGCCGAGCCCCTTTTCTCCTCGGTCCACAGAGACAAAATGTAGGACTGGTGCCAACAGTTCATCACGGAAGAAAGGACTCACTAAGTGAAGAAAGGACTCACTAAGTCG	1	+	chr1771:85-204
Sly00g0388191(+)_2	adHiCsTomatoe_10X4701925	ACTCCTCTTCCCGCCGAGCCCCTTTTCTCCTCGGTCCACAGAGACAAAATGTAGGACTGGTGCCAACAGTTCATCACGGAAGAAAGGACTCACTAAGTGAAGAAAGGACTCACTAAGTCG	1	+	chr1773:85-204
Sly00g0388231(+)_2	adHiCsTomatoe_10X4701846	AGGTGGAGAACTGAACCAAGAATTCTCTTTCTTCATCATCAATCGAATCACTGTTCGCGACCCAGGATTCTATTTTCTCATCAATCCAATCCCCGTTCACGTTTTTTCTTTTTCTTATCA	1	+	chr1778:25-144
Sly00g0388241(+)_1	adHiCsTomatoe_10X4701795	AGGTGGAGAACTGAACCAAGAATTCTCTTTCTTCATCATCAATCGAATCACTGTTCGCGACCCAGGATTCTATTTTCTCATCAATCCAATCCCCGTTCACGTTTTTTCTTTTTCTTATCA	1	+	chr1781:25-144
Sly00g0388261(+)_2	adHiCsTomatoe_10X4701641	AGGAAGTGAGTTAGACAAAAATAAAAGCAACTTGGACAAAAAAAGAAGTGACTTGGACAAAAAGAAACGAAGTGACTTAGACAAATCTTTTTTGTCGATAACCTCAGACCAATCAATCGA	1	+	chr1789:49-168
Sly00g0389971(-)_3	adHiCsTomatoe_10X4701526	CATCTGTTAAAAGATAACGCAGGTGTCCTAAGATGAGCTCAACGAGAACAGAAATCTCGTGTGGAACAGAAGGGTAAAAGCTCGTTTGATTCTGATTTCCAGTACGAATACGAACCGTGA	1	+	chr1795:49-168
Sly00g0389981(-)_3	adHiCsTomatoe_10X4701456	CATCTGTTAAAAGATAACGCAGGTGTCCTAAGATGAGCTCAACGAGAACAGAAATCTCGTGTGGAACAGAAGGGTAAAAGCTCGTTTGATTCTGATTTCCAGTACGAATACGAACCGTGA	1	+	chr1799:49-168
Sly00g0389991(-)_3	adHiCsTomatoe_10X4701366	CATCTGTTAAAAGATAACGCAGGTGTCCTAAGATGAGCTCAACGAGAACAGAAATCTCGTGTGGAACAGAAGGGTAAAAGCTCGTTTGATTCTGATTTCCAGTACGAATACGAACCGTGA	1	+	chr1803:49-168
Sly00g0390001(-)_5	adHiCsTomatoe_10X4701303	GCATCTGCGCGCTCCGGACGCTGGCCTGTGGGCTCCCCATTCGACCCGTCTTGAAACACGGACCAAGGAGTCTGACATGTGTGCGAGTCAACGGGCGAGTAAACCCGTAAGGCGTAAGGA	1	+	chr1806:97-216
Sly00g0390001(-)_3	adHiCsTomatoe_10X4701278	GACGGTGGTCATGGAAGTCGAAATCCGCTAAGGAGTGTGTAACAACTCACCTGCCGAATCAACTAGCCCCGAAAATGGATGGCGCTTAAGCGCGCGACCTACACCCGGCCGTCGGGGCAA	1	+	chr1808:37-156
Sly00g0390011(-)_3	adHiCsTomatoe_10X4701204	CATCTGTTAAAAGATAACGCAGGTGTCCTAAGATGAGCTCAACGAGAACAGAAATCTCGTGTGGAACAGAAGGGTAAAAGCTCGTTTGATTCTGATTTCCAGTACGAATACGAACCGTGA	1	+	chr1812:49-168
Sly00g0390021(-)_3	adHiCsTomatoe_10X4701134	CATCTGTTAAAAGATAACGCAGGTGTCCTAAGATGAGCTCAACGAGAACAGAAATCTCGTGTGGAACAGAAGGGTAAAAGCTCGTTTGATTCTGATTTCCAGTACGAATACGAACCGTGA	1	+	chr1816:49-168
Sly00g0390041(+)_4	adHiCsTomatoe_10X4440858	GATGTTCTTGTGATGATGACTTCCAGATTTTGGGGATAATAATAGTTATTGATTTTATAAATGAGTTTAAGTCTTCCGCATTACGTTCTATTGATATTATATTGAAATGTTTAAGGTTTA	1	+	chr1823:103-222
Sly00g0390061(+)_1	adHiCsTomatoe_10X4700936	AACGAAGGGGTATATCCGCTCAAATTTGCATAGTTGAGGGGTATATTTTCCTTTTCCCTAATTTGTTTTATTGTTAATCTCAATAAATTCTCAAGATTGTGTTACCTAAATGTGAGGAGT	1	+	chr1827:58-177
Sly00g0390061(+)_3	adHiCsTomatoe_10X4700911	GATAAGTCATTATTAAAGGGAAAAAGGACAAATATACTACCGAACTATCATAAATAGTACACATCTATCCTTCATTTTTTGGGACATTGGTGCCTCCACCGTCCAAAAACTAAAGTGTAT	1	+	chr1829:13-132
Sly00g0390101(-)_3	adHiCsTomatoe_10X4732539	GTTTGCCCATTACCTCTGCCGTTTTGGTGACCACTATTACCTCGACCACCACGCCCTCCAGAAAAACGGCCTCTACCATGACCACCTCTACCTATAGCTATTGGAGGTCTGTAACTTGGT	1	+	chr1837:1-120
Sly00g0390131(+)_3	adHiCsTomatoe_10X4700558	GTTTTCTCCATGAATCCCAACTCAGCTGCTGGTCCTGATGGTATGAATGGGTATTTTTTTCAGAAATGTTGGAACATCATTAAAAATGAACTGTTAGAAGTACTTCAAGCTTTCTTCAGT	1	+	chr1847:61-180
Sly00g0390141(+)_1	adHiCsTomatoe_10X4700533	ATTGCTTCTTGCGACACTTTCAATGAGTTGGCTTCTCTATCGGTGAATTAGTAAATCTTCCCTTCTTTAACTTAGGGTTAGAGACCTTTTCACCAGTAGCCTTTGGGAACTTTGAAGGAA	1	+	chr1849:13-132
Sly00g0390211(+)_1	adHiCsTomatoe_10X4700352	CAGGTTGGGCAGTCAGGGTCGGAGAAGGGCAATGACTCATTCTTAAAACCAGCGTTCTTAAGACCAAAGAGTCGGGCGGAAGGGGGGGAAAGCCCTCCGTTCCTGGTTCTCCTGTAGTTG	1	+	chr1857:91-210
Sly00g0390211(+)_3	adHiCsTomatoe_10X4732499	GATCCATCCATTTAGCAGCACCTTAGGATGGCATAGCCTTAAAAGTGAAGGGCGAGGTTCAAACGAGGAAAGGCTTACGGTGGATACCTAGGCACCCAGAGACGAGGAAGGGCGTAGTAA	1	+	chr1859:1-120
Sly00g0390221(+)_1	adHiCsTomatoe_10X4700265	GCGTGCCTGTTGAAGAATGAGCCGGCGACTCATAGGCAGTGGCTTGGTTAAGGGAACCCACCGGAGCCGTAGCGAAAGCGAGTCTTCATAGGGCAATTGTCACTGCTTATGGACCCGAAC	1	+	chr1862:49-168
Sly00g0390221(+)_3	adHiCsTomatoe_10X4700205	GTTCCGCCTTAGAGAGAAGCCTCCGCGCGAGCGGTGGTGGACGAAGCGGAAGCGAGAATGTCGGCTTGAGTAACGCAAACATTGGTGAGAATCCAATGCCCCGAAAACCTAAGGGTTCCT	1	+	chr1864:85-204
Sly00g0390261(+)_1	adHiCsTomatoe_10X4700084	TCTCTTATTTATTACCTGTGTCTACTATTTAGGCAGAATACCCTCACCCATTCTTACTAAGAAACTGAAAGAAGCCTCAAAAACAGAAGAAAGGGTGGAAAGTGAGGAAGAAAGAGATGT	1	+	chr1871:13-132
Sly00g0390271(-)_2	adHiCsTomatoe_10X4700015	GGAGTTTTTACTGTCTATTACCATAGATGGATTTCCACAACGGGAGGTTTTTGAAACAAAAAATGAGTGGATGGTTAGGAAGACTAAGATACACAAAGGATTAGTAATTGAGATTATGTA	1	+	chr1874:37-156
Sly00g0390291(-)_3	adHiCsTomatoe_10X4699943	GTTCAATGGCAACGAGAAGGGATTCATTAGCTCGTTATTTAGTACGAATCGGTGAAATGACAGAATCCATAAAGATTATTCAACAGGCTCTGGAAGGAATTCCAGGGGGCCTTACGAAAA	1	+	chr1878:37-156
Sly00g0390301(-)_4	adHiCsTomatoe_10X4699859	TTTTTAACAGGGGTTGCTGAGTATCAAAAACTTATTACTCGGAATCCTATTTTTTTAGAACGAGTTGAAGGCGTAGGCATTATTGGGAGAGACGAGGCATTAAATTGGGGTTTATCGGGA	1	+	chr1882:49-168
Sly00g0390301(-)_3	adHiCsTomatoe_10X4699837	GTTCAATGGCAACGAGAAGGGATTCATTAGCTCGTTATTTAGTACGAATCGGTGAAATGACAGAATCCATAAAGATTATTCAACAGGCTCTGGAAGGAATTCCAGGGGGCCTTACGAAAA	1	+	chr1883:37-156
Sly00g0390311(-)_4	adHiCsTomatoe_10X4699774	TTCAATTATTCGCTTTTGTGATTAAAAAAACGTACCTACCGTCTTTTTGGATTCCTATCTGAATCAAATTTCAAATTTGATTAATTTATTGGAATTGCTAAAATTAGAGGTTCATAAAGA	1	+	chr1886:13-132
Sly00g0390311(-)_2	adHiCsTomatoe_10X4699735	TTTTTAACAGGGGTTGCTGAGTATCAAAAACTTATTACTCGGAATCCTATTTTTTTAGAACGAGTTGAAGGCGTAGGCATTATTGGGAGAGACGAGGCATTAAATTGGGGTTTATCGGGA	1	+	chr1888:49-168
Sly00g0390311(-)_1	adHiCsTomatoe_10X4699720	GTTCAATGGCAACGAGAAGGGATTCATTAGCTCGTTATTTAGTACGAATCGGTGAAATGACAGAATCCATAAAGATTATTCAACAGGCTCTGGAAGGAATTCCAGGGGGCCTTACGAAAA	1	+	chr1889:37-156
Sly00g0390321(-)_2	adHiCsTomatoe_10X4699684	TTCAATTATTCGCTTTTGTGATTAAAAAAACGTACCTACCGTCTTTTTGGATTCCTATCTGAATCAAATTTCAAATTTGATTAATTTATTGGAATTGCTAAAATTAGAGGTTCATAAAGA	1	+	chr1891:49-168
Sly00g0390331(-)_1	adHiCsTomatoe_10X4699612	TTCAATTATTCGCTTTTGTGATTAAAAAAACGTACCTACCGTCTTTTTGGATTCCTATCTGAATCAAATTTCAAATTTGATTAATTTATTGGAATTGCTAAAATTAGAGGTTCATAAAGA	1	+	chr1895:49-168
Sly00g0390391(-)_2	adHiCsTomatoe_10X4699304	TCTCTTATTTATTACCTGTGTCTACTATTTAGGCAGAATACCCTCACCCATTCTTACTAAGAAACTGAAAGAAGCCTCAAAAACAGAAGAAAGGGTGGAAAGTGAGGAAGAAAGAGATGT	1	+	chr1912:13-132
Sly00g0390401(-)_1	adHiCsTomatoe_10X4699234	TCTCTTATTTATTACCTGTGTCTACTATTTAGGCAGAATACCCTCACCCATTCTTACTAAGAAACTGAAAGAAGCCTCAAAAACAGAAGAAAGGGTGGAAAGTGAGGAAGAAAGAGATGT	1	+	chr1916:13-132
Sly00g0390421(-)_3	adHiCsTomatoe_10X4699160	ACGGGCCAAGGGACAGTCTCAGGTAGACAGTTTCTATGGGGCGTAGGCCTCCCAAAAGGTAACGGAGGCGTGCAAAGGTTTCCTCGGGCCGGACGGAGATTGGCCCTCGAGTGCAAAGGC	1	+	chr1920:37-156
Sly00g0390441(-)_5	adHiCsTomatoe_10X4699005	GCGTGCCTGTTGAAGAATGAGCCGGCGACTCATAGGCAGTGGCTTGGTTAAGGGAACCCACCGGAGCCGTAGCGAAAGCGAGTCTTCATAGGGCAATTGTCACTGCTTATGGACCCGAAC	1	+	chr1926:49-168
Sly00g0390441(-)_3	adHiCsTomatoe_10X4698958	GTTCCGCCTTAGAGAGAAGCCTCCGCGCGAGCGGTGGTGGACGAAGCGGAAGCGAGAATGTCGGCTTGAGTAACGCAAACATTGGTGAGAATCCAATGCCCCGAAAACCTAAGGGTTCCT	1	+	chr1928:85-204
Sly00g0390451(-)_5	adHiCsTomatoe_10X4698900	CAGGTTGGGCAGTCAGGGTCGGAGAAGGGCAATGACTCATTCTTAAAACCAGCGTTCTTAAGACCAAAGAGTCGGGCGGAAGGGGGGGAAAGCCCTCCGTTCCTGGTTCTCCTGTAGTTG	1	+	chr1931:91-210
Sly00g0390451(-)_3	adHiCsTomatoe_10X4732369	GATCCATCCATTTAGCAGCACCTTAGGATGGCATAGCCTTAAAAGTGAAGGGCGAGGTTCAAACGAGGAAAGGCTTACGGTGGATACCTAGGCACCCAGAGACGAGGAAGGGCGTAGTAA	1	+	chr1933:1-120
Sly00g0390471(-)_2	adHiCsTomatoe_10X4698831	GTGAGTCCTTTCTTCACTTAGTGAGTCCTTTCTTCCGTGATGAACTGTTGGCACCAGTCCTACATTTTGTCTCTGTGGACCGAGGAGAAAAGGGGCTCGGCGGGAAGAGGAGTGTACCAT	1	+	chr1936:13-132
Sly00g0390481(-)_3	adHiCsTomatoe_10X4698777	CATGGTAGCCTGCTCCAGTCCCCTTACGAAACTTTCGTTATTGGGTTAGCCATACACTTCACATGTTTCTAGCGATTCACATGGCATCATCAAATGATACAAGTCTTGGATAAGAATCTA	1	+	chr1939:13-132
Sly00g0390481(-)_1	adHiCsTomatoe_10X4698744	CGTTCGAGAATCCCCCCCTTCTTCCACTCCGCCCCGAAGAGTAACTAGGACCAATTTAGTCACGTTTTCATGTTCCAATTGAACACTGTCCATTTTTGATTATTCTCAAAGGATAAGATT	1	+	chr1941:13-132
Sly00g0390501(+)_1	adHiCsTomatoe_10X4698679	CTGCTGCGCCTCAACGCATTTCGGGGAGAACCAGCTAGCTCTGGGTTCGAGTGGCATTTCACCCCTAACCACAACTCATCCGCTGATTCTTCAACATCAGTCGGTTCGGACCTCCACTTA	1	+	chr1944:49-168
Sly00g0390501(+)_3	adHiCsTomatoe_10X4732346	GATCTATGCTTATTTTCAACTCCCCGAAGCATTTCGTCGATTACTACGCCCTTCCTCGTCTCTGGGTGCCTAGGTATCCACCGTAAGCCTTTCCTCGTTTGAACCTCGCCCTTCACTTTT	1	+	chr1946:1-120
Sly00g0390501(+)_5	adHiCsTomatoe_10X4732342	GATCCAACTACAGGAGAACCAGGAACGGAGGGCTTTCCCCCCCTTCCGCCCGACTCTTTGGTCTTAAGAACGCTGGTTTTAAGAATGAGTCATTGCCCTTCTCCGACCCTGACTGCCCAA	1	+	chr1948:1-120
Sly00g0390511(-)_4	adHiCsTomatoe_10X4698575	ATTATGCCTTGAAGAGGACTCGAACCTCCACGCTCTTTAGCACGAGATTTTGAGTCTCGCGTGTCTACCATTTCACCACCAAGGCATCTTGAAAGTGAATCGTATTCCATGAATATGATA	1	+	chr1950:61-180
Sly00g0390511(-)_3	adHiCsTomatoe_10X4732337	GATCGGTCATGTCATATAGGCCCGAGTTGGACATCCAATTGCTTCGATTTGAATTATCCGGAGAATGCAATGCCTGATATATATCAAAAAGATGGACAATCAAACCTATTTCTCGATTCA	1	+	chr1951:1-120
Sly00g0390511(-)_2	adHiCsTomatoe_10X4698526	ATAGAAACAACGCTTGTAAGGAGTCCTATTAAAACCAAGAAATATAGGCCTGCCTGCCATCCACACCAGAATAAATAGAGTTTTCCGAAAAAACCTGCTAGTGGAGGAAGACCTCCTAGG	1	+	chr1952:85-204
Sly00g0390521(+)_2	adHiCsTomatoe_10X4698483	AGATGCGTTGTTAGGTGCTCCATTTTATTTTCCCATTGAGGCCGAACCTAAACCTGTGCTCGAGAGATAGCTGTCCATACACTGATAAGGGATGTATGGATTCTCGAGAAGAGAGGAGCC	1	+	chr1955:25-144
Sly00g0390531(+)_2	adHiCsTomatoe_10X4698434	AGATGCGTTGTTAGGTGCTCCATTTTATTTTCCCATTGAGGCCGAACCTAAACCTGTGCTCGAGAGATAGCTGTCCATACACTGATAAGGGATGTATGGATTCTCGAGAAGAGAGGAGCC	1	+	chr1958:25-144
Sly00g0390541(+)_1	adHiCsTomatoe_10X4698384	AGATGCGTTGTTAGGTGCTCCATTTTATTTTCCCATTGAGGCCGAACCTAAACCTGTGCTCGAGAGATAGCTGTCCATACACTGATAAGGGATGTATGGATTCTCGAGAAGAGAGGAGCC	1	+	chr1961:25-144
Sly00g0390551(+)_1	adHiCsTomatoe_10X4426917	AGGCCCGGGAACGAATTCACCGCCGTATGGCTGACCGGCGATTACTAGCGATTCCGGCTTCATGCAGGCGAGTTGCAGCCTGCAATCCGAACTGAGGACGGGTTTTTGGGGTTAGCTCAC	1	+	chr1965:121-240
Sly00g0390551(+)_4	adHiCsTomatoe_10X4698252	TCAGCCTACGGGGTATTAGCAGCCGTTTCCAGCTGTTGTTCCCCTCCCAAGGGCAGGTTCTTACGCGTTACTCACCCGTCCGCCACTGGAAACACCGTTTCCCGTGTTTCCCGTCCGACT	1	+	chr1968:85-204
Sly00g0390561(+)_2	adHiCsTomatoe_10X4698198	ACTCCTCTTCCCGCCGAGCCCCTTTTCTCCTCGGTCCACAGAGACAAAATGTAGGACTGGTGCCAACAGTTCATCACGGAAGAAAGGACTCACTAAGTGAAGAAAGGACTCACTAAGTCG	1	+	chr1971:85-204
Sly00g0390571(+)_2	adHiCsTomatoe_10X4698162	ACTCCTCTTCCCGCCGAGCCCCTTTTCTCCTCGGTCCACAGAGACAAAATGTAGGACTGGTGCCAACAGTTCATCACGGAAGAAAGGACTCACTAAGTGAAGAAAGGACTCACTAAGTCG	1	+	chr1973:85-204
Sly00g0390601(+)_2	adHiCsTomatoe_10X4698119	AGGTGGAGAACTGAACCAAGAATTCTCTTTCTTCATCATCAATCGAATCACTGTTCGCGACCCAGGATTCTATTTTCTCATCAATCCAATCCCCGTTCACGTTTTTTCTTTTTCTTATCA	1	+	chr1976:25-144
Sly00g0390611(+)_1	adHiCsTomatoe_10X4698070	AGGTGGAGAACTGAACCAAGAATTCTCTTTCTTCATCATCAATCGAATCACTGTTCGCGACCCAGGATTCTATTTTCTCATCAATCCAATCCCCGTTCACGTTTTTTCTTTTTCTTATCA	1	+	chr1979:25-144
Sly00g0390631(+)_2	adHiCsTomatoe_10X4697913	GGAAGTGAGTTAGACAAAAATAAAAGCAACTTGGACAAAAAAAGAAGTGACTTGGACAAAAAGAAACGAAGTGACTTAGACAAATCTTTTTTGTCGATAACCTCAGACCAATCAATCGAA	1	+	chr1987:49-168
Sly00g0390631(+)_3	adHiCsTomatoe_10X4697903	CTTGAAATCTCTCTTCTGATGCAAAATCGTAGTGTAACGTGTATCCTCCCCTGTTCCGGTCATGGAATAGATGAAATAAATCAAAAATGGATTTTTGTTCAAGAATGAAATCTTATTGGA	1	+	chr1988:13-132
Sly00g0390641(+)_2	adHiCsTomatoe_10X4697864	GGAAGTGAGTTAGACAAAAATAAAAGCAACTTGGACAAAAAAAGAAGTGACTTGGACAAAAAGAAACGAAGTGACTTAGACAAATCTTTTTTGTCGATAACCTCAGACCAATCAATCGAA	1	+	chr1990:49-168
Sly00g0390641(+)_3	adHiCsTomatoe_10X4697854	CTTGAAATCTCTCTTCTGATGCAAAATCGTAGTGTAACGTGTATCCTCCCCTGTTCCGGTCATGGAATAGATGAAATAAATCAAAAATGGATTTTTGTTCAAGAATGAAATCTTATTGGA	1	+	chr1991:13-132
Sly00g0390651(+)_1	adHiCsTomatoe_10X4697839	CTTGAAATCTCTCTTCTGATGCAAAATCGTAGTGTAACGTGTATCCTCCCCTGTTCCGGTCATGGAATAGATGAAATAAATCAAAAATGGATTTTTGTTCAAGAATGAAATCTTATTGGA	1	+	chr1992:13-132
Sly00g0390651(+)_2	adHiCsTomatoe_10X4697820	TCCGGAAACAGATGATTAATCATCTGCTTCTCACGTTCCGTGAATAGCCGGGACATTGAGGAATATCCAGAAAGGCATTTCGGGAATCGGCCTGATTCTATCTCTTTTCGTTCCGTTTGA	1	+	chr1993:37-156
Sly00g0390681(+)_2	adHiCsTomatoe_10X4697786	CATCTGTTAAAAGATAACGCAGGTGTCCTAAGATGAGCTCAACGAGAACAGAAATCTCGTGTGGAACAGAAGGGTAAAAGCTCGTTTGATTCTGATTTCCAGTACGAATACGAACCGTGA	1	+	chr1995:49-168
Sly00g0390691(+)_2	adHiCsTomatoe_10X4697716	CATCTGTTAAAAGATAACGCAGGTGTCCTAAGATGAGCTCAACGAGAACAGAAATCTCGTGTGGAACAGAAGGGTAAAAGCTCGTTTGATTCTGATTTCCAGTACGAATACGAACCGTGA	1	+	chr1999:49-168
Sly00g0390701(+)_3	adHiCsTomatoe_10X4697630	GACGGTGGTCATGGAAGTCGAAATCCGCTAAGGAGTGTGTAACAACTCACCTGCCGAATCAACTAGCCCCGAAAATGGATGGCGCTTAAGCGCGCGACCTACACCCGGCCGTCGGGGCAA	1	+	chr2004:37-156
Sly00g0390711(+)_2	adHiCsTomatoe_10X4697574	CATCTGTTAAAAGATAACGCAGGTGTCCTAAGATGAGCTCAACGAGAACAGAAATCTCGTGTGGAACAGAAGGGTAAAAGCTCGTTTGATTCTGATTTCCAGTACGAATACGAACCGTGA	1	+	chr2007:49-168
Sly00g0390721(+)_2	adHiCsTomatoe_10X4697500	CATCTGTTAAAAGATAACGCAGGTGTCCTAAGATGAGCTCAACGAGAACAGAAATCTCGTGTGGAACAGAAGGGTAAAAGCTCGTTTGATTCTGATTTCCAGTACGAATACGAACCGTGA	1	+	chr2011:49-168
Sly00g0390781(-)_2	adHiCsTomatoe_10X4697282	CATAAAGGGTTTTAATGGTACTCTCTTCTTGACCATCCGTCTTGGGATGAAAACCGGTGCTAAGTTTCACTTGAGTATCAAACCTTTATGAAAAGACCTCAAACAGGAGAAGTGAATTGA	1	+	chr2022:49-168
Sly00g0390831(+)_2	adHiCsTomatoe_10X4697155	CTTAACAATTAGTATTCGCAATTTGTGAGGGTCGTTCTAGCTATATAAGAAATCCTTGATTAATATAACATAATAAGATAATAACTTACTTCAGAAATCCCTAGAAATCCTTATGGAATC	1	+	chr2029:61-180
Sly00g0390851(-)_4	adHiCsTomatoe_10X4732199	GATCGAACATCAATTGCAACGATTCGATAGACGGCTCATTGGGATAGATGTAGATGAACAACACCCCCCCTAGAAACGTATAGGAAGCTTTCTCCTCGTACGGCTCGAGAAAAATGATTG	1	+	chr2032:1-120
Sly00g0390851(-)_3	adHiCsTomatoe_10X4697077	TTCCTTAAAATGAAAAATAAACCATTCGTACTCTCATAACTCAAGTTGGATAACTTTCAAACAGTTCAAAGGAAAATCTTTCGGCAATTTCATTTATTGAGCGGTCTTTCCTCCTTTTTG	1	+	chr2033:25-144
Sly00g0390871(-)_4	adHiCsTomatoe_10X4697014	ACAAGGGTATCGAACTTCTTAATTGGATTATTGATTAGAAATGAATTTTCTAACATTTGACTACGTACCATTGAATGATTTAGTCGCACACTTGAAAGATAGCCCATAAAGTCACGGGAA	1	+	chr2036:25-144
Sly00g0390871(-)_2	adHiCsTomatoe_10X4732188	GATCGTAAATTATGAGATTTGAAAATCTTTTTGCCTTCGAAAGAAGATAAAGAAGATATTAATCGTATAGAAAACGGAATTTCTACAATACATGCAAATCCCTCTGATATCATTTGAGAA	1	+	chr2038:1-120
Sly00g0390891(+)_3	adHiCsTomatoe_10X4696900	AGGCTAAGAGAAAAAGAACAGAGGTATGACTGGCATAATATCTACGATTGGATTCAAAAAGCATAGGCCTCGGGCAATTTGCCGAAGAAAAACTACTCGAATAAAGGGTCGAATTAAGAC	1	+	chr2042:37-156
Sly00g0390891(+)_4	adHiCsTomatoe_10X4732179	GATCAAACTAAAGGTATTAAGCATAACAGACTTTTTGTTCTTGGAGATAATTGCATTTTGATTGAGTTATTTATATAAGGAAAGGAAAGTAAGTAAGGTAAACAAAAATCCTTCTTTTTC	1	+	chr2043:1-120
Sly00g0390901(+)_3	adHiCsTomatoe_10X4696800	AGGCTAAGAGAAAAAGAACAGAGGTATGACTGGCATAATATCTACGATTGGATTCAAAAAGCATAGGCCTCGGGCAATTTGCCGAAGAAAAACTACTCGAATAAAGGGTCGAATTAAGAC	1	+	chr2047:37-156
Sly00g0390901(+)_4	adHiCsTomatoe_10X4732170	GATCAAACTAAAGGTATTAAGCATAACAGACTTTTTGTTCTTGGAGATAATTGCATTTTGATTGAGTTATTTATATAAGGAAAGGAAAGTAAGTAAGGTAAACAAAAATCCTTCTTTTTC	1	+	chr2048:1-120
Sly00g0390911(+)_1	adHiCsTomatoe_10X4696750	AGGCTAAGAGAAAAAGAACAGAGGTATGACTGGCATAATATCTACGATTGGATTCAAAAAGCATAGGCCTCGGGCAATTTGCCGAAGAAAAACTACTCGAATAAAGGGTCGAATTAAGAC	1	+	chr2050:37-156
Sly00g0390911(+)_2	adHiCsTomatoe_10X4732165	GATCAAACTAAAGGTATTAAGCATAACAGACTTTTTGTTCTTGGAGATAATTGCATTTTGATTGAGTTATTTATATAAGGAAAGGAAAGTAAGTAAGGTAAACAAAAATCCTTCTTTTTC	1	+	chr2051:1-120
Sly00g0390921(+)_4	adHiCsTomatoe_10X4696630	AAACGAGACAAACAAAAAGGAGGAAAGACCGCTCAATAAATGAAATTGCCGAAAGATTTTCCTTTGAACTGTTTGAAAGTTATCCAACTTGAGTTATGAGAGTACGAATGGTTTATTTTT	1	+	chr2057:25-144
Sly00g0390931(+)_3	adHiCsTomatoe_10X4696579	AAACGAGACAAACAAAAAGGAGGAAAGACCGCTCAATAAATGAAATTGCCGAAAGATTTTCCTTTGAACTGTTTGAAAGTTATCCAACTTGAGTTATGAGAGTACGAATGGTTTATTTTT	1	+	chr2060:25-144
Sly00g0390931(+)_4	adHiCsTomatoe_10X4732148	GATCCAGTTGTCATTTCTTAGATAGAATTCCATACAGAGACAAACTTCGAATCAATCATTTTTCTCGAGCCGTACGAGGAGAAAGCTTCCTATACGTTTCTAGGGGGGGTGTTGTTCATC	1	+	chr2061:1-120
Sly00g0390951(-)_2	adHiCsTomatoe_10X4696509	AGGAAGTGAGTTAGACAAAAATAAAAGCAACTTGGACAAAAAAGAAGTGACTTGGACAAAAAGAAACGAAGTGACTTAGACAAATCTTTTTTGTCGATAACCTCAGACCAATCAATCGAA	1	+	chr2063:49-168
Sly00g0390951(-)_1	adHiCsTomatoe_10X4696493	CTTGAAATCTCTCTTCTGATGCAAAATCGTAGTGTAACGTGTATCCTCCCCTGTTCCGGTCATGGAATAGATGAAATAAATCAAAAAATGGATTTTTGTTCAAGAATGAAATCTTATTGG	1	+	chr2064:13-132
Sly00g0390961(-)_2	adHiCsTomatoe_10X4696454	AGGAAGTGAGTTAGACAAAAATAAAAGCAACTTGGACAAAAAAGAAGTGACTTGGACAAAAAGAAACGAAGTGACTTAGACAAATCTTTTTTGTCGATAACCTCAGACCAATCAATCGAA	1	+	chr2066:49-168
Sly00g0390961(-)_1	adHiCsTomatoe_10X4696444	CTTGAAATCTCTCTTCTGATGCAAAATCGTAGTGTAACGTGTATCCTCCCCTGTTCCGGTCATGGAATAGATGAAATAAATCAAAAAATGGATTTTTGTTCAAGAATGAAATCTTATTGG	1	+	chr2067:13-132
Sly00g0390981(-)_4	adHiCsTomatoe_10X4696371	AGGTGGAGAACTGAACCAAGAATTCTCTTTCTTCATCATCAATCGAATCACTGTTCGCGACCCAGGATTCTATTTTCTCATCAATCCAATCCCCGTTCACGTTTTTTCTTTTTCTTATCA	1	+	chr2071:25-144
Sly00g0390991(-)_3	adHiCsTomatoe_10X4696245	AGGTGGAGAACTGAACCAAGAATTCTCTTTCTTCATCATCAATCGAATCACTGTTCGCGACCCAGGATTCTATTTTCTCATCAATCCAATCCCCGTTCACGTTTTTTCTTTTTCTTATCA	1	+	chr2076:25-144
Sly00g0391001(+)_1	adHiCsTomatoe_10X4696188	CCATTCCCGTGACTTTATGGGCTATCTTTCAAGTGTGCGACTAAATCATTCAATGGTACGTAGTCAAATGTTAGAAAATTCATTTCTAATCAATAATCCAATTAAGAAGTTCGATACCCT	1	+	chr2079:25-144
Sly00g0391001(+)_2	adHiCsTomatoe_10X4696176	AACTATTCTGAAATGTTGATTGTAATACTAATAAGGGGTAAATCAACTGAGTATTCAACTTTTTTAAGTCTTTCTAATTTCTATACGAAAGGAACTGATGTATATATAGGGAAAGCCGTG	1	+	chr2080:13-132
Sly00g0391001(+)_3	adHiCsTomatoe_10X4696158	AAGATTAACATTTATTTTATTTAACAAGGAACTTATCTACTCCATCCGACTAGTTCCGGGTTCGAATCCCGGGCAACCCACTATCATATCGAAATTATAATTCTCTGTAGAGAAGTCCGG	1	+	chr2081:25-144
Sly00g0391011(+)_3	adHiCsTomatoe_10X4732103	GATCCGGCTCTACCCAAACTTTTCTGGTTCACCCCAACATTCCCCACTTGTCCGACTGTTGCTGAGCAGTTTTTGGATATCAAACGGACCTCCCCAGAAGGTAATTTTAATGTGGCCGAT	1	+	chr2086:1-120
Sly00g0391031(-)_1	adHiCsTomatoe_10X4695978	ACTCCTCTTCCCGCCGAGCCCCTTTTCTCCTCGGTCCACAGAGACAAAATGTAGGACTGGTGCCAACAGTTCATCACGGAAGAAAGGACTCACTAAGTGAAGAAAGGACTCACTAAGTCG	1	+	chr2089:85-204
Sly00g0391041(-)_1	adHiCsTomatoe_10X4695935	ACTCCTCTTCCCGCCGAGCCCCTTTTCTCCTCGGTCCACAGAGACAAAATGTAGGACTGGTGCCAACAGTTCATCACGGAAGAAAGGACTCACTAAGTGAAGAAAGGACTCACTAAGTCG	1	+	chr2091:85-204
Sly00g0391051(-)_5	adHiCsTomatoe_10X4414867	AAGGCCCGGGAACGAATTCACCGCCGTATGGCTGACCGGCGATTACTAGCGATTCCGGCTTCATGCAGGCGAGTTGCAGCCTGCAATCCGAACTGAGGACGGGTTTTTGGGGTTAGCTCA	1	+	chr2092:121-240
Sly00g0391051(-)_2	adHiCsTomatoe_10X4695857	TCAGCCTACGGGGTATTAGCAGCCGTTTCCAGCTGTTGTTCCCCTCCCAAGGGCAGGTTCTTACGCGTTACTCACCCGTCCGCCACTGGAAACACCGTTTCCCGTGTTTCCCGTCCGACT	1	+	chr2095:85-204
Sly00g0391061(-)_4	adHiCsTomatoe_10X4695832	CGTTGTTAGGTGCTCCATTTTATTTTCCCATTGAGGCCGAACCTAAACCTGTGCTCGAGAGATAGCTGTCCATACACTGATAAGGGATGTATGGATTCTCGAGAAGAGAGGAGCCGTGGT	1	+	chr2097:25-144
Sly00g0391071(-)_4	adHiCsTomatoe_10X4695762	AGATGCGTTGTTAGGTGCTCCATTTTATTTTCCCATTGAGGCCGAACCTAAACCTGTGCTCGAGAGATAGCTGTCCATACACTGATAAGGGATGTATGGATTCTCGAGAAGAGAGGAGCC	1	+	chr2101:25-144
Sly00g0391081(-)_2	adHiCsTomatoe_10X4695636	AGATGCGTTGTTAGGTGCTCCATTTTATTTTCCCATTGAGGCCGAACCTAAACCTGTGCTCGAGAGATAGCTGTCCATACACTGATAAGGGATGTATGGATTCTCGAGAAGAGAGGAGCC	1	+	chr2106:25-144
Sly00g0391111(+)_1	adHiCsTomatoe_10X4695554	TATGAGTCTCTTCCTTTTTGCGTATGGCATCGCCACTCCCTTTGGCAGCATCCACTAATTCGGAACTTAATTTGAAAGCCATATTTCGACCCGGACGTTTTCGGGATGCCGCTAATAACC	1	+	chr2110:25-144
Sly00g0391111(+)_2	adHiCsTomatoe_10X4695527	CGTAAAACGGATAGTGGATTTGTTTCTGTCTTTTGTTGAATCTTTTTCACGGCTCGATAGATAATTTGATAAGCCAATGATTTTTTTCCGTGTTTCAGAATACGGTTAACCAACATGTTA	1	+	chr2111:61-180
Sly00g0391111(+)_4	adHiCsTomatoe_10X4695489	CATGGTAGCCTGCTCCAGTCCCCTTACGAAACTTTCGTTATTGGGTTAGCCATACACTTCACATGTTTCTAGCGATTCACATGGCATCATCAAATGATACAAGTCTTGGATAAGAATCTA	1	+	chr2113:13-132
Sly00g0391111(+)_6	adHiCsTomatoe_10X4695449	CGTTCGAGAATCCCCCCCTTCTTCCACTCCGCCCCGAAGAGTAACTAGGACCAATTTAGTCACGTTTTCATGTTCCAATTGAACACTGTCCATTTTTGATTATTCTCAAAGGATAAGATT	1	+	chr2115:13-132
Sly00g0391121(+)_1	adHiCsTomatoe_10X4695436	GTGAGTCCTTTCTTCACTTAGTGAGTCCTTTCTTCCGTGATGAACTGTTGGCACCAGTCCTACATTTTGTCTCTGTGGACCGAGGAGAAAAGGGGCTCGGCGGGAAGAGGAGTGTACCAT	1	+	chr2116:13-132
Sly00g0391141(+)_1	adHiCsTomatoe_10X4695385	CAGGTTGGGCAGTCAGGGTCGGAGAAGGGCAATGACTCATTCTTAAAACCAGCGTTCTTAAGACCAAAGAGTCGGGCGGAAGGGGGGGAAAGCCCTCCGTTCCTGGTTCTCCTGTAGTTG	1	+	chr2118:91-210
Sly00g0391141(+)_3	adHiCsTomatoe_10X4732035	GATCCATCCATTTAGCAGCACCTTAGGATGGCATAGCCTTAAAAGTGAAGGGCGAGGTTCAAACGAGGAAAGGCTTACGGTGGATACCTAGGCACCCAGAGACGAGGAAGGGCGTAGTAA	1	+	chr2120:1-120
Sly00g0391151(+)_3	adHiCsTomatoe_10X4695267	GTTCCGCCTTAGAGAGAAGCCTCCGCGCGAGCGGTGGTGGACGAAGCGGAAGCGAGAATGTCGGCTTGAGTAACGCAAACATTGGTGAGAATCCAATGCCCCGAAAACCTAAGGGTTCCT	1	+	chr2125:85-204
Sly00g0391201(+)_3	adHiCsTomatoe_10X4694981	TTCAATTATTCGCTTTTGTGATTAAAAAAAACGTACCTACCGTCTTTTTGGATTCCTATCTGAATCAAATTTCAAATTTGATTAATTTATTGGAATTGCTAAAATTAGAGGTTCATAAAG	1	+	chr2141:49-168
Sly00g0391211(+)_2	adHiCsTomatoe_10X4694938	TTCAATTATTCGCTTTTGTGATTAAAAAAAACGTACCTACCGTCTTTTTGGATTCCTATCTGAATCAAATTTCAAATTTGATTAATTTATTGGAATTGCTAAAATTAGAGGTTCATAAAG	1	+	chr2143:49-168
Sly00g0391221(+)_1	adHiCsTomatoe_10X4694900	TTGGATTCCTATCTGAATCAAATTTCAAATTTGATTAATTTATTGGAATTGCTAAAATTAGAGGTTCATAAAGAAATTAAGTCTATATACCACGTTTAAATTACTGGCATTATTATTACT	1	+	chr2145:51-170
Sly00g0391221(+)_3	adHiCsTomatoe_10X4694869	TTTTTAACAGGGGTTGCTGAGTATCAAAAACTTATTACTCGGAATCCTATTTTTTTAGAACGAGTTGAAGGCGTAGGCATTATTGGGAGAGACGAGGCATTAAATTGGGGTTTATCGGGA	1	+	chr2147:49-168
Sly00g0391221(+)_4	adHiCsTomatoe_10X4694854	GTTCAATGGCAACGAGAAGGGGATTCATTAGCTCGTTATTTAGTACGAATCGGTGAAATGACAGAATCCATAAAGATTATTCAACAGGCTCTGGAAGGAATTCCAGGGGGGCCTTACGAA	1	+	chr2148:37-156
Sly00g0391231(+)_2	adHiCsTomatoe_10X4694818	TTTTTAACAGGGGTTGCTGAGTATCAAAAACTTATTACTCGGAATCCTATTTTTTTAGAACGAGTTGAAGGCGTAGGCATTATTGGGAGAGACGAGGCATTAAATTGGGGTTTATCGGGA	1	+	chr2150:49-168
Sly00g0391231(+)_3	adHiCsTomatoe_10X4694800	GTTCAATGGCAACGAGAAGGGGATTCATTAGCTCGTTATTTAGTACGAATCGGTGAAATGACAGAATCCATAAAGATTATTCAACAGGCTCTGGAAGGAATTCCAGGGGGGCCTTACGAA	1	+	chr2151:37-156
Sly00g0391311(-)_4	adHiCsTomatoe_10X4694396	AATCCTAAATTTACCCTACTCTCTCATTCTCTCAAATCCCAAATCCACATTCAAGTTCATTCCCTCTAATTCATTCTCAAGTTCTAGGAAGAAAGCTAGGGTTCCAAGTCCAAAATGTCC	1	+	chr2171:49-168
Sly00g0391311(-)_3	adHiCsTomatoe_10X4694377	AAAGTAAAGAAGACATTTTAATTTTATGGTCTTTCACTTAAAATATGTTATTGTGCCAAAATGTCGTTAATTTACTGTATTCAACAACACTTTCATGGTGAATAACATGAGAGAAGTGAG	1	+	chr2172:49-168
Sly00g0391321(-)_2	adHiCsTomatoe_10X4694292	TATGTGGAGTTATGGGGATTCACATGAGCATTGCACTTGTAGGCTTGGGATGAGATTGTTGGTAAGGGTCTTATATGCTTCGATGATATGAACTCTTGAATATGATATTCTTATATGACT	1	+	chr2177:25-144
Sly00g0391331(-)_4	adHiCsTomatoe_10X4694235	CTGCTTTTCGAATGAGGTATGGGCATTACGAATTTGTAGTGATGTCTTTTGGTCTTACGAATGCCCCTGCTGCGTTCATGAGCTTGATGAACGGGATTTTTAAGCCATATTTGGACCTCT	1	+	chr2180:49-168
Sly00g0391331(-)_3	adHiCsTomatoe_10X4731929	GATCATATTTATTGATGATATATTGGTATACTCAAAGAGCAAGAAGGAACATGAAGAGCATTTGAGAATGGTACTGGAAATGTTGAGGGAGAAAAAGCTTTATGCCAAGTTCTCTAAGTG	1	+	chr2181:1-120
Sly00g0391361(-)_3	adHiCsTomatoe_10X4694087	CATCTGTTAAAAGATAACGCAGGTGTCCTAAGATGAGCTCAACGAGAACAGAAATCTCGTGTGGAACAGAAGGGTAAAAGCTCGTTTGATTCTGATTTCCAGTACGAATACGAACCGTGA	1	+	chr2186:49-168
Sly00g0391371(-)_3	adHiCsTomatoe_10X4693997	CATCTGTTAAAAGATAACGCAGGTGTCCTAAGATGAGCTCAACGAGAACAGAAATCTCGTGTGGAACAGAAGGGTAAAAGCTCGTTTGATTCTGATTTCCAGTACGAATACGAACCGTGA	1	+	chr2190:49-168
Sly00g0391381(-)_3	adHiCsTomatoe_10X4693926	CATCTGTTAAAAGATAACGCAGGTGTCCTAAGATGAGCTCAACGAGAACAGAAATCTCGTGTGGAACAGAAGGGTAAAAGCTCGTTTGATTCTGATTTCCAGTACGAATACGAACCGTGA	1	+	chr2194:49-168
Sly00g0391391(-)_3	adHiCsTomatoe_10X4693856	CATCTGTTAAAAGATAACGCAGGTGTCCTAAGATGAGCTCAACGAGAACAGAAATCTCGTGTGGAACAGAAGGGTAAAAGCTCGTTTGATTCTGATTTCCAGTACGAATACGAACCGTGA	1	+	chr2198:49-168
Sly00g0391451(-)_4	adHiCsTomatoe_10X4693623	CAAATTCGACTTGAGCATCTAAATCTGGGTCAATACCAGCAAAAACATCTCTGAACAAGGTTCTAGCACCATGCCAAATGTGTCCGAAGAAGAAGAGCAAAGCAAACGAAGCATGCCCAA	1	+	chr2209:25-144
Sly00g0391451(-)_1	adHiCsTomatoe_10X4731872	GATCCCAATACACCCAATGCCAGATAGCTGCCAAAAAGCATAAGCCAGAAAACACAATATGTGCTCCCGCTACACCTTCGTAACTCCAAATACCTGGATTCGTTACAGTCCCCCCTGTGA	1	+	chr2212:1-120
Sly00g0391471(-)_5	adHiCsTomatoe_10X4693495	TGATAGGAATTCTCTTGTTAAGACCCTATGAATCAATTAAAACCTCAGATTCATACTAGAACCACGATGATTCAATAAAAAAACCTAACCTAAATCAAATCAAGGATTCCCTGAGTAAGA	1	+	chr2214:73-192
Sly00g0391471(-)_3	adHiCsTomatoe_10X4731861	GATCTAATTCATTGAAATCCCATCCAATAAAACAGAAGAATTATAAATCTCCAAAATAATAGATAGAAATACCGCAAATAAAGCCATTGCGACACCCATCAAAGGGGTAGTTCCCCACCC	1	+	chr2216:1-120
Sly00g0391471(-)_2	adHiCsTomatoe_10X4693419	TGAGATAATGAAAAAAAAATTATTTCACCCTTTTAGTTCTTTTTAGTTCGAATTGTAGGCGGTTCTCGAAAAAAGATAGCGAAAAAAATTATCCCTAGAGTCGAGACTAAGAGGAATGTA	1	+	chr2217:73-192
Sly00g0391471(-)_1	adHiCsTomatoe_10X4693410	CAATTATAGCTTTCATACCTGTTTGTTTCTTTTTATTTCCTTTTTTTTATCATCTTCCAGATAAAGAACGAACAAGAGTAAAAACGAAGTTGATTCAAATAAAGATTTCTCGGGTACCCT	1	+	chr2218:13-132
Sly00g0391481(-)_3	adHiCsTomatoe_10X4693381	ATTCGTCGCAGTGGTATACTATTAACTTTCGTACGGGATGTAACTCCGATGCCACATAATGGCTGTAGACCTCCGAAAAAAAGACGTGTGTAGAACTGAACATTGAAGAAATCTCAAGAG	1	+	chr2219:73-192
Sly00g0391491(+)_2	adHiCsTomatoe_10X4693297	TCCTCGACGCTGAGGGCACCCCCGAAGAGCGGGGGATTTCGTGACATTTCTGATTGGCTGTCTTGTATTTCTAATAAGTTGTTTAATAGTTGGCATGTTGAATCGTATACATAATATGAT	1	+	chr2223:37-156
Sly00g0391511(+)_3	adHiCsTomatoe_10X4693103	AGTATCACAGGGGGGACTGTAACGAATCCAGGTATTTGGAGTTACGAAGGTGTAGCGGGAGCACATATTGTGTTTTCTGGCTTATGCTTTTTGGCAGCTATCTGGCATTGGGTGTATTGG	1	+	chr2231:79-198
Sly00g0391521(-)_5	adHiCsTomatoe_10X4693036	AACCCAAAAATTATTCTGAGGGTTTACAAGAAGATAAAAAAATCAGAGATTGTATCAAGAATTATGTACAAAAAAATATGAGAACGTCCTCTGGCATCGAGGGAATTGCACGTATAGAGA	1	+	chr2234:85-204
Sly00g0391531(+)_2	adHiCsTomatoe_10X4692931	TTTGGGCATGCTTCGTTTGCTTTGCTCTTCTTCTTCGGACACATTTGGCATGGTGCTAGAACCTTGTTCAGAGATGTTTTTGCTGGTATTGACCCAGATTTAGATGCTCAAGTCGAATTT	1	+	chr2240:61-180
Sly00g0391531(+)_3	adHiCsTomatoe_10X4692900	GTACCCGAGAAATCTTTATTTGAATCAACTTCGTTTTTACTCTTGTTCGTTCTTTATCTGGAAGATGATAAAAAAAAGGAAATAAAAAGAAACAAACAGGTATGAAAGCTATAATTGTAA	1	+	chr2241:97-216
Sly00g0391531(+)_4	adHiCsTomatoe_10X4692887	TCTAGGGATAATTTTTTTCGCTATCTTTTTTCGAGAACCGCCTACAATTCGAACTAAAAAGAACTAAAAGGGTGAAATAATTTTTTTTTCATTATCTCAGTTGAAGTACTGAGCCTCCCG	1	+	chr2242:49-168
Sly00g0391531(+)_5	adHiCsTomatoe_10X4692862	TCCTGGGTGGGGAACTACCCCTTTGATGGGTGTCGCAATGGCTTTATTTGCGGTATTTCTATCTATTATTTTGGAGATTTATAATTCTTCTGTTTTATTGGATGGGATTTCAATGAATTA	1	+	chr2243:71-190
Sly00g0391541(+)_4	adHiCsTomatoe_10X4692799	ATTTAAAAAACCTCGCGAATTGACTTGGGTTACAGGTGTGGTTCTGGCTGTATTAACCGCATCTTTTGGCGTAACTGGTTATTCCTTACCTTGGGACCAAATTGGCTATTGGGCAGTGAA	1	+	chr2247:37-156
Sly00g0391561(-)_4	adHiCsTomatoe_10X4731763	GATCATTACGCTTCAACCGGGTTATTCTATTCCACCTCTTAGAAAGAAAAGAACTTAAATAAAAATACTTAATAGCATGGCGATACATTTATACAAAACTTCTACCCCGAGCACACGCAA	1	+	chr2253:1-120
Sly00g0391571(-)_5	adHiCsTomatoe_10X4692574	TTCGAAAATCCAGGATTTGAATTGATGTCCTCTCATTGATTCCTCCTAAATTGCATTGATTCCTCCTAAATTGCATTGATTCCTCCTAAATTGCATTGATTTATCCTAAAGATTTCATTT	1	+	chr2257:25-144
Sly00g0391571(-)_3	adHiCsTomatoe_10X4731747	GATCATTACGCTTCAACCGGGTTATTCTATTCCACCTCTTAGAAAGAAAAGAACTTAAATAAAAATACTTAATAGCATGGCGATACATTTATACAAAACTTCTACCCCGAGCACACGCAA	1	+	chr2259:1-120
Sly00g0391581(-)_5	adHiCsTomatoe_10X4692481	TTCGAAAATCCAGGATTTGAATTGATGTCCTCTCATTGATTCCTCCTAAATTGCATTGATTCCTCCTAAATTGCATTGATTCCTCCTAAATTGCATTGATTTATCCTAAAGATTTCATTT	1	+	chr2262:25-144
Sly00g0391581(-)_3	adHiCsTomatoe_10X4731734	GATCATTACGCTTCAACCGGGTTATTCTATTCCACCTCTTAGAAAGAAAAGAACTTAAATAAAAATACTTAATAGCATGGCGATACATTTATACAAAACTTCTACCCCGAGCACACGCAA	1	+	chr2264:1-120
Sly00g0391601(-)_2	adHiCsTomatoe_10X4692326	CTTGAAATCTCTCTTCTGATGCAAAATCGTAGTGTAACGTGTATCCTCCCCTGTTCCGGTCATGGAATAGATGAAATAAATCAAAAAATGGATTTTTGTTCAAGAATGAAATCTTATTGG	1	+	chr2270:13-132
Sly00g0391601(-)_1	adHiCsTomatoe_10X4692304	TCCGGAAACAGATGATTAATCATCTGCTTCTCACGTTCCGTGAATAGCCGGGACATTGAGGAATATCCAGAAAGGCATTTCGGGAATCGGCCTGATTCTATCTCTTTTCGTTCCGTTTGA	1	+	chr2271:37-156
Sly00g0391611(-)_2	adHiCsTomatoe_10X4692288	CTTGAAATCTCTCTTCTGATGCAAAATCGTAGTGTAACGTGTATCCTCCCCTGTTCCGGTCATGGAATAGATGAAATAAATCAAAAAATGGATTTTTGTTCAAGAATGAAATCTTATTGG	1	+	chr2272:13-132
Sly00g0391611(-)_1	adHiCsTomatoe_10X4692259	TCCGGAAACAGATGATTAATCATCTGCTTCTCACGTTCCGTGAATAGCCGGGACATTGAGGAATATCCAGAAAGGCATTTCGGGAATCGGCCTGATTCTATCTCTTTTCGTTCCGTTTGA	1	+	chr2273:37-156
Sly00g0391621(-)_2	adHiCsTomatoe_10X4692207	AGGAAGTGAGTTAGACAAAAATAAAAGCAACTTGGACAAAAAAAGAAGTGACTTGGACAAAAAGAAACGAAGTGACTTAGACAAATCTTTTTTGTCGATAACCTCAGACCAATCAATCGA	1	+	chr2275:49-168
Sly00g0391621(-)_1	adHiCsTomatoe_10X4692197	CTTGAAATCTCTCTTCTGATGCAAAATCGTAGTGTAACGTGTATCCTCCCCTGTTCCGGTCATGGAATAGATGAAATAAATCAAAAAATGGATTTTTGTTCAAGAATGAAATCTTATTGG	1	+	chr2276:13-132
Sly00g0391631(-)_2	adHiCsTomatoe_10X4692158	AGGAAGTGAGTTAGACAAAAATAAAAGCAACTTGGACAAAAAAAGAAGTGACTTGGACAAAAAGAAACGAAGTGACTTAGACAAATCTTTTTTGTCGATAACCTCAGACCAATCAATCGA	1	+	chr2278:49-168
Sly00g0391631(-)_1	adHiCsTomatoe_10X4692148	CTTGAAATCTCTCTTCTGATGCAAAATCGTAGTGTAACGTGTATCCTCCCCTGTTCCGGTCATGGAATAGATGAAATAAATCAAAAAATGGATTTTTGTTCAAGAATGAAATCTTATTGG	1	+	chr2279:13-132
Sly00g0391651(-)_5	adHiCsTomatoe_10X4692056	GTCTTTCTGCTAAACAGGATGGATTGAACTCATAATTCATTAGATGCTTTTTATGAATGTCAACTAAGTATCGTAAGTAAATTGCTCCCGGTTGTTCAATCATTTGATAACCAGAGTCAT	1	+	chr2283:37-156
Sly00g0391651(-)_4	adHiCsTomatoe_10X4692037	AGGTGGAGAACTGAACCAAGAATTCTCTTTCTTCATCATCAATCGAATCACTGTTCGCGACCCAGGATTCTATTTTCTCATCAATCCAATCCCCGTTCACGTTTTTTCTTTTTCTTATCA	1	+	chr2284:25-144
Sly00g0391661(-)_3	adHiCsTomatoe_10X4691949	AGGTGGAGAACTGAACCAAGAATTCTCTTTCTTCATCATCAATCGAATCACTGTTCGCGACCCAGGATTCTATTTTCTCATCAATCCAATCCCCGTTCACGTTTTTTCTTTTTCTTATCA	1	+	chr2289:25-144
Sly00g0391691(-)_1	adHiCsTomatoe_10X4691769	ACTCCTCTTCCCGCCGAGCCCCTTTTCTCCTCGGTCCACAGAGACAAAATGTAGGACTGGTGCCAACAGTTCATCACGGAAGAAAGGACTCACTAAGTGAAGAAAGGACTCACTAAGTCG	1	+	chr2296:85-204
Sly00g0391701(-)_1	adHiCsTomatoe_10X4691724	ACTCCTCTTCCCGCCGAGCCCCTTTTCTCCTCGGTCCACAGAGACAAAATGTAGGACTGGTGCCAACAGTTCATCACGGAAGAAAGGACTCACTAAGTGAAGAAAGGACTCACTAAGTCG	1	+	chr2298:85-204
Sly00g0391711(-)_5	adHiCsTomatoe_10X4395350	AAGGCCCGGGAACGAATTCACCGCCGTATGGCTGACCGGCGATTACTAGCGATTCCGGCTTCATGCAGGCGAGTTGCAGCCTGCAATCCGAACTGAGGACGGGTTTTTGGGGTTAGCTCA	1	+	chr2299:121-240
Sly00g0391711(-)_2	adHiCsTomatoe_10X4691652	TCAGCCTACGGGGTATTAGCAGCCGTTTCCAGCTGTTGTTCCCCTCCCAAGGGCAGGTTCTTACGCGTTACTCACCCGTCCGCCACTGGAAACACCGTTTCCCGTGTTTCCCGTCCGACT	1	+	chr2302:85-204
Sly00g0391721(-)_4	adHiCsTomatoe_10X4691627	GTTGTTAGGTGCTCCATTTTATTTTCCCATTGAGGCCGAACCTAAACCTGTGCTCGAGAGATAGCTGTCCATACACTGATAAGGGATGTATGGATTCTCGAGAAGAGAGGAGCCGTGGTG	1	+	chr2304:25-144
Sly00g0391731(-)_4	adHiCsTomatoe_10X4691559	AGATGCGTTGTTAGGTGCTCCATTTTATTTTCCCATTGAGGCCGAACCTAAACCTGTGCTCGAGAGATAGCTGTCCATACACTGATAAGGGATGTATGGATTCTCGAGAAGAGAGGAGCC	1	+	chr2308:25-144
Sly00g0391741(-)_2	adHiCsTomatoe_10X4691456	AGATGCGTTGTTAGGTGCTCCATTTTATTTTCCCATTGAGGCCGAACCTAAACCTGTGCTCGAGAGATAGCTGTCCATACACTGATAAGGGATGTATGGATTCTCGAGAAGAGAGGAGCC	1	+	chr2313:25-144
Sly00g0391771(+)_2	adHiCsTomatoe_10X4691336	CATGGTAGCCTGCTCCAGTCCCCTTACGAAACTTTCGTTATTGGGTTAGCCATACACTTCACATGTTTCTAGCGATTCACATGGCATCATCAAATGATACAAGTCTTGGATAAGAATCTA	1	+	chr2318:13-132
Sly00g0391771(+)_4	adHiCsTomatoe_10X4691304	CGTTCGAGAATCCCCCCCTTCTTCCACTCCGCCCCGAAGAGTAACTAGGACCAATTTAGTCACGTTTTCATGTTCCAATTGAACACTGTCCATTTTTGATTATTCTCAAAGGATAAGATT	1	+	chr2320:13-132
Sly00g0391781(+)_1	adHiCsTomatoe_10X4691290	GTGAGTCCTTTCTTCACTTAGTGAGTCCTTTCTTCCGTGATGAACTGTTGGCACCAGTCCTACATTTTGTCTCTGTGGACCGAGGAGAAAAGGGGCTCGGCGGGAAGAGGAGTGTACCAT	1	+	chr2321:13-132
Sly00g0391801(+)_1	adHiCsTomatoe_10X4691228	CAGGTTGGGCAGTCAGGGTCGGAGAAGGGCAATGACTCATTCTTAAAACCAGCGTTCTTAAGACCAAAGAGTCGGGCGGAAGGGGGGGAAAGCCCTCCGTTCCTGGTTCTCCTGTAGTTG	1	+	chr2323:91-210
Sly00g0391801(+)_3	adHiCsTomatoe_10X4731606	GATCCATCCATTTAGCAGCACCTTAGGATGGCATAGCCTTAAAAGTGAAGGGCGAGGTTCAAACGAGGAAAGGCTTACGGTGGATACCTAGGCACCCAGAGACGAGGAAGGGCGTAGTAA	1	+	chr2325:1-120
Sly00g0391811(+)_1	adHiCsTomatoe_10X4691151	CTGTTGAAGAATGAGCCGGCGACTCATAGGCAGTGGCTTGGTTAAGGGAACCCACCGGAGCCGTAGCGAAAGCGAGTCTTCATAGGGCAATTGTCACTGCTTATGGACCCGAACCTGGGT	1	+	chr2328:58-177
Sly00g0391811(+)_3	adHiCsTomatoe_10X4691113	GTTCCGCCTTAGAGAGAAGCCTCCGCGCGAGCGGTGGTGGACGAAGCGGAAGCGAGAATGTCGGCTTGAGTAACGCAAACATTGGTGAGAATCCAATGCCCCGAAAACCTAAGGGTTCCT	1	+	chr2330:85-204
Sly00g0391821(+)_1	adHiCsTomatoe_10X4691044	GTTCCGCCTTAGAGAGAAGCCTCCGCGCGAGCGGTGGTGGACGAAGCGGAAGCGAGAATGTCGGCTTGAGTAACGCAAACATTGGTGAGAATCCAATGCCCCGAAAACCTAAGGGTTCCT	1	+	chr2333:85-204
Sly00g0391851(+)_3	adHiCsTomatoe_10X4690813	TCTCTTATTTATTACCTGTGTCTACTATTTAGGCAGAATACCCTCACCCATTCTTACTAAGAAACTGAAAGAAGCCTCAAAAACAGAAGAAAGGGTGGAAAGTGAGGAAGAAAGAGATGT	1	+	chr2346:13-132
Sly00g0391861(+)_2	adHiCsTomatoe_10X4690779	TCTCTTATTTATTACCTGTGTCTACTATTTAGGCAGAATACCCTCACCCATTCTTACTAAGAAACTGAAAGAAGCCTCAAAAACAGAAGAAAGGGTGGAAAGTGAGGAAGAAAGAGATGT	1	+	chr2348:13-132
Sly00g0391901(+)_1	adHiCsTomatoe_10X4690569	CGGCAATCTTCATATCAATAATTATCTAAGAAAGGGCAATATTCTAGATAGAGAAAGAAATCTCGATAGAAAATATTTTGATTGGAAAATTATCCATTTTTCTCTTAGACAAAAAGGAGA	1	+	chr2359:25-144
Sly00g0391921(+)_2	adHiCsTomatoe_10X4690482	CATCTGTTAAAAGATAACGCAGGTGTCCTAAGATGAGCTCAACGAGAACAGAAATCTCGTGTGGAACAGAAGGGTAAAAGCTCGTTTGATTCTGATTTCCAGTACGAATACGAACCGTGA	1	+	chr2363:49-168
Sly00g0391931(+)_3	adHiCsTomatoe_10X4690396	GACGGTGGTCATGGAAGTCGAAATCCGCTAAGGAGTGTGTAACAACTCACCTGCCGAATCAACTAGCCCCGAAAATGGATGGCGCTTAAGCGCGCGACCTACACCCGGCCGTCGGGGCAA	1	+	chr2368:37-156
Sly00g0391941(+)_2	adHiCsTomatoe_10X4690336	CATCTGTTAAAAGATAACGCAGGTGTCCTAAGATGAGCTCAACGAGAACAGAAATCTCGTGTGGAACAGAAGGGTAAAAGCTCGTTTGATTCTGATTTCCAGTACGAATACGAACCGTGA	1	+	chr2371:49-168
Sly00g0391951(+)_2	adHiCsTomatoe_10X4690263	CATCTGTTAAAAGATAACGCAGGTGTCCTAAGATGAGCTCAACGAGAACAGAAATCTCGTGTGGAACAGAAGGGTAAAAGCTCGTTTGATTCTGATTTCCAGTACGAATACGAACCGTGA	1	+	chr2375:49-168
Sly00g0391961(+)_2	adHiCsTomatoe_10X4690193	CATCTGTTAAAAGATAACGCAGGTGTCCTAAGATGAGCTCAACGAGAACAGAAATCTCGTGTGGAACAGAAGGGTAAAAGCTCGTTTGATTCTGATTTCCAGTACGAATACGAACCGTGA	1	+	chr2379:49-168
Sly00g0391981(-)_3	adHiCsTomatoe_10X4690123	CATCTGTTAAAAGATAACGCAGGTGTCCTAAGATGAGCTCAACGAGAACAGAAATCTCGTGTGGAACAGAAGGGTAAAAGCTCGTTTGATTCTGATTTCCAGTACGAATACGAACCGTGA	1	+	chr2383:49-168
Sly00g0391991(-)_3	adHiCsTomatoe_10X4690053	CATCTGTTAAAAGATAACGCAGGTGTCCTAAGATGAGCTCAACGAGAACAGAAATCTCGTGTGGAACAGAAGGGTAAAAGCTCGTTTGATTCTGATTTCCAGTACGAATACGAACCGTGA	1	+	chr2387:49-168
Sly00g0392001(-)_3	adHiCsTomatoe_10X4689982	CATCTGTTAAAAGATAACGCAGGTGTCCTAAGATGAGCTCAACGAGAACAGAAATCTCGTGTGGAACAGAAGGGTAAAAGCTCGTTTGATTCTGATTTCCAGTACGAATACGAACCGTGA	1	+	chr2391:49-168
Sly00g0392011(-)_3	adHiCsTomatoe_10X4689912	CATCTGTTAAAAGATAACGCAGGTGTCCTAAGATGAGCTCAACGAGAACAGAAATCTCGTGTGGAACAGAAGGGTAAAAGCTCGTTTGATTCTGATTTCCAGTACGAATACGAACCGTGA	1	+	chr2395:49-168
Sly00g0392061(-)_4	adHiCsTomatoe_10X4689696	TGGCGATGCACCAAAGGGGATGTGTTGTCCACCAATGCTAAACTGTAATTCTTCCCCCAGCTAAAGAAGATAGAAAACAAACAAATCATATGTAAATCAACTGACTGCATGTCGGAGCAT	1	+	chr2407:49-168
Sly00g0392101(-)_2	adHiCsTomatoe_10X4689408	GTAGAACTGAACCATCTGATGAGCATTGTATGCTTACATCAGTATTTGATTCTCCATTCATATATTCTTTGGAGTGCTTAGTGGCTGATATTAGAGAAAAGATGGTAGAAGCTCACAGAA	1	+	chr2421:37-156
Sly00g0392111(-)_5	adHiCsTomatoe_10X4689376	AGGGGAGAAACACATTCGCTACTGATGAAGCTTGATGAAAGAAATAGGGGGATGGAAAAGAATGGGGAAAATAGTGAAGCAGTAGCTTCTCGACGTAGAGGAATTGGCAAGTATGAGCTG	1	+	chr2423:25-144
Sly00g0392151(-)_6	adHiCsTomatoe_10X4689101	GAACAAGAGCCAAAGAGGAGATACCAAAGAGAAGAAGGCCAGGGAAAAAAGTAACTCAAACTTGGCAATATAAAGGCCCAATTCCTCAACCAAAAGAGCAAGAAAAGATGGAAAAACAAG	1	+	chr2438:61-180
Sly00g0392151(-)_3	adHiCsTomatoe_10X4689052	GAACTATTATACTTGGAATAATAAACAATGTGGAGAAGATAGAATTGCAAGTAGAATAGATAGAACATTTGGGAATGATGAATGGATGGATAAATGGGGACATGTCTTTACTGAATATGG	1	+	chr2441:25-144
Sly00g0392151(-)_1	adHiCsTomatoe_10X4689004	TGAGCTAGTTAGGATGGAAAAAGAATTACTAGTCAAGCTGGAAAAATGGTCATTGATAGAAGAGAGTGCTCTGAAGCAGAAAGCAAGGATAAAATGGATACAATTAGGGGATGGCAACAA	1	+	chr2443:25-144
Sly00g0392191(+)_2	adHiCsTomatoe_10X4688888	CATCTGTTAAAAGATAACGCAGGTGTCCTAAGATGAGCTCAACGAGAACAGAAATCTCGTGTGGAACAGAAGGGTAAAAGCTCGTTTGATTCTGATTTCCAGTACGAATACGAACCGTGA	1	+	chr2449:49-168
Sly00g0392201(+)_2	adHiCsTomatoe_10X4688798	CATCTGTTAAAAGATAACGCAGGTGTCCTAAGATGAGCTCAACGAGAACAGAAATCTCGTGTGGAACAGAAGGGTAAAAGCTCGTTTGATTCTGATTTCCAGTACGAATACGAACCGTGA	1	+	chr2453:49-168
Sly00g0392211(+)_2	adHiCsTomatoe_10X4688721	CATCTGTTAAAAGATAACGCAGGTGTCCTAAGATGAGCTCAACGAGAACAGAAATCTCGTGTGGAACAGAAGGGTAAAAGCTCGTTTGATTCTGATTTCCAGTACGAATACGAACCGTGA	1	+	chr2457:49-168
Sly00g0392221(+)_2	adHiCsTomatoe_10X4688651	CATCTGTTAAAAGATAACGCAGGTGTCCTAAGATGAGCTCAACGAGAACAGAAATCTCGTGTGGAACAGAAGGGTAAAAGCTCGTTTGATTCTGATTTCCAGTACGAATACGAACCGTGA	1	+	chr2461:49-168
Sly00g0392281(-)_5	adHiCsTomatoe_10X4688469	TGAAATATATTTAAAAATAACTTTATTAAAAAATAATACTAATACAAAGTATTATTTAGGAGACTTGGTGACATCCACTAATAATACAAAAAAATAAAATTCATAGGAATATTGATTCAA	1	+	chr2471:49-168
Sly00g0392281(-)_4	adHiCsTomatoe_10X4377470	ATAACAAGTGTTTCTTTTTTTTTAAAGTACTTTACCTATTTTGAATATACTACATGCAGCGATACGAACTAATCATGCATCGAGGTAAAGGAAGATGATAATATTCAAGAATTTCAAGAT	1	+	chr2472:117-236
Sly00g0392301(-)_5	adHiCsTomatoe_10X4731292	CTCCACCAATCTCTGAGCACGGATAAAAGAGATGACCTTTCTAGGATAAGAACCACTAACACTCTTCCACTCAACCCTCGGAACATCAGGCATTGCTAAAGTCACAGTCTTAGCATTACA	1	+	chr2479:1-120
Sly00g0392301(-)_3	adHiCsTomatoe_10X4688289	TAAAACAAATCTCTGACCTGGGAACTGTTGTGTGGACCCTGAAAACCCACTATAATTTCCTCGCCCTGTAGGTCGCTGTTGGGAACCGTACGAGCCCTGACCTGGGCCATAAGAACCTCT	1	+	chr2481:13-132
Sly00g0392301(-)_2	adHiCsTomatoe_10X4688259	TCTCTCCATCAATTCCGCCTCTTTGGCGGCGCTCACAATGGACTGGAAAGAAGTCCCCTCCCTAGATGTCCGAAACACAGCTGACCTGATAGAGAAAGTCAATCCCCTCACAAATCTGCG	1	+	chr2482:75-194
Sly00g0392311(+)_1	adHiCsTomatoe_10X4688234	CGGCGGAGATGGACTCTTTGGATACAGACTTGCTTAGAGATGCTATGGAGCAAGTTCGTATGATTCAGTATAGATTATTGACAGCTCAGAGTCGACAAAAGAGTTATGCAGACCGGAGAG	1	+	chr2484:25-144
Sly00g0392321(-)_3	adHiCsTomatoe_10X4688145	GGTTATTAGTAGCTCCCACAATTTAGTTAGAATCTATTGCATTGACAATTTATCAGTATATTCAATATTCAAAGAAAAAATATTGAAGACTCAACGTGTTCCAATTATTGTTGGAGGGTC	1	+	chr2489:37-156
Sly00g0392321(-)_1	adHiCsTomatoe_10X4688097	TATTTTGTACAATTTGTATCCATTACAAATATATATGTATATATGACCCTTATTTCTATATATGTTACTCTTGTTGTAAAATAATTCTTATCAATAGATGAAATATTTATTTTAAGTTTC	1	+	chr2491:80-199
Sly00g0392331(-)_2	adHiCsTomatoe_10X4688033	TATGTGGAGTTATGGGGCTTCACATGAGCATTGCACTTGTAGGCTTGGGATGAGATTGTTGGTAAGGGTCTTATATGCTTCGATGATATGAACTCTTGAATATGATATTCTTATATGACT	1	+	chr2494:25-144
Sly00g0392361(+)_1	adHiCsTomatoe_10X4731255	TGTACATGTGAGGCTCATGGGGTTCTGTTTGGGCTTTACTTAAAATTGTGCACGAGTGTACCTTTAGGGCTCACAGGTCTAGTAAGTTTTAGTTTACTTGTACTTAGATTACTTTTAGCA	1	+	chr2500:1-120
Sly00g0392361(+)_3	adHiCsTomatoe_10X4687876	GAAAGGAAAAGACTTTTAAATCTAGTAACATCAAAAGATAGAAGAACTATCCTACAGACTGCCCTAATTTATACAGAATGACATAATATAGTGGACGCTCAGCTTTCCTGGTTAGCATTC	1	+	chr2502:13-132
Sly00g0392381(+)_3	adHiCsTomatoe_10X4687757	ATATATAAATATATAAAATATTATGAATACTTACGAACAACGATTCAAATATCTCAATTTCCACAATTACATCAAGTAGTTGGTCCTCTCCAAATATAAACTGTCAACATATTAGAATGT	1	+	chr2508:61-180
Sly00g0392401(-)_4	adHiCsTomatoe_10X4687688	AAAAAACAAGAAGATGGAAATCACTTGGTTGGTACTATATATTTAGTTGTTAGTTTGACTCATACCGTGTATGACCAATATAAATAAAATCTTATTTCAAATAAATTCAAAAGTTCAATA	1	+	chr2512:37-156
Sly00g0392451(-)_4	adHiCsTomatoe_10X4687501	GGAAGCTAGCGCCCGCTCTCGCCCCAATATACGTGTAGGGGGAAGCACCAATGAAAGTGAACCTTTATTGTTTCGTTTCCTTTTCTTTTCGAATCGATTAGAAGGAAGGCAGTAGCTCCT	1	+	chr2522:25-144
Sly00g0392451(-)_1	adHiCsTomatoe_10X4372286	ACGTAGGCGGTGAATCGGGTTGAAAGTGAAAGCCGCCAAAAACTTGCGGAATGCTCTCAAAACCAATTTACTTGAGTGAGACAGAGGAGAGTGGAATTTCGTGTGTAGGGGTGAAATCTG	1	+	chr2525:109-228
Sly00g0392461(-)_5	adHiCsTomatoe_10X4687424	GATAGATTTCTCATCTCAGGTTAATCAATTCAATGGTCGACTTCTTTCTTTTTCTCAATATGATTCTTCAAAGATGCTAAAATTGACTATCTCATGGAAGGGAGTGGGATGTGAGAGAAA	1	+	chr2526:73-192
Sly00g0392461(-)_3	adHiCsTomatoe_10X4687398	ATCCTGTTTAGGAAGCTAGCGCCCGCTCTCGCCCCAATATACGTGTAGGGGGAAGCACCAATGAAAGTGAACCTTTATTGTTTCGTTTCCTTTTCTTTTCGAATCGATTAGAAGGAAGGC	1	+	chr2528:25-144
Sly00g0392481(+)_2	adHiCsTomatoe_10X4687322	TCACCCCTACACACGAAATTCCACTCTCCTCTGTCTCACTCAAGTAAATTGGTTTTGAGAGCATTCCGCAAGTTTTTGGCGGCTTTCACTTTCAACCCGATTCACCGCCTACGTGCCCTT	1	+	chr2532:13-132
Sly00g0392491(+)_1	adHiCsTomatoe_10X4687262	TAGACCATGATGTATTAGATACCCATGAATGAGGAAAGGTATTTTCAACTAAGGTCTTAAAGTCCAGCCCAGTGATGAATCTTCTTCCACTCCCCAACCTCTAAGGAGTCGTAGAGCAAT	1	+	chr2534:49-168
Sly00g0392491(+)_4	adHiCsTomatoe_10X4687210	ATCTCTATGTTCGTTAAACTTGCTTTCATGAAGCCGACCTTAACAGACATCTCTTCCATTTTCATAGATGGAACATCCGGTGAATCAATTCAATTAGATGCCGCTTACCTAGATGCGGTG	1	+	chr2537:37-156
Sly00g0392501(+)_2	adHiCsTomatoe_10X4687151	AGTTAGAATCTATTGCATTGACAATTTATCAGTATATTTAATATTCAAAGAAAAAATATTGAAGACTCAACGTGTTCTAGTTATTGTTGGAGGGTCAAATTCGTATATCGAAAAACTTGT	1	+	chr2540:61-180
Sly00g0392501(+)_4	adHiCsTomatoe_10X4731178	GATCATCACAAAATTATTATTGAGTGTACATAAATTGTCATTATCGCCTTCTTCTATTTTGGTCTCTTTATTTTTTACCTATTTTGTACAATTTGTATCGCATTACAAATATATATGTAT	1	+	chr2542:1-120
Sly00g0392571(-)_2	adHiCsTomatoe_10X4686877	AATTCTTTTCCTGATAGCGGGTCACATGTATAGGACCAACTGGGTATTGGTGATGGACTAAAAGATATTTAGAAGCCCATAAAGGTGCATTTACAGGTCAGGGCCATAAAGCCTATATGA	1	+	chr2555:60-179
Sly00g0392571(-)_1	adHiCsTomatoe_10X4686855	TATCCGTATCTAGCTACTGACTATGGTACACAACTGTCATTGTTCACACATCACATGTGGATTGGTGGATTTCTCATATTGGTGCTGCCGCGCATGCAGCCATTTTATGGTAAGAGATTA	1	+	chr2556:97-216
Sly00g0392581(-)_4	adHiCsTomatoe_10X4686849	TCTATCGTTCTGCTTAAAAATCAAATATGAAACTTCATACACCTTAAAGTTCATATGACGAAAAGAGATTTTTTTGAGGTCCTTATACTCATTATGGCCTAGCATTGAATAGACTGGGTA	1	+	chr2557:25-144
Sly00g0392591(-)_2	adHiCsTomatoe_10X4731142	GATCCATTGATATGCGTTTTTTCTTTCATCTGCTTAAACGATTGCCGTGAGTAAACTTATAGGAATAATTGGGTTTCATTTAGTTACAAGCAAGAAATAATAATGAAGAAATGCAAATTA	1	+	chr2563:1-120
Sly00g0392591(-)_1	adHiCsTomatoe_10X4686728	TCTATCGTTCTGCTTAAAAATCAAATATGAAACTTCATACACCTTAAAGTTCATATGACGAAAAGAGATTTTTTTGAGGTCCTTATACTCATTATGGCCTAGCATTGAATAGACTGGGTA	1	+	chr2564:25-144
Sly00g0392611(+)_1	adHiCsTomatoe_10X4686676	ATTTCACGAAGTATGTGTCCGGATAGGCCAAAGTCTCGATAGTTAGCTCTCGGCCTTCCGGTCAAAAAACAACGTCGATGAAGGCGTGTAGGTGCACTATTCCGTGGTAGGGATTGTAAC	1	+	chr2567:37-156
Sly00g0392631(-)_1	adHiCsTomatoe_10X4686531	AAATCATTTTTGACTGGACAAAAAAAGGGTCTCCTATAGAAGATAGTTAATAAAATCAAAGAGGAGAAAACGCGTTTTCGAGATAGGAATCGGTATCTAATGAATTCAATGGTTCCAGTA	1	+	chr2574:49-168
Sly00g0392641(+)_3	adHiCsTomatoe_10X4686483	TTACCATAAAATGGCTGCATGCGCGGCAGCACCAATATGAGAAATCCACCAATCCACATGTGATGTGTGAACAATGACAGTTGTGTACCATAGTCAGTAGCTAGATACGGATAAGGGGCA	1	+	chr2577:13-132
Sly00g0392641(+)_4	adHiCsTomatoe_10X4686462	TGACCTGTAAATGCACCTTTATGGGCTTCTAAATATCTTTTAGTCCATCACCAATACCCAGTTGGTCCTATACATGTGACCCGCTATCAGGAAAAGAATTGCAATAGCTAAATGGTGATG	1	+	chr2578:25-144
Sly00g0392651(+)_1	adHiCsTomatoe_10X4686449	TGACCTGTAAATGCACCTTTATGGGCTTCTAAATATCTTTTAGTCCATCACCAATACCCAGTTGGTCCTATACATGTGACCCGCTATCAGGAAAAGAATTGCAATAGCTAAATGGTGATG	1	+	chr2579:13-132
Sly00g0392661(-)_4	adHiCsTomatoe_10X4731106	GATCGAACCAAGCCTCTGCAATTTCAGAATCTCCCTGTTGAATGGCCTGTTCTCCCCGGCCGGAATAGGTAGTTCAATTCCTTCCCTTAGAACCGTACTTGAGAATTTCTTACCTCATAC	1	+	chr2584:1-120
Sly00g0392661(-)_2	adHiCsTomatoe_10X4366643	GCTGATAAAAATCGTTGTTTTAGACGATGCATATGTAGAAAGCCTATTTGGTTCTAGTAGTTACTTTACTAGATTTTTCTTTTTTTCTTTCTATAGTGGAGATAGTCGCACGTAATGACA	1	+	chr2586:120-239
Sly00g0392671(-)_3	adHiCsTomatoe_10X4731097	GATCGAACCAAGCCTCTGCAATTTCAGAATCTCCCTGTTGAATGGCCTGTTCTCCCCGGCCGGAATAGGTAGTTCAATTCCTTCCCTTAGAACCGTACTTGAGAATTTCTTACCTCATAC	1	+	chr2589:1-120
Sly00g0392671(-)_1	adHiCsTomatoe_10X4366178	GCTGATAAAAATCGTTGTTTTAGACGATGCATATGTAGAAAGCCTATTTGGTTCTAGTAGTTACTTTACTAGATTTTTCTTTTTTTCTTTCTATAGTGGAGATAGTCGCACGTAATGACA	1	+	chr2591:120-239
Sly00g0392691(+)_1	adHiCsTomatoe_10X4686172	AGCGAAGCACAACAAAAAAGGTAGTCTTCTTTTTCTGTATTCAACCAAGAAAAACCCCTCCACCTGGATTCGAATCTTAATACTATTATTAAATTTAATTCAATAATAATAAAAGGAATA	1	+	chr2594:49-168
Sly00g0392701(-)_4	adHiCsTomatoe_10X4686127	ACAATCCTTTCTAGGATTAGTAAACCAGGTAAGAGAATATATACCAAAATTAGCAGAACATTTAAAACCATTACATAAAAAACTTAAAAAAGATGTAGAATATCATTTTGATAATAAACA	1	+	chr2597:13-132
Sly00g0392701(-)_2	adHiCsTomatoe_10X4731080	GATCTCCAACTACAAAGACCTAATACTATTTTATACCCAAAGCTACAGATATAATATTAATAGCACAACAGGCACCAATGCAATCTAGTAAACATGTATAGTATGGATACTTATACAGTT	1	+	chr2599:1-120
Sly00g0392701(-)_1	adHiCsTomatoe_10X4686069	GCGAACGAATAATCATTGAGTCCTCCTCTTTCCGGACAACACATACAAAGAGACCCGCCAACAGTCAAATAATTAGTGAACCTTAGAGATAGAGAGATATTTCTATAATTAGTTCGTTTC	1	+	chr2600:37-156
Sly00g0392711(+)_1	adHiCsTomatoe_10X4686035	ATAAGAAGTGGTGGGTCAATTTTCATAAATTTCATCGTAAATGTGAAATACTTATACAAATAAAAATGCGGGAGAGATAAAAAAAGATGCAGGGTCGTTTGTCTGCTTGGCTAGTCAAGC	1	+	chr2601:85-204
Sly00g0392721(+)_4	adHiCsTomatoe_10X4685929	AACCATTGAATTCATTAGATACCGATTCCTATCTCGAAAACGCGTTTTCTCCTCTTTGATTTTATTAACTATCTTCTATAGGAGACCCTTTTTTTGTCCAGTCAAAAATGATTTTATCAT	1	+	chr2607:49-168
Sly00g0392731(-)_2	adHiCsTomatoe_10X4731062	AAAAAAATAATAAATAGACAACTTATGACAAAATTAGCTATATGTAAAATGTGTTACTTAGAAGAATATACTTGCGCATTTAAAGAATATTATTACAAAGCTAAATACAATTTAGACGAA	1	+	chr2609:1-120
Sly00g0392771(-)_4	adHiCsTomatoe_10X4685704	TCGGCTTTACTAATGACTAAATTGGTTTCGCTGGAACCCATATTGTAACTAGCATTTGCTGCTGCAGAATAAACCAATTTCAAAATGGGATAACATGCTCGATAGGGCATGAGTTCTAGT	1	+	chr2618:73-192
Sly00g0392771(-)_2	adHiCsTomatoe_10X4731036	GATCCGGCTCTACCCAAACTTTTCTGGTTCACCCCAACATTCCCCACTTGTCCGACTGTTGCTGAGCAGTTTTTTGATATCAAACGGACCTCCCCAGAAGGTAATTTTAATGTGGCCGAT	1	+	chr2620:1-120
Sly00g0392801(+)_2	adHiCsTomatoe_10X4731017	GATCAATCCTATTTTCTGTCGTTAAGGTGGAGAACTCAACCAAGAATTCTCTTTCTTCATCATCAATCGAATCACTGTTTGCGACCCAGGATTCTATTTTCTCATCAATCCAATCCCCTT	1	+	chr2631:1-120
Sly00g0392811(+)_1	adHiCsTomatoe_10X4731011	GATCAATCCTATTTTCTGTCGTTAAGGTGGAGAACTCAACCAAGAATTCTCTTTCTTCATCATCAATCGAATCACTGTTTGCGACCCAGGATTCTATTTTCTCATCAATCCAATCCCCTT	1	+	chr2634:1-120
Sly00g0392821(+)_2	adHiCsTomatoe_10X4685250	TTCCGAAACTCATACAGAAAAAACGAAGTGAGTTAGACAAAAATAAAAGCAACTTGGACAAAAAAAAGAAGTGACTTGGACAAAAAGAAACGAACTGACTTAGACAAATCTTTTTTGTCG	1	+	chr2639:61-180
Sly00g0392831(+)_2	adHiCsTomatoe_10X4685209	TTCCGAAACTCATACAGAAAAAACGAAGTGAGTTAGACAAAAATAAAAGCAACTTGGACAAAAAAAAGAAGTGACTTGGACAAAAAGAAACGAACTGACTTAGACAAATCTTTTTTGTCG	1	+	chr2641:61-180
Sly00g0392831(+)_3	adHiCsTomatoe_10X4685196	CTTGAAATCTCTCTTCTGATGCAAAATCGTAGTGTAACGTGTATACTCCCCTGTTCCGGTCATGGAATAGATGAAATAAATCAAAAAATGGATTTTTGTTCAAGAATGAAATCTTATTGG	1	+	chr2642:13-132
Sly00g0392841(+)_1	adHiCsTomatoe_10X4685170	CCGAAACTCATACAGAAAAAACGAAGTGAGTTAGACAAAAATAAAAGCAACTTGGACAAAAAAAAGAAGTGACTTGGACAAAAAGAAACGAACTGACTTAGACAAATCTTTTTTGTCGAT	1	+	chr2643:25-144
Sly00g0392841(+)_2	adHiCsTomatoe_10X4685156	CTTGAAATCTCTCTTCTGATGCAAAATCGTAGTGTAACGTGTATACTCCCCTGTTCCGGTCATGGAATAGATGAAATAAATCAAAAAATGGATTTTTGTTCAAGAATGAAATCTTATTGG	1	+	chr2644:13-132
Sly00g0392851(+)_1	adHiCsTomatoe_10X4685141	CTTGAAATCTCTCTTCTGATGCAAAATCGTAGTGTAACGTGTATACTCCCCTGTTCCGGTCATGGAATAGATGAAATAAATCAAAAAATGGATTTTTGTTCAAGAATGAAATCTTATTGG	1	+	chr2645:13-132
Sly00g0392861(+)_1	adHiCsTomatoe_10X4685108	TATCTCTCTCAATTCGAAAATCCAGGATTTGAATTGATGTCCTCTCATTGATTCCTCCTAAATTGCATTGATTCCTCCTAAATTGCATTGATTTATCCAAAGATTTCATTTCAATTTGAA	1	+	chr2647:13-132
Sly00g0392861(+)_3	adHiCsTomatoe_10X4685073	TCTTAGAAAGAAAAGAACTTAAATAAAAATACATAATAGCATGGCGATACATTTATACAAAACTTCTACCCCGAGCACACGCAATGGAACCGTAGACAGTCAAGTGAAATCCAATCCATG	1	+	chr2649:37-156
Sly00g0392871(+)_1	adHiCsTomatoe_10X4685018	TATCTCTCTCAATTCGAAAATCCAGGATTTGAATTGATGTCCTCTCATTGATTCCTCCTAAATTGCATTGATTCCTCCTAAATTGCATTGATTTATCCAAAGATTTCATTTCAATTTGAA	1	+	chr2652:13-132
Sly00g0392871(+)_3	adHiCsTomatoe_10X4684964	TCTTAGAAAGAAAAGAACTTAAATAAAAATACATAATAGCATGGCGATACATTTATACAAAACTTCTACCCCGAGCACACGCAATGGAACCGTAGACAGTCAAGTGAAATCCAATCCATG	1	+	chr2654:37-156
Sly00g0392881(+)_1	adHiCsTomatoe_10X4684889	TCTTAGAAAGAAAAGAACTTAAATAAAAATACATAATAGCATGGCGATACATTTATACAAAACTTCTACCCCGAGCACACGCAATGGAACCGTAGACAGTCAAGTGAAATCCAATCCATG	1	+	chr2657:37-156
Sly00g0392881(+)_4	adHiCsTomatoe_10X4684831	AATCTACTTCAATCGATATGCCCTTAGGCACGTCCATACATAACATAGAAATCACACTTGGAAAGGGTGGACAATTAGCTAGAGCAGCGGGTGCTGTAGCAAAACTGATTGCAAAAGAGG	1	+	chr2660:13-132
Sly00g0392891(+)_1	adHiCsTomatoe_10X4684809	TAGAATACGACCCTAATCGAAATGCATACATTTGTCTCATACACTATGGGGATGGTGAGAAGAGATATATTTTACATCCCAGAGGGGAAATAATTGGAGATACCATTGTTTCTGGTACAG	1	+	chr2661:25-144
Sly00g0392891(+)_3	adHiCsTomatoe_10X4684760	AATCTACTTCAATCGATATGCCCTTAGGCACGTCCATACATAACATAGAAATCACACTTGGAAAGGGTGGACAATTAGCTAGAGCAGCGGGTGCTGTAGCAAAACTGATTGCAAAAGAGG	1	+	chr2663:13-132
Sly00g0392901(+)_2	adHiCsTomatoe_10X4684668	CGAGCATGTTATCCCATTTTGAAATTGGTTTATTCTGCAGCAGCAAATGCTAGTTACAATATGGGTTCCAGCGAAACCAATTTAGTCATTAGTAAAGCCGAAGTCAATGAAGGTACTACT	1	+	chr2666:61-180
Sly00g0392911(+)_1	adHiCsTomatoe_10X4684595	CGAGCATGTTATCCCATTTTGAAATTGGTTTATTCTGCAGCAGCAAATGCTAGTTACAATATGGGTTCCAGCGAAACCAATTTAGTCATTAGTAAAGCCGAAGTCAATGAAGGTACTACT	1	+	chr2669:61-180
Sly00g0392921(+)_1	adHiCsTomatoe_10X4684523	CGAGCATGTTATCCCATTTTGAAATTGGTTTATTCTGCAGCAGCAAATGCTAGTTACAATATGGGTTCCAGCGAAACCAATTTAGTCATTAGTAAAGCCGAAGTCAATGAAGGTACTACT	1	+	chr2673:61-180
Sly00g0392951(-)_2	adHiCsTomatoe_10X4730920	GATCTGTGAATGCTACATGGGATTATTGGTACCAGTAGGCAAATCTTTTTCCCAACCCAAACCAGTTCAACAATATTTTCTACAGAAAGTTTATTAGCGATAAATATGTCTTCTTGTTTT	1	+	chr2685:1-120
Sly00g0393041(+)_2	adHiCsTomatoe_10X4684087	CATCTGTTAAAAGATAACGCAGGTGTCCTAAGATGAGCTCAACGAGAACAGAAATCTCGTGTGGAACAGAAGGGTAAAGCTCGTTTGATTCTGATTTCCAGTACGAATACGAACCGTGAA	1	+	chr2693:49-168
Sly00g0393051(+)_2	adHiCsTomatoe_10X4684017	CATCTGTTAAAAGATAACGCAGGTGTCCTAAGATGAGCTCAACGAGAACAGAAATCTCGTGTGGAACAGAAGGGTAAAAGCTCGTTTGATTCTGATTTCCAGTACGAATACGAACCGTGA	1	+	chr2697:49-168
Sly00g0393061(+)_2	adHiCsTomatoe_10X4683943	CATCTGTTAAAAGATAACGCAGGTGTCCTAAGATGAGCTCAACGAGAACAGAAATCTCGTGTGGAACAGAAGGGTAAAAGCTCGTTTGATTCTGATTTCCAGTACGAATACGAACCGTGA	1	+	chr2701:49-168
Sly00g0393071(+)_2	adHiCsTomatoe_10X4683840	CATCTGTTAAAAGATAACGCAGGTGTCCTAAGATGAGCTCAACGAGAACAGAAATCTCGTGTGGAACAGAAGGGTAAAAGCTCGTTTGATTCTGATTTCCAGTACGAATACGAACCGTGA	1	+	chr2705:49-168
Sly00g0393091(-)_3	adHiCsTomatoe_10X4683732	GTTGTTCCTACAAATGTTCTTTCTATATACCTTGGTGTTTCTGTTGTTTTTATTTTGTTATCTATTAGTTTCTTAGATATATTTCCTATCCATAGTAATATTGCTTTATTTATGTCTGTA	1	+	chr2710:73-192
Sly00g0393121(+)_1	adHiCsTomatoe_10X4354127	TTACGAGATGTTACAGTCGGGTGCTCGAGCACCTATAAACTTTGTTACAGAATATATATATCGATGTAGAAATTAAGTGAAATTTGTATAAAATTAACATAAAGCACCCAATGAATAAAT	1	+	chr2717:107-226
Sly00g0393141(-)_1	adHiCsTomatoe_10X4683411	TAAAATGGCTTGTGATTATTATGAGGAGATTTTTAATGGAAATTCTGATAAGATTAATGAAGAGTATCTCCAGTGTCTTAATAAAGGTATCACTCATGAACAAAATGAATCATTAGACAG	1	+	chr2726:25-144
Sly00g0393191(+)_1	adHiCsTomatoe_10X4683231	CTCATTTGTTGTTTCTTGACGCACATTAAAAATATTACTTCACATGATTTGCATAAAATTCTAATTGTTCTAAATCATATGGAACATTGCACGTGTCCAGAGACTAGTATATATATATAT	1	+	chr2736:37-156
Sly00g0393201(+)_1	adHiCsTomatoe_10X4683179	AAAACAAAACAAACAAATTAAAATAGAAAGAGAGTAAATAATATATTTCTCACTATTAATATTCATTAGCAAAATATAATTATACTTGTACTATATTATTGGGCTTGTCAATGAGAGACA	1	+	chr2739:25-144
Sly00g0393211(+)_1	adHiCsTomatoe_10X4683096	GTCAGCCAAAACAACTTGACAATTTTTGGGGTGTTACTGCCTTCAAGAAGGTACACACACTCCTTGCTATTTATTTCACTAATTTTGACGTACTCTGGTCAAGAGAAACCGTCATGCGGA	1	+	chr2743:13-132
Sly00g0393231(+)_1	adHiCsTomatoe_10X4682957	ATTTAAATAAATGTGTATTGCACGACAATCCTTTTTAAGCAAGTGTTATTGTATTCTAATTCATATTTGATGTACTCATGATAGAGGAAATCTTATGAATTATGTATATTGATTTTTCTT	1	+	chr2749:25-144
Sly00g0393241(+)_1	adHiCsTomatoe_10X4682891	AAGTAATCCTTTAATTTTTATTTTAAAGACCGCGCGAAGCGCGGCCAAATTCCCTAGCAGATATATATGTGCAAATCAAAGATGATAAGTAGGTACCAATATAGGTAATAGTATAGTGGT	1	+	chr2752:85-204
Sly00g0393251(+)_3	adHiCsTomatoe_10X4682808	ATTAAACTAGATAACTCTTTTAAAAGGAAAGAAATATTAACGAAATAAATAAAATGTGCTAAATAAATATTCTTGCATTTGGCCCCTCCTGCCAATTGCCAGACTTGAATATTGTCTCTC	1	+	chr2757:49-168
Sly00g0393321(+)_2	adHiCsTomatoe_10X4682590	CATCTGTTAAAAGATAACGCAGGTGTCCTAAGATGAGCTCAACGAGAACAGAAATCTCGTGTGGAACAGAAGGGTAAAAGCTCGTTTGATTCTGATTTCCAGTACGAATACGAACCGTGA	1	+	chr2769:49-168
Sly00g0393361(+)_2	adHiCsTomatoe_10X4682495	AATCAATCTCACTTAATACAACAACATACATTTAACATGACATTCTCCCTTCCAAAAGTTATCGAAGACTTACTCAAGTAAATCAAGAAGATAACATCCATGATTGGCATCTTCAAGATT	1	+	chr2774:25-144
Sly00g0393421(-)_3	adHiCsTomatoe_10X4682325	ACTCCTCTTCCCGCCGAGCCCCTTTTCTCCTCGGTCCACAGAGACAAAATGTAGGACTGGTGCCAACAGTTCATCACGGAAGAAAGGACTCACTAAGTGAAGAAAGGACTCACTAAGTCG	1	+	chr2783:85-204
Sly00g0393421(-)_2	adHiCsTomatoe_10X4682320	TTTGGTAAAGAGAATAATCTTATCCTTTGAGAATAATCAAAATGGACAGTGTTCAATTGGAACATGAAAACGTGACTAAATTGGTCCTAGTTACTCTTCGGGCGGAGTGGAAGAAGGGGG	1	+	chr2784:13-132
Sly00g0393431(-)_1	adHiCsTomatoe_10X4682258	ACTCCTCTTCCCGCCGAGCCCCTTTTCTCCTCGGTCCACAGAGACAAAATGTAGGACTGGTGCCAACAGTTCATCACGGAAGAAAGGACTCACTAAGTGAAGAAAGGACTCACTAAGTCG	1	+	chr2787:85-204
Sly00g0393441(-)_1	adHiCsTomatoe_10X4682222	ACTCCTCTTCCCGCCGAGCCCCTTTTCTCCTCGGTCCACAGAGACAAAATGTAGGACTGGTGCCAACAGTTCATCACGGAAGAAAGGACTCACTAAGTGAAGAAAGGACTCACTAAGTCG	1	+	chr2789:85-204
Sly00g0393451(-)_2	adHiCsTomatoe_10X4682147	TCAGCCTACGGGGTATTAGCAGCCGTTTCCAGCTGTTGTTCCCCTCCCAAGGGCAGGTTCTTACGCGTTACTCACCCGTCCGCCACTGGAAACACCGTTTCCCGTGTTTCCCGTCCGACT	1	+	chr2793:85-204
Sly00g0393461(-)_4	adHiCsTomatoe_10X4682122	AGATGCGTTGTTAGGTGCTCCATTTTATTTTCCCATTGAGGCCGAACCTAAACCTGTGCTCGAGAGATAGCTGTCCATACACTGATAAGGGATGTATGGATTCTCGAGAAGAGAGGAGCC	1	+	chr2795:25-144
Sly00g0393471(-)_4	adHiCsTomatoe_10X4682053	AGATGCGTTGTTAGGTGCTCCATTTTATTTTCCCATTGAGGCCGAACCTAAACCTGTGCTCGAGAGATAGCTGTCCATACACTGATAAGGGATGTATGGATTCTCGAGAAGAGAGGAGCC	1	+	chr2799:25-144
Sly00g0393481(-)_2	adHiCsTomatoe_10X4681946	AGATGCGTTGTTAGGTGCTCCATTTTATTTTCCCATTGAGGCCGAACCTAAACCTGTGCTCGAGAGATAGCTGTCCATACACTGATAAGGGATGTATGGATTCTCGAGAAGAGAGGAGCC	1	+	chr2804:25-144
Sly00g0393511(+)_2	adHiCsTomatoe_10X4681861	CATGGTAGCCTGCTCCAGTCCCCTTACGAAACTTTCGTTATTGGGTTAGCCATACACTTCACATGTTTCTAGCGATTCACATGGCATCATCAAATGATACAAGTCTTGGATAAGAATCTA	1	+	chr2809:13-132
Sly00g0393511(+)_4	adHiCsTomatoe_10X4681828	CGTTCGAGAATCCCCCCTTCTTCCACTCCGCCCGAAGAGTAACTAGGACCAATTTAGTCACGTTTTCATGTTCCAATTGAACACTGTCCATTTTGATTATTCTCAAAGGATAAGATTATT	1	+	chr2811:13-132
Sly00g0393521(+)_1	adHiCsTomatoe_10X4681807	GTGAGTCCTTTCTTCACTTAGTGAGTCCTTTCTTCCGTGATGAACTGTTGGCACCAGTCCTACATTTTGTCTCTGTGGACCGAGGAGAAAAGGGGCTCGGCGGGAAGAGGAGTGTACCAT	1	+	chr2812:13-132
Sly00g0393541(+)_1	adHiCsTomatoe_10X4681734	TCAGGTTGGGCAGTCAGGGTCGGAGAAGGGCAATGACTCATTCTTAAAACCAGCGTTCTTAAGACCAAAGAGTCGGGCGGAAGGGGGGAAAGCCCTCCGTTCCTGGTTCTCCTGTAGTTG	1	+	chr2814:90-209
Sly00g0393541(+)_3	adHiCsTomatoe_10X4730667	GATCCATCCATTTAGCAGCACCTTAGGATGGCATAGCCTTAAAAGTGAAGGGCGAGGTTCAAACGAGGAAAGGCTTACGGTGGATACCTAGGCACCCAGAGACGAGGAAGGGCGTAGTAA	1	+	chr2816:1-120
Sly00g0393551(+)_1	adHiCsTomatoe_10X4681633	CAAGCAGTGGGAGGAGCCAGGGCTCTGACCGCGTGCCTGTTGAAGAATGAGCCGGCGACTCATAGGCAGTGGCTTGGTTAAGGGAACCCACCGGAGCCGTAGCGAAAGCGAGTCTTCATA	1	+	chr2819:25-144
Sly00g0393551(+)_3	adHiCsTomatoe_10X4681583	TTCCGCCTTAGAGAGAAGCCTCCGCGCGAGCGGTGGTGGACGAAGCGGAAGCGAGAATGTCGGCTTGAGTAACGCAAACATTGGTGAGAATCCAATGCCCCGAAAACCTAAGGGTTCCTC	1	+	chr2821:85-204
Sly00g0393571(+)_3	adHiCsTomatoe_10X4681397	TCTCTTATTTATTACCTGTGTCTACTATTTAGGCAGAATACCCTCACCCATTCTTACTAAGAAACTGAAAGAAGCCTCAAAAACAGAAGAAAGGGTGGAAAGTGAGGAAGAAAGAGATGT	1	+	chr2830:13-132
Sly00g0393581(+)_2	adHiCsTomatoe_10X4681354	TCTCTTATTTATTACCTGTGTCTACTATTTAGGCAGAATACCCTCACCCATTCTTACTAAGAAACTGAAAGAAGCCTCAAAAACAGAAGAAAGGGTGGAAAGTGAGGAAGAAAGAGATGT	1	+	chr2832:13-132
Sly00g0393621(+)_1	adHiCsTomatoe_10X4681128	CTTCATATCAATAATTATCTAAGAAAGGGCAATATTCTAGATAGAGAAAGAAATCTCGATAGAAAATATTTTGATTGGAAAATTATCCATTTTTCTCTTAGACAAAAAGGAGATATTGAA	1	+	chr2843:25-144
Sly00g0393631(+)_3	adHiCsTomatoe_10X4681035	TTCAATTATTCGCTTTTGTGATTAAAAAAACGTACCTACCGTCTTTTTGGATTCCTATCTGAATCAAATTTCAAATTTGATTAATTTATTGGAATTGCTAAAATTAGAGGTTCATAAAGA	1	+	chr2848:49-168
Sly00g0393641(+)_2	adHiCsTomatoe_10X4680999	TTCAATTATTCGCTTTTGTGATTAAAAAAACGTACCTACCGTCTTTTTGGATTCCTATCTGAATCAAATTTCAAATTTGATTAATTTATTGGAATTGCTAAAATTAGAGGTTCATAAAGA	1	+	chr2850:49-168
Sly00g0393651(+)_2	adHiCsTomatoe_10X4680925	TTTTAACAGGGGTTGCTGAGTATCAAAAACTTATTACTCGGAATCCTATTTTTTTAGAACGAGTTGAAGGCGTAGGCATTATTGGGAGAGACGAGGCATTAAATTGGGGTTTATCGGGAC	1	+	chr2853:49-168
Sly00g0393651(+)_3	adHiCsTomatoe_10X4680902	GTTCAATGGCAACGAGAAGGGGATTCATTAGCTCGTTATTTAGTACGAATCGGTGAAATGACAGAATCCATAAAGATTATTCAACAGGCTCTGGAAGGAATTCCAGGGGGCCTTACGAAA	1	+	chr2854:37-156
Sly00g0393661(+)_2	adHiCsTomatoe_10X4680849	TTTTAACAGGGGTTGCTGAGTATCAAAAACTTATTACTCGGAATCCTATTTTTTTAGAACGAGTTGAAGGCGTAGGCATTATTGGGAGAGACGAGGCATTAAATTGGGGTTTATCGGGAC	1	+	chr2856:49-168
Sly00g0393661(+)_3	adHiCsTomatoe_10X4680826	GTTCAATGGCAACGAGAAGGGGATTCATTAGCTCGTTATTTAGTACGAATCGGTGAAATGACAGAATCCATAAAGATTATTCAACAGGCTCTGGAAGGAATTCCAGGGGGCCTTACGAAA	1	+	chr2857:37-156
Sly00g0393671(+)_1	adHiCsTomatoe_10X4680772	GTTCAATGGCAACGAGAAGGGGATTCATTAGCTCGTTATTTAGTACGAATCGGTGAAATGACAGAATCCATAAAGATTATTCAACAGGCTCTGGAAGGAATTCCAGGGGGCCTTACGAAA	1	+	chr2860:37-156
Sly00g0393711(-)_4	adHiCsTomatoe_10X4680590	TCTCTTATTTATTACCTGTGTCTACTATTTAGGCAGAATACCCTCACCCATTCTTACTAAGAAACTGAAAGAAGCCTCAAAACAGAAGAAAGGGTGGAAAGTGAGGAAGAAAGAGATGTA	1	+	chr2870:13-132
Sly00g0393721(-)_3	adHiCsTomatoe_10X4680498	TCTCTTATTTATTACCTGTGTCTACTATTTAGGCAGAATACCCTCACCCATTCTTACTAAGAAACTGAAAGAAGCCTCAAAACAGAAGAAAGGGTGGAAAGTGAGGAAGAAAGAGATGTA	1	+	chr2874:13-132
Sly00g0393811(-)_3	adHiCsTomatoe_10X4680282	TTTAGTATAATAAATATTTTATCAATCTAACATGAATGAAGACCATCTACTCATTTCCTGTTCCAGTTAAACCAAGTAAAAAAATTTCTTGCTTGCTTTCTTTATTGGCTTCAATACTTT	1	+	chr2886:25-144
Sly00g0393851(+)_3	adHiCsTomatoe_10X4679971	ATGGTGTTCTTCAGCTAAAAATGGAAGCTTCAGCTGAAAATAGAAGCTTCTGCTGAAGTTTTAGGAAATGTTGCCTTTTATATATCTTTAATGTTTTATTCTTTTTAATATTTCTTTAAT	1	+	chr2900:25-144
Sly00g0393891(-)_2	adHiCsTomatoe_10X4679810	AAGAGTTTATAAACAGGTGATAGTCTCATCGAAGAAATTAACATAAGTACGTTTATACTGCCCAAAAAATAAACAAAAAGAACCGTCAAGTGCAATAGTTTTTTCTAAGGAAATTTTGAA	1	+	chr2908:25-144
Sly00g0393901(-)_5	adHiCsTomatoe_10X4679778	GAGGGAGATGCATAGGCATGGGGGCAGTTTCACTTGGACTAACAAGCAAGAATCTCCTATCATGGCAGTTCTAGACAGAGTTTTTCTCTCTCCTGACTAGGAAGTCCAGTTTCCATTAGC	1	+	chr2910:25-144
Sly00g0393901(-)_3	adHiCsTomatoe_10X4679729	GTAGTGGAGGAGGACAATCAATGGTTGGTTAGACCTTTTACAATGGCTGAGTTGGAGGAGGCCGTCAAACAAATGAAAACAACACAACACCTGGCCCTGATGGTTTATCTACAAGCTTTT	1	+	chr2912:49-168
Sly00g0393901(-)_2	adHiCsTomatoe_10X4679710	AACTATGGGATTCTAATGCTTTTGCCTAAAGTGAAAGGTGCCAACAACATAAGATAATATAGACCTATTTGCTTGCTGAATGTTATTTATAAAATTATAACCAAGGTACTTACTCTTAGG	1	+	chr2913:25-144
Sly00g0393911(-)_1	adHiCsTomatoe_10X4679576	GTAGTGGAGGAGGACAATCAATGGTTGGTTAGACCTTTTACAATGGCTGAGTTGGAGGAGGCCGTCAAACAAATGAAAACAACACAACACCTGGCCCTGATGGTTTATCTACAAGCTTTT	1	+	chr2918:49-168
Sly00g0393931(-)_5	adHiCsTomatoe_10X4679464	CCCACCCAACTGACAAGCCAAGCAGAAGTCAGCGAGCCAAAGTTCAGGTTTGGTCTTGCCGTTATACTTGGTAAGAGTCGTGGGGGCGGAACCGAGCTGGGAGTATCATTTTGCGAATGG	1	+	chr2923:49-168
Sly00g0393931(-)_3	adHiCsTomatoe_10X4679420	TGCGATGATTAATGTCACGAGCTCTCTCTCGAGCTCCTTCGCCGTGTGCGCGTGCCACGCGCTCTTGCTCGAGGGTTCGCTGAAGTAGACGTAGGTTTTCCCGTTCCTCGTCGAGCCTAT	1	+	chr2925:13-132
Sly00g0393931(-)_1	adHiCsTomatoe_10X4679359	CGCCTGGCGACGCGTGCCTAACGAGAGCGACGATACCGGCACAGGGCTCCCCCAGGTTGGGAGAGTTCATGGTCCACGTCGGTCGGGTGCCTGGGCGGGAGGAGGACCATGTCGTAGTCG	1	+	chr2927:61-180
Sly00g0393941(-)_2	adHiCsTomatoe_10X4679320	AAGCCCCGGAGCATTATAAGCCTCCTACTTTCAAAGCAATTATCTATCTATACATGTTATATGTATTGTTGCATTATGTGATAGGAGTTGGTTGGAAACCCTTGCTGCATTGATAACACT	1	+	chr2929:25-144
Sly00g0394001(+)_2	adHiCsTomatoe_10X4679160	GGAGTTTGCTGGGCGCACATCTGTTAAAAGATAACGCAGTGTCCTAAGATGAGCTCAACGAGAACAGAAATCTCGTGGAACAGAAGGTAAAAGCTCGTTGATTCTGATTCCAGTACGAAT	1	+	chr2938:25-144
Sly00g0394021(-)_3	adHiCsTomatoe_10X4679095	TGAATGACAAACCTCCATCTCATTTGAATGCATTCTCACCAAGCGAGGAATCTACAAAAAAATTAGTTGAACGTTAGGTTATAATAGCAAAATAATATATAGACTAATTTGCAAATAGTA	1	+	chr2942:13-132
Sly00g0394031(+)_1	adHiCsTomatoe_10X4679039	GATAATACTCCTAACTACTATCAAATGCACTCCAGAATTCTAGTCTGGAAAATGATGTTTCAAACATTTTTGAAGAAACAACTCTATGATAAGCAACAGAAAAAAAAAATGAAAAAAAAT	1	+	chr2945:49-168
Sly00g0394091(+)_1	adHiCsTomatoe_10X4678728	CTAAAAAAAAACGTAGAGTAATAAATGCAACCCTCCCCTCCCCCCCCAAAAAAAATAAAATAAATTCGATTCTAGTAATTGTGAAACTAGAAATTAATTTTTAAAAGATTATCAATAAGA	1	+	chr2962:73-192
Sly00g0394121(+)_3	adHiCsTomatoe_10X4678454	CCTCTAAACTTGTCTTAAGAACTTTAACGAATGTATAAGAAACAAATGCTAAATTAACCTGTAAAAATGATGTAAAAAATGTGGAGTAATGTCCCAGAACCTATGAATAAGTTGTAGAGG	1	+	chr2977:13-132
Sly00g0394121(+)_4	adHiCsTomatoe_10X4678436	GTAAGCCTTAATAAAAGAAATGTGCCTGATGGGGCTCGAACCTGGGACTGGGGGGCCGGCGAAATTCGCCAAGAAAAAAAGGGGGGGGGGGCTGGGGGGGAATCGAACCCTCGCCCCTGT	1	+	chr2978:25-144
Sly00g0394121(+)_5	adHiCsTomatoe_10X4678411	ACCTCCAGCTACGCGCGAAGGAAGGGAAAATGGAGAAAAGGAGACGCGAGGCGTGGGAATCAATCCCACGACCTCAAGGCTGAAGGATGGGCGAATTTAATTAAGAAAAGAAGTGAGGCT	1	+	chr2979:73-192
Sly00g0394141(-)_3	adHiCsTomatoe_10X4678345	GTTACTTCTAAGACTAGTAATACTATTATTGAGGATATCAAAATGGTTACTGGTTTTGGCATGAAGAGCAGCCCTATTAATTACTTAGGGTGTCCTTTATACATTGGTGGTCAAAGGATT	1	+	chr2983:37-156
Sly00g0394141(-)_1	adHiCsTomatoe_10X4678311	CATTTCAAAATTGCTTTCTTTTTATGGAGAGCTTTGAGGTGTAAATTACCAACTAATGACAGCCTGCAGAAATTTGGAAGAATTGAGGAAGATTGTTATTGTTGTTATAAGAAAGGAAAA	1	+	chr2985:37-156
Sly00g0394191(+)_2	adHiCsTomatoe_10X4678226	ATTGGAATTGCATGGAAATGTGAGGGAAAAGATATTGGAAAAAGGAATTTTGTACTAACCGATAATTGTAAACAAACTTTTATTTTATCTTATTTTTTTGTCGTAAAATATTGAAAAATA	1	+	chr2990:25-144
Sly00g0394221(+)_1	adHiCsTomatoe_10X4678119	ATCTTAGCCAAGTAGTATTCTGTTGCTATATTTTTACATTTGCAAATACAAAAGGTATTTGAGTAGTTTTTTACCTAAATATACTCACGTTATATGTACTAAGGCGAACTTAGTTACTAA	1	+	chr2996:37-156
Sly00g0394221(+)_4	adHiCsTomatoe_10X4678068	TAGTTGACAACGCTTAGGTGGAGGGATTAGTCCCACGTGGCATGCCACGTCACTAAAAATTGGGGTGTTAACTCTTGAGGGTGTTTGTGGTTTTCTAGGGTAACAACGGGGGTATTTTTT	1	+	chr2999:25-144
Sly00g0394271(+)_2	adHiCsTomatoe_10X4677900	CTCCTTTGGGCAGCACAGACGGTCAGACGACGTCGGGCGTGGCATGCCATCACCGCCCTTGGACAGCACACATGGTCGGATGACATCGAGCATGGCATGCCATAACCGCCCTTGGACATT	1	+	chr3008:73-192
Sly00g0394271(+)_3	adHiCsTomatoe_10X4677882	ACACAAGTAGAATGACGCGTGGCATGGCATGACATCATCACCCTTGAACTGCACGCATGGTCAGACGACATCGGGCATGGCATGATATCATATCCCTTGGAGGGCAAACACGGTCGAACG	1	+	chr3009:73-192
Sly00g0394271(+)_4	adHiCsTomatoe_10X4677871	CCTTGGACGGCAAACACAGTCGAACGACGTCAGCGTGACATGCCATCACCGCCTTTGGACAGCCCACACGGTCGAACGACGTCGAGCATGACATTTCATTATCGCCCTTGGGCAGCACAC	1	+	chr3010:37-156
Sly00g0394271(+)_5	adHiCsTomatoe_10X4677855	CACACGGTCGAACGACGTCGAGCCTGGCATGACATCACCACCCATTGACAGCACGCACGGTCGAACAACGTCAGGAGTGGAATGACATCACCACCCTTGGACGTCACACACGGTCGAACG	1	+	chr3011:49-168
Sly00g0394351(-)_3	adHiCsTomatoe_10X4730230	GATCACAACTTGGATTGCATCCCAAAGATAGTCAATGAGGACCAAAACAATCAGCTTACAGCACTACCGGATATGGATGAGCTTAAAGAAGTTGTATTTTCCATGAATCCTAATTCTGCA	1	+	chr3026:1-120
Sly00g0394351(-)_2	adHiCsTomatoe_10X4677556	TTGCATTGTGTTGCTCCCCAAAGTGAACAATCCAAACAAACTTACGGAGTATAGGCCGATAAGTCTGAGCAACTTCACTAGTAAGATTATATCTAAACTAGTAAGTAAGAGACTTAGCCC	1	+	chr3027:25-144
Sly00g0394391(-)_3	adHiCsTomatoe_10X4677428	CATCTGTTAAAAGATAACGCAGGTGTCCTAAGATGAGCTCAACGAGAACAGAAATCTCGTGTGGAACAGAAGGGTAAAAGCTCGTTTGATTCTGATTTCCAGTACGAATACGAACCGTGA	1	+	chr3034:49-168
Sly00g0394401(-)_3	adHiCsTomatoe_10X4677358	CATCTGTTAAAAGATAACGCAGGTGTCCTAAGATGAGCTCAACGAGAACAGAAATCTCGTGTGGAACAGAAGGGTAAAAGCTCGTTTGATTCTGATTTCCAGTACGAATACGAACCGTGA	1	+	chr3038:49-168
Sly00g0394411(-)_3	adHiCsTomatoe_10X4677276	CATCTGTTAAAAGATAACGCAGGTGTCCTAAGATGAGCTCAACGAGAACAGAAATCTCGTGTGGAACAGAAGGGTAAAAGCTCGTTTGATTCTGATTTCCAGTACGAATACGAACCGTGA	1	+	chr3042:49-168
Sly00g0394521(+)_2	adHiCsTomatoe_10X4676818	TGCTAATTTGATTGTTGTTCGACTTTAGTTTTGTTTGTCAAAGTAAGAAATGAGTGTTTCCTTATTCGATATTGCTCGAACTCTTCAAAAAATGTCGAAGAGTGTGTGTATGTTTGTTCG	1	+	chr3065:13-132
Sly00g0394571(+)_1	adHiCsTomatoe_10X4730140	GAAAGTAGAGAGAGGTGAGAGCTAATGGATTTTTTTCTCAGAAATTCGATTTGGATAACTGAAAATGCACTAACATGACCCTTAGACTATATATAATAACCTCCTAAAATACCCAAAACA	1	+	chr3076:1-120
Sly00g0394591(+)_2	adHiCsTomatoe_10X4676485	TTTTCTTTTGCTAGGCCCATAACTAAAAAGCCCACTTTCTTACGATTACGAGGTTTATTCGAATATGAAATCCAATCTTGGAAATACAGCATCCCACTTTTTTTTACTACCCAGGGTTTC	1	+	chr3081:25-144
Sly00g0394591(+)_3	adHiCsTomatoe_10X4730129	GATCGAAAAGTTGGAAGAAGAAAGGACTTTTTGGTTAGACGCGTGGAATTGGCTAAGCATTTTATTCGAACAAATATAGAGCCCGAATGGATGGTTTTGTGTCTATTACCAGTTCTTCCT	1	+	chr3082:1-120
Sly00g0394611(+)_2	adHiCsTomatoe_10X4676373	TTTTTTAAAAAACTGGTATAGTTGATATGATGGGATGCAAAAAATTTGTTAGAGTCGTCAATTATTCCTTTAATTAAGGAAATCAATTATTACTATTCTAAAATGAATTTAATATACCTG	1	+	chr3086:61-180
Sly00g0394611(+)_4	adHiCsTomatoe_10X4676335	TCTAATACGAGTCATAATCCAACAAAAATAATAAAAGAAGTCTTTTTTCTGAAAGGTATCATTATTTTTTGTTTGTTGTTTTTTCTAATACGAGTCATAATTCAACAAAAGTAGAAAAGA	1	+	chr3088:73-192
Sly00g0394621(-)_3	adHiCsTomatoe_10X4730116	AAAAAAAAAAAAAGAAAGTGTAATTGGATATTCTACTTATTGCTCTTGTTTTTCTAAATAAAATCCTTAGGGTAACACAAGAAGGCTCGCATTTCATGTTAGTTCATATGTCTTTATTGA	1	+	chr3089:1-120
Sly00g0394651(-)_2	adHiCsTomatoe_10X4676196	AGCGACCGCCGCGCCCTCCTACTCATCGGGGCCTGGCACTTGCCCCGACGGCCGGGTGTAGGTCGCGCGCTTAAGCGCCATCCATTTTCGGGGCTAGTTGATTCGGCAGGTGAGTTGTTA	1	+	chr3096:49-168
Sly00g0394671(+)_1	adHiCsTomatoe_10X4676144	TTATACATAAATGTTATAAAATAACAAATATTGTGGTTCAACTATTTATAAAAAGAGATAAAATATAAAATAAAATAAAATAAATAAATCTAATATAATTTAACTTTCTAAAAAATGTGA	1	+	chr3099:37-156
Sly00g0394741(-)_6	adHiCsTomatoe_10X4312767	AAGGCCGCTTCCCAATGCTCAGTTCTGGGTTCCTGCATGAACTGAGACAAGATATGAACAGAATAAGCCAAATCTGGACGAGTAACTGCAAGATATATCAATCGACCAACAAGCCTGCGA	1	+	chr3112:109-228
Sly00g0394741(-)_4	adHiCsTomatoe_10X4675810	CTGTATACCTGTCTTAGTGTATGTAAATAAAGAATAATCTGAATAAGATTGAAGAAAGCCATACTCTTTCAAAGCTGTGACTAACTTTGCAAACCAACATCTGGGAGCCTGCTTCAAGCC	1	+	chr3114:37-156
Sly00g0394761(+)_4	adHiCsTomatoe_10X4730047	GATCTGTGATGCTACATGGGATTATTGGTACCAGTAGGCAAATCTTTTTCCCAACCCAAACCAGTTCAACAATATTTTCTACAGAAGTTTATTAGCGATAAATATGTCTCTTGTTTTCTT	1	+	chr3123:1-120
Sly00g0394771(+)_1	adHiCsTomatoe_10X4675613	TTTGCTAATGGAAATAAGATTATATTGGACATTCTCACATTCAGGTGCAAGAAAGACTGACTTTAAAGGTATGGGATGATTTGGGAATATTATTAAATATTAAAAGTATATTCTCTAACA	1	+	chr3124:73-192
Sly00g0394821(-)_5	adHiCsTomatoe_10X4675442	AAATTAACCCGACCCGACCCGGCTGGACCCCTTTTCAAAATTTGACCGTTTATACTCCCCATCCCTCCATATTCCACCCCATTACTTCCACTTCCTCTCATCTCCCCTCTCTTTTCCACT	1	+	chr3133:49-168
Sly00g0394821(-)_3	adHiCsTomatoe_10X4675410	CCCTATGATAAGGGCCTCCAAAAATTCTCCAAGTGTCCAACAACGTACACTTACGACGAACCGTCACACCCACGACGGTCTGTCCTGCACGACCGTCATGATAGTCAGAGAACCTCTTCT	1	+	chr3135:37-156
Sly00g0394821(-)_2	adHiCsTomatoe_10X4730021	GATCCAACGACGGACCCTTACGACGGACCGTCATACCCACGACGGTCCGTCCTGCTTAACCGTCATGATGGTCAGCGACCCTCCTTCAGGGTTCCTTATATATACATATACCAAGTATAA	1	+	chr3136:1-120
Sly00g0394821(-)_1	adHiCsTomatoe_10X4675378	GGACCCTGAATACATGCCCCCAGGCACCTCCGCTCCTTCCCGTGCTACACGTGCCTCCAGAGCCACACCCAAGACGGTGGCGTCCGGCGTAGTCACTGCCTCCCAGTCTGATGAGGAGCG	1	+	chr3137:25-144
Sly01g0000021(+)_1	adHiCsTomatoe_10X4675216	GAGTAATGTCACATTACATCTATATTAGTCATATAATGTGATAAATTAAATCTCACATGCGAGCTACTATTGTGCTACTTACTATACATACACGAGCTACTATTGACAAAGAAAATCAAT	1	+	chr3145:83-202
Sly01g0000031(-)_3	adHiCsTomatoe_10X4675167	TCTCCTTCACTATAAACAGCATTCTTTGAGCTGCCAAAGGTGCAATAAAATTGATGAGAACTTTACCGCGAAGACACACACACACACACACACACACATATATATAGAGAGAGAGAGGGG	1	+	chr3148:61-180
Sly01g0000051(+)_1	adHiCsTomatoe_10X4729988	TTTGGTAAAAAAAAAAAAAATCTTCTTTGTATTTCTCAAGAATTAATTAAATTCCTTGATGAAGAAAGTGCATGTTATTTTGTCGATTTGCATGCTAATCCTTTTAATTATTTTTCGTAT	1	+	chr3154:1-120
Sly01g0000051(+)_3	adHiCsTomatoe_10X4674986	TTGTATTTATGTGGAACCTAATCAGATAAATATAGCTGAGTAAATTATTTTGTATGTCTGTTGTAAGAGCTCAAATCCTGTATAAAAAATTTTGATAGATGTATGTTGGAACACTTATGT	1	+	chr3156:49-168
Sly01g0000061(+)_3	adHiCsTomatoe_10X4729974	GATCATAAATGGTGGTGGAGGTTTGAATTAAAGCTTCTTTCTTTTTTGTTCATGTTTCATATTTTTGGCTTTAGTTAAATATCTATATACAGTTACATGTCATTTCTCTTCATTGCTAGG	1	+	chr3162:1-120
Sly01g0000071(-)_4	adHiCsTomatoe_10X4674858	TAGCTGGGATTTTAGAACTATAGACACCATGCATGAGCATTAATCCTTTTATTGCAACAACCCAACTTTTTGTTTTTTCCATGCGTAAAGAAATGGACCAAATGAGAGATTTTAGGTGGG	1	+	chr3163:61-180
Sly01g0000071(-)_2	adHiCsTomatoe_10X4674829	TGTAGAAACAATGTGTGATGATTGATAATGGTGTTGGTAATCATCGACAGCGATGCTTGTTGTGATGGTGATACATTTTTGCCTAAAATGAAAATACCTATTAAAACAGGGGAGAAAACA	1	+	chr3165:25-144
Sly01g0000081(+)_2	adHiCsTomatoe_10X4674782	AAAAGTAAATAAAAAGAAGATGAATTTTTAAGACAATATTACCCTACTTGTAACTAGTGGGAGTGGGGACTTTTTAGGAAGGTGGGAAGGCACTTTCTTTTTGAGAAAATTAGTTATCTT	1	+	chr3168:13-132
Sly01g0000101(-)_2	adHiCsTomatoe_10X4674695	TAGTAATTATTAAATGGCTGATGGTCAAATTTGCTCGTAAATTATGACATTAAAATATATTTATTATTTGTTAATAGTTGAGGTCAAATATGCTTTCATCTGTTATTAAAATAAACTAAA	1	+	chr3172:37-156
Sly01g0000101(-)_1	adHiCsTomatoe_10X4674676	GATGTCAAAAATGCCAAAAAAGTTTGTGGACGTCAATTAAGACATCGTCTACGCATACGGTTGGCCCTCACGGCCAGTCCGACCCATTTTTAAGGTCTAACGAGCCCCGAAGCGTGCATA	1	+	chr3173:13-132
Sly01g0000111(-)_5	adHiCsTomatoe_10X4674629	GAGAGAGAGAGAGTTGCCGTGTATAATTTATGTACATCAGCTAGGGGCTGTAAATATTTTTTGGCTGAGAGGCCAAGTGTGTAGAAAGTCACAAACAAATGCATTGTTAACATGAAACTT	1	+	chr3175:73-192
Sly01g0000111(-)_4	adHiCsTomatoe_10X4674613	CAGAAAGCAAAGACCTCCATATTAGTTTTCAAAAAGTTATAAAAACTTCAAATCTAGACTAACAAAATACTGGATGATGCAACCAACTAACAAAATTATGGAGCACTATATGAAAGCCAA	1	+	chr3176:61-180
Sly01g0000111(-)_3	adHiCsTomatoe_10X4729950	GATCAGATAGAAAAAAATGAAAGAACTAAAACCTACTACCTAGCAATGTTCTTCTAACTGATGATGTGTTCTAGTTTTGTTGCTTGAATCTTTCCAACCACAAATATTCCGTTGGTTTGC	1	+	chr3177:1-120
Sly01g0000121(+)_1	adHiCsTomatoe_10X4729944	CTCTGACTAACAGTCTCGGCCAAGATTCTGAAAGCCGAAAGTGTTTTTTATTTTTTAAAATTAGTGCTTAGTTTAGAGAGTTGATGATATTTTCACTCAACAAGATGATATTTTTCGTCC	1	+	chr3180:1-120
Sly01g0000121(+)_3	adHiCsTomatoe_10X4674507	CAAAAGTCAGCTACTGCTTCATTAATCATGAAAACAGAAATAAACCTAAGTGAAGAATTTAACTATATAACTCATTGTCAACTGCAAGGCCTTTTGGTCTTCATCTCTAGGGAGATACGA	1	+	chr3182:25-144
Sly01g0000151(-)_4	adHiCsTomatoe_10X4674307	ATTACATTTGTTGATAATTCTTTTTTCCTCTAATTAATTAAAAGCCATGGATACCATTGTAACGCACCAATACTATCGACCAGCTTCAAGGATAACAATTTTTGCTTACATTTTTGGCTT	1	+	chr3190:61-180
Sly01g0000151(-)_2	adHiCsTomatoe_10X4674276	CAAATTTAATAGTAACTATTTCTAAATTTAAAAATAACTAATTTTATGCTTCTCATTTTACACGTAATGACAAGTTTAGTCTTATAATTACACAAATATTATAACATGTTTAATGTCACA	1	+	chr3192:37-156
Sly01g0000161(-)_1	adHiCsTomatoe_10X4674181	ACTTGCTCGAGTTTGTTATTTTCGCGAGTAATTCAGAGACATCAGATGATGAAATCGGGATTCTTGGAGTTGGAATCCTATCAATCCCATGTTCCTTATTTTCGACACACCATTGTTGAA	1	+	chr3197:73-192
Sly01g0000171(+)_1	adHiCsTomatoe_10X4674172	ACTGGAAAAATAAATAATCATAATCAGATGAAAGTTAAAATTATTACACAATGGGGGCCAGGGTTACAAGTATATCCAGTGTAATTCTACAGCAAAGTACATATAGACCGTATCTTTACA	1	+	chr3198:25-144
Sly01g0000171(+)_4	adHiCsTomatoe_10X4674116	TGTGACATTAAACATGTTATAATATTTGTGTAATTATAAGACTAAACTTGTCATTACGTGTAAAATGAGAAGCATAAAATTAGTTATTTTTAAATTTAGAAATAGTTACTATTAAATTTG	1	+	chr3201:37-156
Sly01g0000181(+)_3	adHiCsTomatoe_10X4674010	TGGTGTGTCGAAAATAAGGAACATGGGATTGATAGGATTCCAACTCCAAGAATCCCGATTTCATCATCTGATGTCTCTGAATTACTCGCGAAAATAACAAACTCGAGCAAGTTAGAGATG	1	+	chr3205:49-168
Sly01g0000191(-)_3	adHiCsTomatoe_10X4673957	GGAAAGATGAAATTGTTTTTGTCTCATATATTATATATAATCATAATACATAAAATATAAGCTTATTATATACTTGAAAAAAATTAATAAAAAAACTAAAACTTAATAATAATTGGTCAG	1	+	chr3207:49-168
Sly01g0000201(+)_1	adHiCsTomatoe_10X4673897	GTAAAACTTCATCATCACTGATATGCTGCTCTTCTTCTAATCAACGAAATAGATAGTACTCACTTAAAAGTTTCTGAAATCTCACCTGGCTGTGTTGGGGATATGCTCATAAAACACTCA	1	+	chr3210:25-144
Sly01g0000211(+)_4	adHiCsTomatoe_10X4729876	GATCTCATTATAGTCCACTCCCTCTCTTTGGTTGAAACCTCTGGCAACAACCCTGGCTTTATACTTGACTCCTTCTGCTGGTGATATCCCTTCCTTCTTCTTGAAAACCCATTTGCAAGT	1	+	chr3216:1-120
Sly01g0000241(+)_2	adHiCsTomatoe_10X4673637	CCGTAATCTTTCTCTAACCTATTAATATAAAAATGTGGAGACATTTCTTTTTCCACACCTAAAACTCGAATTTAAAAGAAATATAATTAATTATTACTCTCTGTTTGACTTGGCACGGAG	1	+	chr3223:61-180
Sly01g0000241(+)_3	adHiCsTomatoe_10X4673621	GTCTTAAACATACCATGTGTAAAATTGTTACCAAAAAAAGAAAAAGGTCATTCTTTTTTAAACAAATTAAAAAAAAGAGGTAATTCTTTTTTAAACGGATGGAGTATATAACTTCAATTG	1	+	chr3224:61-180
Sly01g0000251(+)_4	adHiCsTomatoe_10X4673513	TTGATGGGCCCAAAGCTATATGTAAACCCAACTCAGGTAAAAGTTTCAACTTTATGTACCTCAAATTAATGCTCCTCAAGTTTCATTTTACGTGAGTGTGTCTGATATATGTAAGTTATG	1	+	chr3230:61-180
Sly01g0000281(+)_2	adHiCsTomatoe_10X4673395	CAATCATGCCTACTGGAGAACGTTTGTTAGTGTTACAACATACAACACTCTTTAACGTTTGTGTCTGATGCACAGGTTAATATCTCGTTGATAGTAAATGATAGTGAAGCGGAACAATGT	1	+	chr3236:61-180
Sly01g0000281(+)_3	adHiCsTomatoe_10X4673371	TGATTGTTCTTTCCAATAATATTTTCTAGGAAATGAATGAAATTTTGCTAGGTACTTTTTGGAGTGTGGGTGCAGTTTCGTCGTTGTAACATTTATCACTTGTAGCAAGAAGACACATTT	1	+	chr3237:97-216
Sly01g0000281(+)_4	adHiCsTomatoe_10X4673365	TTATATCTCTAGTGGAACAAATTTCCTTTACCAATGCCAGGGAACTTCTGCAGTTTGCTTATCCAACTTTAGTTATTATATTCTCAAAACATAACAGATGAATAAATTGAGTTGATACTC	1	+	chr3238:25-144
Sly01g0000291(-)_3	adHiCsTomatoe_10X4673274	CTTCATTGTCTTCATCTCCAAAATATCAAAATTGTTGCACTTGAGATGACAGTTTTTCAGAAACCGTTTTTCTACTTTCATGAAGCAATAGTAACGTCTGCATATATTTTAACCTTTGGA	1	+	chr3242:72-191
Sly01g0000291(-)_1	adHiCsTomatoe_10X4673223	AGTGTAAAGTTCAAATCTTTGTAGTGATAAAATGACACCCTTTTCCTCTTCTAGTGTAAAGTTTAAATCTCTGTACTGATAATCAGTTTTTGTTGCTGTTGTTGTAGAGTTATGGAGAGA	1	+	chr3244:73-192
Sly01g0000361(-)_3	adHiCsTomatoe_10X4672839	GGTGAAATGGCAAGTACTCCTTCATTCTTAAAGTAAATCTCGGGTTCGAGTTTCCAATGTAAGACTTCTCCCTGTGAATCTAGATTTAGTCAGGCTTCATACTAAACATCGAATAAGAAA	1	+	chr3264:13-132
Sly01g0000381(-)_2	adHiCsTomatoe_10X4672695	GATGCGATATTCGACTAAGCATATTTGATATTCATTAAAGTAATATATGTATTTTTGAAGCTTTAACGAATGGAATTTAAACACATATTGTTTAATTGACTATCGAATATATTTTGACGA	1	+	chr3271:97-216
Sly01g0000401(+)_2	adHiCsTomatoe_10X4672587	ATATTATGCTTAATTGTCTTTCTTTTCTTTAGTTTTTATTGCTCAATATTGACATGCATGCATGTTCTTATATATGTGAAATAGAAAAAGAAATCTCAAATTGGCATGTGTTAGGTTAGA	1	+	chr3277:97-216
Sly01g0000411(+)_1	adHiCsTomatoe_10X4672555	TTTAGACAATATCTATATTATTAGACATGTAAAAGTATTTACAATTTAAAAAAATAAGAAAGTATAAACAATTTCATTTTTTAATTTAATTACACAAAAATGAGACATTTAATCAAAATA	1	+	chr3279:73-192
Sly01g0000421(+)_2	adHiCsTomatoe_10X4672478	TAGCACATGAAAATCGATGAAATGTGATATGAACTTGAGAATGCACCCGTTTCCCTGCGGGATGAGCTAGATACATTGACAACATCTTAGCGGACGTCCACAAAAATTTTTGGTCATTTT	1	+	chr3283:25-144
Sly01g0000421(+)_3	adHiCsTomatoe_10X4672464	AGCACATGAATATCGACAAAATATGCTTTTGAGCATGAAAATGCATCCGATTTTTTCACGGGACGAACTGGATACATTGTCAACGTCTTAACACGTGTCTACGAAAAATTTTGGTCATTT	1	+	chr3284:25-144
Sly01g0000421(+)_4	adHiCsTomatoe_10X4672450	GAATCGATAAAATTTGTGTTTACCTTCTTTGGGCTCGTTTGAACTTGAAAATATGTTCATTTTTCCCACCAAACAAACTAGATACATTGTTAACCTTATAGCGAACGTCCACGAAAAATT	1	+	chr3285:25-144
Sly01g0000441(+)_2	adHiCsTomatoe_10X4672399	TCTAGTTAGTTGATAGGCTTGGGTGTGTTGGGGTGTACATAGATTCCCTCAATATCGTGACATTACTATAATGGATGGGAACGTAATGAGTTTAACGTCTATATACTGATAGAGTGATAG	1	+	chr3288:25-144
Sly01g0000451(-)_2	adHiCsTomatoe_10X4672310	AAACTGTCGTTTGTGTCTTTGAACGAATCTGTTCTCGGAACAAAAGTTTGAAACCATAGAAGGAAAATAAAAATCTATTCTTGTTTGACCAATGAAGATGACATCTCAATAAGAAAATTA	1	+	chr3293:32-151
Sly01g0000461(+)_1	adHiCsTomatoe_10X4672272	CACTGCACCTACTAAAGTAGCTGCAATTTGAGCTATATTAACTTTGTTATTGTAATCCTTTGATGGTGATGAGTCCATAACTATTAATTTATCACTTAGCACACTTGAATACATCAAAGT	1	+	chr3295:73-192
Sly01g0000461(+)_2	adHiCsTomatoe_10X4672261	TCACCAACATATTTATCGCGCGACAAACTCCTCTTACAAATCAATTCGATTTTAACATAAATTTTACCTTGTGCTTGTATGATATTGTATTCTGGCACGATGAACGTAAACATCTTGTTC	1	+	chr3296:37-156
Sly01g0000491(-)_3	adHiCsTomatoe_10X4672101	GTTTACCTAACGATTGTCAAAGCTTATAGAATCCTTCAATATAGTAATTCTTTATAAATTACACTTTGACAGAAAATATAGTTAATTCTTTATAAAATATAGTTTGAGATAAGAATGTAC	1	+	chr3305:37-156
Sly01g0000521(+)_1	adHiCsTomatoe_10X4671945	TGGACAGATATGTCCCCCATGGGTCCCGGACTGAGAGACAGCGGGTGTGTATCGTTAGGAAAGACATGCATCACGATATTTGACATTGCATCTCATGGCATTGCACATTTTATTATTGAT	1	+	chr3314:13-132
Sly01g0000521(+)_4	adHiCsTomatoe_10X4671892	AGCAATTTTTATTGTTGCTAAAAAGGGTCTAATTTTTTTTATAGTGAATCGTAGTTGATAATGCTTAGGCGGAGGAATTAGTTCTTTTAAAGATGTGGTCTCTTGAGATAACATCGAAGA	1	+	chr3317:37-156
Sly01g0000531(-)_4	adHiCsTomatoe_10X4671843	TGCATTGTTGTACATTATGTCAATCTTTCCGTGCTTTGACACTACAAAATCTATGGCCTCCTCAACTTGTTTTTCAATCGTGACATCGCAATGGACGTACGAGATGTGTTCTAGCCCGAT	1	+	chr3320:13-132
Sly01g0000541(+)_2	adHiCsTomatoe_10X4671752	TACGGAAAACTTGTTAATACCAGTAAGAATATGCAGAGGAAGAAGAACAAGTTTGTGCTTAAAGAACCCATCAATGGAAAATCAAAATGTGAGGAGTATACTCTATAGATTCCTTTTTAG	1	+	chr3325:37-156
Sly01g0000551(-)_4	adHiCsTomatoe_10X4671701	TTTTACTGACTTGGATGCACCACTAAAATCTTTAGTGGAACAGTAGATATTTTTGTTTCAAATTATCAGTCATTCTATTGTCTTTGACACTCGAATGTAAACACTCTCTGCAAATGGAAA	1	+	chr3328:37-156
Sly01g0000551(-)_3	adHiCsTomatoe_10X4671688	GTGTCTTCGAGGGAGGAGGCTGTGCTGTTCTGTAAGCTAGCCAAATCCAGTAAGTAATATGACGTTGATACAATGAAACGAAATGGCAATCCTATCCACATTGCTTCCCATGCAAACCAT	1	+	chr3329:13-132
Sly01g0000551(-)_1	adHiCsTomatoe_10X4671648	AAAACTCACCTATAAACAAAATCCAAAAAAAAGGAGCATAGTCATCATATCTTTTGCCTTGGATATCACCAGTTTATGGATGTGCTGCTGCTTCTATTTCTTGTTGAAGCCAAATAGGGA	1	+	chr3331:25-144
Sly01g0000561(+)_2	adHiCsTomatoe_10X4671599	TCATTTTGCAACGAAATCGGGCTAGAACACATCTCGTACGTCCATTGCGATGTCACGATTGAAAAACAAGTTGAGGAGGCCATAGATTTTGTAGTGTCAAAGCACGGAAAGATTGACATA	1	+	chr3333:13-132
Sly01g0000571(-)_2	adHiCsTomatoe_10X4671504	ATAGGCTAGTAATGCTGTTAACAGACTCACCTAGCATCCGCGATGTTATTGCTTTCCCAGTCCTAAAGATTCAACAATAACGCTTCATGACGAGTTGCTTATTACACACAATTTCGCCAA	1	+	chr3338:49-168
Sly01g0000581(-)_1	adHiCsTomatoe_10X4671410	TCATACCTTGACATTGGAACATCCAAACATCTCCTCTTCAAATATCTGAGGACAATTTAACCTCGCTTCTTATATTTTGTCGTTCATAGTAGTCGTTTCCATATTATTTCGAATTTCTTC	1	+	chr3343:49-168
Sly01g0000591(+)_1	adHiCsTomatoe_10X4671394	AGAACACAAAAATCAAATATAGCCATATTTTTATCTCCTCTTAATACAATGTCATGTTGAAAGGCATAAACAGATTAGACTGAGTGTACCAAAATACGTATATAATATCTGAAGAAGTCG	1	+	chr3344:37-156
Sly01g0000591(+)_2	adHiCsTomatoe_10X4729620	GATCACATAGATTCTCTCATATATATTAACCTCTAAAGTTGTAAGCAGCCTACTAAGTGGTCCCCAATGCAGCAGGGATTTTATTGTTCTTGTTGTTCTCTTTGTCTAAAGCTCATGTTT	1	+	chr3345:1-120
Sly01g0000591(+)_3	adHiCsTomatoe_10X4671362	AATCCTCTCTTGATTGCAACCATAGGGACAGCAAAGGAGATGGTACATAATTCAATTTCTTGCTACAGATATACCCTGATGTGTCCACATGTCTTCAGCATGTCAAGAAGAAAGCAACAT	1	+	chr3346:37-156
Sly01g0000591(+)_4	adHiCsTomatoe_10X4671348	ACCCAAACTGACAATAAGATGAAACGGAAGAGGAGGAAGAGGATTTAAATACTTCACAAGACTACCTAAGGCAAAAAAAATGCACAAATGTCTTTATGAACAAATCTGTGATAGGTTAAA	1	+	chr3347:25-144
Sly01g0000591(+)_5	adHiCsTomatoe_10X4671336	TGAATACAGATGTAAGTAAGCTTATGCATAAAAGAAATAAGATTGGATGTCAAAGTAGAACTAGGATTGGTACAGACACAAACTTACCTTTCTCTGTGCGCTTAATTGAACCATTTGCGC	1	+	chr3348:13-132
Sly01g0000591(+)_6	adHiCsTomatoe_10X4671319	CACAATAAAGCTAAAACCAACAATAACTTATTTCAATAGAGTGCAACATTTGTCTATTCAAAAATTGCTAAATGAAAAGGTTAAAGGTAAAAGGTTGCTTGTCCAGAAACACAAGAAAAT	1	+	chr3349:25-144
Sly01g0000601(+)_3	adHiCsTomatoe_10X4671248	GAAAATCAAGATTATCCAAGACTTTTGTGTATCTTAATTCATTTTCGTTTTGAAATGTGACTAACCAACTCCGTTTGGCTTCAAATTTTGTAGGTCCATTTCTGTAGATATAATGAAACG	1	+	chr3353:13-132
Sly01g0000621(-)_3	adHiCsTomatoe_10X4671158	CAAATTGGAATTTTGTTAAGAAAAAATCATTGAATTCTTGAATAAAAATCTCATCTTTTTTTTAAGAGTTACTGTGGATATTCAAGAAGAAGAAGATTGTTTCTTTGTAAAGTTCCTATC	1	+	chr3358:13-132
Sly01g0000651(-)_4	adHiCsTomatoe_10X4670996	CCAAATTCAAAAGGTCGAGAAGAAAATCGGATTGTGATTGTTGCAAAAAAGAGATACATCCTCTCAAGTTGAGCTTTATTAGAAATAACATCTTCGCCTTGTTGTATTAGTACTGTTTTC	1	+	chr3367:13-132
Sly01g0000651(-)_3	adHiCsTomatoe_10X4670977	ATTCCTACCTTTATAGTTTTGGGAAGACTACTTTATCCAAACTGATGGGAAGATTCTTTTATCTGAATAATCTATGTACTTCAAAAACCGTCTTGAAGTAGGTACTATGGAGTTTCACCA	1	+	chr3368:13-132
Sly01g0000661(+)_1	adHiCsTomatoe_10X4670921	TAAAACAAGAGAGGAGAAGCTCGGGAGAGAGGAGAAGGTATAATTCTTTATCAATTTTCCTTCTCTTGGAGAAAAGTTATGATGTCATCATGGAATACATGCTTTATTATTGAAGCGCAA	1	+	chr3371:37-156
Sly01g0000681(-)_4	adHiCsTomatoe_10X4670820	GTCTGACTCAGTTGGATTCACATCGTGTAGCGCTTTATTCAAGAGGAAGTGTATACTATCGAAAATTTTGAAATTTTTTTAATACTAACTTAAATTCGAGAATTCTGATTAAGAAAAAAG	1	+	chr3376:13-132
Sly01g0000691(+)_2	adHiCsTomatoe_10X4670728	TGGTACAAATTTTGATGTTATGTAATAAAATGTGGTAGTTATACAGTACTATATTGTTTGGTACAAATTTTGATGTTATGTAATTAACTAGCATCGTATATTGAGTATTATAAGATGTAT	1	+	chr3381:37-156
Sly01g0000691(+)_5	adHiCsTomatoe_10X4670664	GTCTGTAACTGTAAAAAAATTACTCATCATTGTTTATTCATCGAAAAAAAAATATCATGCAAAAAAATAATATAGCTATTCCAGTTATTCTCCACAAAAAAATTAAATTAAATGAGGAGA	1	+	chr3384:25-144
Sly01g0000701(+)_1	adHiCsTomatoe_10X4670649	ATCAATTGTTGTGTAGAAAAATTTACATTTTTATTGATATAATGTGAGATTGATTTTATATTTATTACTTTTTGAACAAAAACTACTTCTATACGTCGGAGGTTGAGAAAATAAATAGTC	1	+	chr3385:13-132
Sly01g0000721(+)_3	adHiCsTomatoe_10X4670494	TCGCAATTTGAATCTCCTCTAAACAATTCCAACAAAAACCATTAGAACAATCGCAAATCACACTATAATCGTCGCTCCCTATCTCAAATTCGATAGCACATTCACATCCCGGATAAGGAC	1	+	chr3393:97-216
Sly01g0000761(-)_4	adHiCsTomatoe_10X4670272	CTCGTAGTAATTATGTGTTCCAATTTTACATCCCTCCTGGAAAACCATGCTGGATATTGAGTTGACCACATTATGTATATTACGGATAGTCCAATAACAAGTCCACAACCATAACCCATG	1	+	chr3404:61-180
Sly01g0000761(-)_3	adHiCsTomatoe_10X4670254	CTCGTAATCCATCATTTCCTAGGTAGGAATTGTTCTCAAACGTATCAAATTGTTTTCCTTTGGGGATGCATCCAACAAGATGATTGTGAGAGAGATTTAAGACTTCAAGTGACGTGAGAG	1	+	chr3405:37-156
Sly01g0000761(-)_2	adHiCsTomatoe_10X4670229	TGTAAGAAAAAGAATATATATCTGGTACATACTTTCAGGTTCCACTATTCTCACCATTTGTTTTCATGGCTTGAAAATTCTGAAACAAGCTCACCGGTAAATCTCCACTAAATCCATTGG	1	+	chr3406:37-156
Sly01g0000791(+)_3	adHiCsTomatoe_10X4669977	GATTATTGTTACGACATAAGTACAGGCGTAGAGATTCAGTCATATCCAAGAACTCTTTTCTGGAACAAGAGTACAGATTGTTGCTCATGGGATGGAGTTCACTGTGACAAGATGATAGGA	1	+	chr3416:61-180
Sly01g0000811(-)_3	adHiCsTomatoe_10X4669851	CGAACATTACAAACATTTTTCTTAAACTTCGTGCACAATCAAACTATGATAGATGAAATGAAACGACAGTAATTGATTTCTCAACATCTACCTAAGCATTAGTACTGGGGCAGAGTTACT	1	+	chr3423:13-132
Sly01g0000851(+)_1	adHiCsTomatoe_10X4669646	ATGAATGTTCGTTAAGACCTTATCTATGAATCTAGTTGGTTACCACGGCCAAAATGTCCCATTTTAGAGGTCAAACGAGCACCAGAGCAGGTAAACCCCATATATTAGCAAATTTTCATG	1	+	chr3434:37-156
Sly01g0000851(+)_2	adHiCsTomatoe_10X4669630	ACCTGTACATTCGTCAAGACCTTAGCTATGACGTCGGTTGGTCACCACAGTGAAAACAATCCATTTTCAAGGTAATACGAGCCCTAGAGCAAGTTAACCCCTTATTTTATCGATTTTCGT	1	+	chr3435:37-156
Sly01g0000851(+)_3	adHiCsTomatoe_10X4669616	TCTCAAAAATTTACATGAACGTCCGTTAAGACCTTATCTATGGAGTCAGTTGGTCATGACGACAAAAATGACTCATTTTCAAGGTCAAAATGAGCCCTAGAGAAGGTAAACCCCCATATT	1	+	chr3436:25-144
Sly01g0000851(+)_4	adHiCsTomatoe_10X4669602	AGGTCAAACTAGCCAAAGCAGGTAACTCCCCCTCCCATTTTGCCAATTATTGTGTGCTATAATGCACCACCTTTTTTGGTAATCCAGAATTGCGATGTCTTTTTTTTACCAAAAATTTAC	1	+	chr3437:13-132
Sly01g0000851(+)_5	adHiCsTomatoe_10X4669586	CCGAAAATTTACCTATACCTCTATTAAGACCTTAGATATGGAGCTGATTGGTCACCACGGTCAAAACATCCAATTTTCAAGGTCAAATGAGCCTTGAAAGTAACCCCCACCCACCCCATT	1	+	chr3438:25-144
Sly01g0000861(+)_1	adHiCsTomatoe_10X4669566	ATACTATTTTCTTTCTTTATCTCAAATTTAATAGGTAATGCAGTAAGTTTCTCCCTGTCAGCTCGATAATGTTATTGCTTTGTATTGATTCAGCACATTAGTTAATATCATGCAAGGGTC	1	+	chr3439:49-168
Sly01g0000861(+)_4	adHiCsTomatoe_10X4280225	TATGCCTTTGACGCTCAAGCTCCCTCTCCCACTTTAGAGATTTTTTTTTTGTAATTACACATTTGGTGATTACCAGAAAAAGTTAGTTACCAAAAAAACATGACTAAGGTTTAACTAAAG	1	+	chr3442:125-244
Sly01g0000911(-)_5	adHiCsTomatoe_10X4669163	GGAATTACAATGGATATGTTATTGTAGTTGTTGTATTAGTAGCCTAATCATTTTTCAAGTTACTAAATCCACTTAATATTTAATCCCAGTTACTAATAGTTAGTAGCACATATGGTGATA	1	+	chr3456:56-175
Sly01g0000911(-)_4	adHiCsTomatoe_10X4669148	TTCAGTATCGAATAGGGGCTGCGAGAATGCAGACTCCCACTACCACAAATTATGATGTATTGATGTAGGCTCGACAACTTGAGCAGGCACCCCTCCCAAGTGTAATGGAGTTCACCAGCC	1	+	chr3457:25-144
Sly01g0000911(-)_1	adHiCsTomatoe_10X4729366	GATCCAGGCCAAGACTGATGTGATACGATAAACTTAAGAATAACACGAACCATATATACCTTACAAGAATCAGATAATACATATGGTCGAATCTATACTCTGGTAGATATGATGGTATGG	1	+	chr3460:1-120
Sly01g0000921(+)_2	adHiCsTomatoe_10X4669029	GACAATGGTTGATTCACAAGTTCTTGTGCAAGAAATTGAACATACATTGGGACACATCCATTTCCCCAATAGCCAAAGGGCAATTTTGGTATTATTATTCTTCTTATGTTTGTTGCATAT	1	+	chr3462:61-180
Sly01g0000921(+)_3	adHiCsTomatoe_10X4278113	CATCCTTCACCTTAAAACACTCTCGAACCGCGGGTTTATCCGGTTCGATATAAGGCAAAGAGTTTTTATCCAAACTAAGGAACTCATGAAATGGGAACTCGACTCGAGGCGGGTTTCTAG	1	+	chr3463:109-228
Sly01g0000931(+)_1	adHiCsTomatoe_10X4668983	CTTAAAACACTCTCGAACCGCGGGTTTATCCGGTTCGATATAAGGCAAAGAGTTTTTATCCAAACTAAGGAACTCATGAAATGGGAACTCGACTCGAGGCGGGTTTCTAGGTTCGAGTAA	1	+	chr3464:37-156
Sly01g0001001(-)_3	adHiCsTomatoe_10X4668692	AATCTGTGCTAGAGCCGACCCTTCCGACGGCCAAAAAGATATAACTGGATAGAAAATCTGAGGCCAGTCTCTGCGTTCAGATTAAAACTTTAAGTGTATTAATTTTGCAACAAACACTAC	1	+	chr3480:61-180
Sly01g0001001(-)_2	adHiCsTomatoe_10X4668681	AAGCAGCACGAGAATTTGTAGTGATATTGAAAGGTCGCCACAATGTTGCTCATCCATGAGGAGGAACCCAAACCAGTTTGTAGTCAGAAGCAACAAATTCCACAGGATAATGGAGTTATT	1	+	chr3481:25-144
Sly01g0001041(-)_6	adHiCsTomatoe_10X4729318	TTGAATGAACTCACTTGTGAAAACGTCATTCATGAACTTGACGTCATGATTAATGATATCGTTTATCGCAGTAAAATGAATGTCAATAACCTATTGAATTATTCAGGTGAAAACAATACA	1	+	chr3490:1-120
Sly01g0001041(-)_3	adHiCsTomatoe_10X4668449	GAATATGATGTGTTTATTTCGCAATGAACCTCTTGATAGGGAGTGTTTTCTCTTTAACGTGATATGAGCAATTCGAATTTGATTATTTGTAAATTTGAGTATAAAAAAAAGACGTAAAAG	1	+	chr3493:49-168
Sly01g0001041(-)_2	adHiCsTomatoe_10X4668423	AATGTGAATATGTTTTGGAGATTTAAAATTTTGGAGAAAGTTTAATAGAAAGGTATATTGTTATGCTAAATCACTTCAAAATTTATTAACTATGGAAAATAATGGGAAATAATAAGATTT	1	+	chr3494:49-168
Sly01g0001051(+)_1	adHiCsTomatoe_10X4668377	TTTTTTTAAAAAAAATATTATTTTGTTTCGATAGAATCAAATTAGTATTTTATAAAATTTCTTGAGAAAAGTGAACGATTTTCAGGTTGATTTTTTTCTCTTTACAAAGCTTGAACCCGA	1	+	chr3496:25-144
Sly01g0001051(+)_3	adHiCsTomatoe_10X4668310	ATAAATTTTGAAGTGATTTAGCATAACAATATACCTTTCTATTAAACTTTCTCCAAAATTTTAAATCTCCAAAACATATTCACATTAAAATCTGACTAATATCTAAACATATTCACATTA	1	+	chr3498:97-216
Sly01g0001051(+)_4	adHiCsTomatoe_10X4668298	CTCAAATTTACAAATAATCAAATTCGAATTGCTCATATCACGTTAAAGAGAAAACACTCCCTATCAAGAGGTTCATTGCGAAATAAACACATCATATTCTATAATAAAAATTTAGAAATT	1	+	chr3499:61-180
Sly01g0001071(-)_1	adHiCsTomatoe_10X4668155	GCACACGTAAATCAGTAAAAATTTTGCTTTTTCCTGCTTTGGGCTCGTTTGAACATGAAAATGCACCATTTTTTTCCACGGGACAAAATGGCTCCATTTGGAAGGTCTTAATTGGGGTCC	1	+	chr3506:25-144
Sly01g0001081(-)_2	adHiCsTomatoe_10X4668125	GACATTAACAAATGAATTAAATGTTTTTTAAATTCCCTTATGAGTTGGATTAACACGAATTCAAAGCAAACACACATAAAACGTATCAACTAAACTTTTGTTCATAATATTTAATTTATA	1	+	chr3508:25-144
Sly01g0001141(-)_1	adHiCsTomatoe_10X4667879	AAGTGCAAGACATTGGAGCTCACATTGGATAGGCACTCCGCACTCATTATTTGTGTTTATTTGTCCGCATGAAATGTTGACCGTCACCCTATTAACCCATCACAAAGATTTGCACGTGAC	1	+	chr3522:13-132
Sly01g0001161(+)_3	adHiCsTomatoe_10X4667756	ATTCCGAAGCCAAATCATGGATTTTTTTAGCTTGCTCGAACAGAGCAGGTAATGGCATCTCTTGCATATTCAATTCACCCATTACTGATAGTAGTAAGCTTATGGATTTGATGAAGAAAA	1	+	chr3529:13-132
Sly01g0001171(+)_3	adHiCsTomatoe_10X4667666	ATACTTGTGTCATTTTTTGCAGGCACACAGTTCACTCAACAGTCTTATAAAGTCAGTGAGTCATTTCCCTTCAAGTGGATAAGCAAGAAATGGAAAGAAGGGTTCCATGTGACCTCCATG	1	+	chr3533:37-156
Sly01g0001171(+)_4	adHiCsTomatoe_10X4667639	TACAATATTTAATCTGGTGTTAGTGTTAATACGGTATCTCATTTCCTTCTGCCCCCTCCTCCCTTTGTGGTGATAACCTGGAAAAATTATCGGATAAATTTCCCCATGAAGCGTAGGCTT	1	+	chr3534:37-156
Sly01g0001191(-)_4	adHiCsTomatoe_10X4667571	TTCATCCTATTTTCGTCATAATCTATCGAGTCGTTATGGCTCACATTTCTTCCTTTTTAGGCTTTCAGGTGTTTATCCAGGCTGTAGAACAACTCGTTAAAGATGAATCTCCTGAAAAAA	1	+	chr3538:25-144
Sly01g0001191(-)_3	adHiCsTomatoe_10X4667551	TGGTTATACTGCAGAAGCTCAGGAAACAACATTGTCCGTGCCTACGCAAAGGTGTGTACTGTATCTTCGCGTTCTATTTTTGGCATCGTTATCCTTGTAGTCTAGACTCGTAACTTGAAG	1	+	chr3539:61-180
Sly01g0001191(-)_1	adHiCsTomatoe_10X4729212	GATCCAGCATAAGGGATTGTTGAAAAGAGAGGATATCAAGAACATGGATTTATTTTCAGATGATAGGTCTTTGTGTCATTTTTTGTCGTCTATGTTTGCTTTGACTCTTCAAAAATGATG	1	+	chr3541:1-120
Sly01g0001201(+)_1	adHiCsTomatoe_10X4667500	AGGAAGAATGTCAAGAATATCATTATCAGTTGAAAACCTTCCATTCTCGCAGACTTTATCACCAGCATTTGCACTCTTCACAGGAGTACCGAAGAGCAACGACCTTCTAGTTGACGGGCG	1	+	chr3542:73-192
Sly01g0001211(-)_2	adHiCsTomatoe_10X4667421	GGTAAGGCAACATTTGGTGGAAAAGGTAAGGGGTTTGACAAAAAGAGGAAAAGCAGGGAATTCAAGGATTCAAAGTTTGGATTTGGTGGTAGAAAAGGTTTAAAGAAGCAGAACACTGCT	1	+	chr3547:13-132
Sly01g0001241(-)_2	adHiCsTomatoe_10X4667275	CATAGTAGTTTATATAGATACCATGGCTCCCGGAGGCAGTAACTACCAGGATATTGGTGATTCCCGCAGTGCATATTCTGACTATGGTATTGCACCAGAAAGTGCTGAGTTCAAAAACTC	1	+	chr3555:37-156
Sly01g0001281(-)_3	adHiCsTomatoe_10X4667113	CAATGCAAGATACTTAACAGGATGTTATTGAGATTAATTGAAAGAATATCAATTTTTCCCTTATAAGGCCTGGAAATAGATGACACAGCCACAAGGTATCAGTTAACTCCACGAAACAGT	1	+	chr3564:37-156
Sly01g0001321(+)_2	adHiCsTomatoe_10X4666964	ACGAACCGACACAGCAGAAGACGACATTGCCGCTCCCTTTGTTATCTTTTGAGATTCCGTGAAGCAACACAACACAACACGCAGAATTTGCGGAAGCAAATACAACACCTAATACCAAAC	1	+	chr3572:13-132
Sly01g0001341(+)_2	adHiCsTomatoe_10X4729152	GATCTTACAAAAATGATGCCATACCCGTGTTGGATTCTTCTAAAATACACTACTTTTGGAGAATCTGACACGGATTCATCGACACTTTTGAAGAGTCCGAGCAACATAGCCTTAGAGCAA	1	+	chr3574:1-120
Sly01g0001391(+)_2	adHiCsTomatoe_10X4666534	AATAATTAGTATGTAATATTGTGACTCTGAAATGATGTTGTATTTGTGTCAAATCCTTCAACACACGTTTGATAGTATTTTTGAAGAGTTTGAGCAATATAGTTGTAATGTACTAGTATA	1	+	chr3591:49-168
Sly01g0001401(+)_2	adHiCsTomatoe_10X4666453	TATATATATATATATATATATACACGTATATATACATACGTATATATATATACACACATACGTGCAACATATGCAATTGTGCCCTTAACTGAAGAATAAACGCTCCTTGTTAAATGACAA	1	+	chr3595:37-156
Sly01g0001411(+)_1	adHiCsTomatoe_10X4666404	GCTGCATTGTGGCTCCGGTCATGGCTTAGATAAGATACGTATAGACGATATTATAAGGTAGATTGAAAATGTGTGGGCTATAAAGTGGATTAAGTAATTAGAAGCATGTAATGTTTGAGT	1	+	chr3598:25-144
Sly01g0001411(+)_2	adHiCsTomatoe_10X4666389	GTTGGAAATAAGATTGACTTATTAGAGAACTTATAGTATTATACTTACTACTACTTTTTATAATCGTAAACAACCTCTCTACCTTCACCAGTTAGAGGTAAGGTCTGCATACACTCATTC	1	+	chr3599:25-144
Sly01g0001411(+)_5	adHiCsTomatoe_10X4666312	GTGCGTAGATTGGTTAGAGAGCTGAAATGAAGAAATGATGGTCAATTTTAATTTCGTAGACATACTAAAAGTCGATACTGTATTGTGGATTTCAAAGAAGTATTCGTTAACGTTAGCATT	1	+	chr3602:72-191
Sly01g0001411(+)_6	adHiCsTomatoe_10X4666303	AACAAAAGGCAGTAACGAAAACGTGGGGTTGTCTAACTTATCGTTTTCCTAATATGAGCCATTTTGCAGAGAACGTTTGTTGGGGTTGACTCATTCAGTGTATTTCAAGAAGTGTTCCTT	1	+	chr3603:37-156
Sly01g0001451(-)_2	adHiCsTomatoe_10X4729076	GATCGTGGCTAGAGAAGTCGTTGTGGACGTGGTCGAGGATGGGAATAAGTTAAATTTATGGCCATGGGAAATTCCGTGTTACTTACCATGGCCATTTCCCTTTCCGCGACCATATCCATG	1	+	chr3614:1-120
Sly01g0001451(-)_1	adHiCsTomatoe_10X4666087	ACAAAGCAAGGGTGAAGACTTGCATGTTCAACACAACTTCAATTGATGAGTGTTGTCCAACATTCCAAAGCATACTTGGAACTAGTTGCCCTTGTTACAAGTATGCTGAGGATTTGGACA	1	+	chr3615:73-192
Sly01g0001481(-)_3	adHiCsTomatoe_10X4666003	GGTATGAAAAAATTATGTTAAGAGCTTCGTTTCTAAATAAGTCTTATAATGCGCGAATTAAATTTAATCGAAATTGCAATACAAATTTCGAACCTCAAAAGAGAAATAAAACTATGTGAA	1	+	chr3620:49-168
Sly01g0001511(-)_3	adHiCsTomatoe_10X4665867	GTGTAGAATTAATTATGAACTTTTTGAAGACAAATTTCATTGTTAATTCATAAATTTTTTCTTATATAAAAAAAAAAACTAAATAATTGTTTGCTTAAAAAATTGTCCCCAAATAATATA	1	+	chr3627:73-192
Sly01g0001521(-)_5	adHiCsTomatoe_10X4729039	GATAAAGACGATGGTAAGGCCAAAGCTATTGAGTTCTATCGAAACCCTACCATATATGTTCTCTATCAAACCTCAACTCCATCTTTCTCATTTGTCATTCAGCTAGAAAACACCAGTTTA	1	+	chr3630:1-120
Sly01g0001521(-)_2	adHiCsTomatoe_10X4665744	TTACTTAAAAAAGACAACTACAATCTCATGCTATATATACTTACGTTGTCATACATCACGACAGACTTGAAACGACCATATAGGGTTAAAGTTTTTGTACTAGACATGTTTAAACTTAGG	1	+	chr3633:61-180
Sly01g0001541(-)_2	adHiCsTomatoe_10X4665616	GAAAGCGAAAAGGTTTGATTGCTATTCATTGTTACGGTTCTATTCATTGAAAGTTCTAATTACAACACAACTTGAAATGAGTTTCTGAGTTTCTATTAACTTACGAAATTGAAAATGGGA	1	+	chr3638:49-168
Sly01g0001551(-)_4	adHiCsTomatoe_10X4729012	AAACATATTTGGTAAAAAAAAAAACTTATTTTCTCAAATTTAAAAAGTATTTTTTTTTTTTACAAATTAAACATGACTTTAATAGCATCACCACCACGAGCACTTGTTTCAAAAGCTTCT	1	+	chr3640:1-120
Sly01g0001561(+)_2	adHiCsTomatoe_10X4665462	CTGACAGCATTCGGTTAAAGGTTAAGACCATCATGAGCAATGTCTTTCAACCATTTCTGAAGCCACTTACAATGGCTCAGAAGCTATCTGACCAACGAACTTGTGATGCACAAAGTTACG	1	+	chr3645:25-144
Sly01g0001581(+)_3	adHiCsTomatoe_10X4258291	AACCGGATAATATATGCATCGAAATTAGAGGAAACAATGGACCTGGTTCTTGTGGTTACAACAATGTATGCACTCTTGGTACAAACGATAGACCAGTTTGTAACTGTCCGAAAGGATATT	1	+	chr3652:121-240
Sly01g0001601(-)_5	adHiCsTomatoe_10X4665211	TCAAGTAGGTACTCCAACTTTGAGAGTCCATGTCTCTAAACACCTTAACTTGGTCACAAATGACAACTGAACACTCCAACTTGTTATGACTAACGCACGACATTGACGTGACATATTAAT	1	+	chr3657:73-192
Sly01g0001601(-)_4	adHiCsTomatoe_10X4665198	GAGCTGTACGTCTAGATGATAATTTTATAAGTTGGAGTATTCACCTGACACAAAGTGGAGACGAGTTGAGGTGTCTAGATGTGCACGCTTAAAGTTGAAGTGCTTACTTGCCAGTTGAGG	1	+	chr3658:49-168
Sly01g0001611(-)_2	adHiCsTomatoe_10X4665091	AAAAGGTTCTGAATTTCAAAAAATATTTTTATGTGCTCGGTCCATGAAAAAGGTTAGGCTCTAATGTGAGGGAACAGTTTGAGAAATAATATAATTAATTAAATAAATATGTGTTCTCGC	1	+	chr3663:37-156
Sly01g0001621(-)_6	adHiCsTomatoe_10X4665030	TTTGTGGATGTCCGTCAAGACTTCAGCTATGGAGCCAGTTGGCCCTAACGGCCTATTTTGAAGGTCAATTGAGCCCTAGAACATGTAAACCCCCAATTTTTCTGATTTTTGTGAGTTATA	1	+	chr3666:37-156
Sly01g0001621(-)_5	adHiCsTomatoe_10X4665017	TGCCAAATCTTTTTTGGAAGTTCGGTAAGGTGTTAGCTATGGAGCTTGTGTTCCCTGAATGTCAAAACGGTCCATTTTTAAGATAATTACAGCCCCGAAGTAGATAAACCCTATTTTTTC	1	+	chr3667:25-144
Sly01g0001621(-)_4	adHiCsTomatoe_10X4665004	CGATATTTTTTGCCCAAAATTTTTGTGGATGTCTTTTAAGAGATTATATTTGGAGTCAGTTTACCCAGACGGCCAAAATGACCCGTTTTGAAGTTCAAACAAGCTCCGAAGCAGGTAAAA	1	+	chr3668:13-132
Sly01g0001621(-)_3	adHiCsTomatoe_10X4728961	GATCTAATTGTCTTCTGACGGCTAAAACAACTCATTTTCACGGTTAAACGAGCCTTGAAGCAAAATCTCATTTTACTGATTTTCGTGTACATGGTCTATGGATTTTTGGTGATATGAAAT	1	+	chr3669:1-120
Sly01g0001621(-)_2	adHiCsTomatoe_10X4728959	GATCTAGAATTCTGACATCCCTTTTGCTAAATTTGGATGTCTGTTGTTGGACCTGACAATCAAAATGAACCATTCTGAAGGTCAAACGAGCCCCGAGCACGTAAACTCTCTATTTTGTCG	1	+	chr3670:1-120
Sly01g0001621(-)_1	adHiCsTomatoe_10X4664958	TGCCTAAATTTTTTGTAAGTATCCTTTAAGACATTAGCTATGGATTTAGTTGGCCCCGATGACCAAAATAGCCCATTTTCAAGGTTAAATGAGCTCCGAAGCAGGTAAACCCATTTTGCC	1	+	chr3671:25-144
Sly01g0001631(+)_1	adHiCsTomatoe_10X4664935	GATTTAAAAAATCAATGTGCTATAGCATACGAAAATCGATAAAATCTGCGTTTGAACTTTAAAATCACCATTTTACCCTTCGGGACAAACTGATTCCATTTCTAAGGTCTTAATGGATGT	1	+	chr3672:25-144
Sly01g0001631(+)_3	adHiCsTomatoe_10X4664876	TGGGGTTTGTTTGACCTTAAAGATGGACAATTTTGACCGTCAGGTCCAACTGGCTCCATAGATAACGAACGGCTAATGGACGTCCACAAAATATTTGGGCAAAAAAAAAGTCGGAATTCC	1	+	chr3674:61-180
Sly01g0001661(+)_1	adHiCsTomatoe_10X4664679	AAAGAAATTGTAGATAAGAAGGATAATTTATTATTATTTTTAAAATTTTACAAACTTATTACATTTTCAAAAAGAACATAATGGTAAGGATGATTTTTTTTAAAAAAACAATTTATTTGA	1	+	chr3683:61-180
Sly01g0001671(-)_4	adHiCsTomatoe_10X4728929	GATCATAGAATTTCTGAAGGAGCTGCTCTATGAGATGACGGAGGTTCTCAAGTCTAAAATCTCCATCACTGAGAGTCTGGTGTCTTATGGTGTCGACTCAATTGGCGTTGTTCGAGCAGC	1	+	chr3687:1-120
Sly01g0001681(-)_2	adHiCsTomatoe_10X4664507	GACCCCCATTTAGAAGTGTTCACGCTCCAGTTAAGGTCTGGGCGTATGGGAGAGTGTTAAGATAATCTCACATCGACAGAGGGATGAGAATTTGGTCTCCTTATATGGACTTGGACAAAC	1	+	chr3692:61-180
Sly01g0001691(-)_3	adHiCsTomatoe_10X4254250	ATAAAGTTCCTTCATTGTCTACTAGTTTCTTCAAGAGGCTGCCTGCAAGAGCAGATTGCATGTTATAAGACTTTAAAGTTGAGTAAATATTTGGTTTAAGTATGTAGAAAATGAACTTGA	1	+	chr3695:128-247
Sly01g0001691(-)_2	adHiCsTomatoe_10X4664438	ACGAGTAGAGTCTAGTGAGGGAGAATGTAAATAGATTGTATCCTTTACCTTATAACGCTCATTGAAATCTCACAAGTAGAGTCTCCGAGAGTGTAAGTAGATTGTATTCCTTACCTTATA	1	+	chr3696:49-168
Sly01g0001701(-)_2	adHiCsTomatoe_10X4664372	TCATTTGCTGAAGGTGCTCGTGATGTTGCTGTCTTGGACGCGATGCTCGAATCAGGAAAGAGACAAGGAGCTCTGGTTCAAGTAAAAAAGTTCTAACTTTACGCAGGCCTTACGCTCCTT	1	+	chr3700:13-132
Sly01g0001731(+)_4	adHiCsTomatoe_10X4664140	ATATCACTAGGTGAAGGTGTCCATCTAGGTGACTTCAGCAGGATTGTAACCGGCTTCTATTCCTCGAGTGGCTACACGAGTGGAATAGTTGAGGTACAAGATAATTCAGTTGTTGGGAGC	1	+	chr3711:13-132
Sly01g0001771(-)_2	adHiCsTomatoe_10X4663937	TTAAAACAAAAATTAAAATTTATGATTGAAAATTGGTAAAGTTGGAGATAAAAAATAGATAGTCATGTAAATATAAATTTCCATTTAGATATTAAATCAAAGTTTACAGTCTTTATTAAC	1	+	chr3722:13-132
Sly01g0001781(-)_5	adHiCsTomatoe_10X4663880	GCACTCCATCACCAATAAAAATGGGAAAGGAGAAATAGGGTCTTGTTATCATAGACCCCTTTGAGCAGCAAAGAAGCCCACTGGTGGCCCATTAACTAGGGCAGAATTTTAACAGTGCTT	1	+	chr3724:49-168
Sly01g0001781(-)_3	adHiCsTomatoe_10X4663828	TCCCATAAATTTCACTGCAAGATGCAAAAAGAAGAGAGTAAATAAAGCACGAAACAAGATAACAAAAAGCGTGTCGAGAAATCATCAACAACATTCTTCCATACCTATAGAGACCCATCC	1	+	chr3726:49-168
Sly01g0001781(-)_2	adHiCsTomatoe_10X4251158	TAACTGATAAATCTTTCATACAAGAAATAATTTGCACAGAAATTTTATTTATTTTTTATGATTGAATTATACATATGAATTTATTAAAGAAGAAGAAACAAAACGCACACACAATAAAGA	1	+	chr3727:109-228
Sly01g0001781(-)_1	adHiCsTomatoe_10X4663778	TTCAATTAAGTTACAACAAACAAAACCAATGGCAGTTGACCACTGACAACAAAATCCACCGTCAAGCCCTTCAAAAGCCACAGAATCTCTTAAAATAGAAGTCCATGTACGCATTTCAAG	1	+	chr3728:37-156
Sly01g0001791(+)_2	adHiCsTomatoe_10X4663731	ATTATTTTTCTTAATAATTGTGCATTGCCTCACAAATCAGTTAATATGGAATAGAGGGAGTATTTCATAAGTGTGAAATCACATGAAATGTGAAGAAAATAAGAACTGCATGTCAGTTAT	1	+	chr3730:97-216
Sly01g0001811(-)_2	adHiCsTomatoe_10X4663554	TCTCTTCGACTCTTGCTATGTTTATTGTAATATCTTAAAATACGTTGTTTCTTACAGGTGAAGAGAGACAATGTTGTATAACTACAGTCTTATTAAGCTCAAAGGTGAAGTTTATTGAAG	1	+	chr3739:33-152
Sly01g0001831(+)_1	adHiCsTomatoe_10X4663517	ACTCTAAAAGAAGAACAACGCACGGCCTACAACAAGGATTCGACAAACATCCATTATAAAATAAGCTTAATGTGAAACAAACAAAGAAAAGAAAAACATGTTCCTTATCTAAGTCGCTCG	1	+	chr3741:49-168
Sly01g0001831(+)_2	adHiCsTomatoe_10X4663497	TGAATATCTATGTTGCTCGGACTCTTCAAAAATGTCAACAAGTGCGTGTCGGATTCGCCAAAAGTAGTGTATGTTTGAAGAATCTGAGACGGGTGCGGCATCAAAAAGGAAGAATCCACG	1	+	chr3742:25-144
Sly01g0001841(-)_5	adHiCsTomatoe_10X4663460	TGTACTCGATGCAAAAATTATAAAAAGAAGGTAAAGATTTTTTAAAAAAAAAGTTCAGCTTTTATATTTTAATATTTTAAGTCAAAATATAAAACAAATTGGGTCCATAGCTCAGTGGTA	1	+	chr3744:25-144
Sly01g0001871(-)_5	adHiCsTomatoe_10X4663302	TTCTATGGAAAATATATAATTAGGTCATTTAGAAGGTAATATCAAGTAATCCTATTTTTAATAATATTGATGGAGTATGTAATAAAAAAATAATTAATATGGATTATCAAGATAAATTAC	1	+	chr3752:61-180
Sly01g0001871(-)_3	adHiCsTomatoe_10X4663273	TTTAATGTAGTGTTGATTGTTCAATACTAACATACACATATACATATGTATAATATAATTAACACTTTGATATGTCGTTAAAGGTTTTATAGACTCTCGATGAAATTTAGTGGCAAAAAA	1	+	chr3754:25-144
Sly01g0001871(-)_2	adHiCsTomatoe_10X4663253	TAACACACACATATACATATGTATAATATAATCAGCACTTTGATATGAATGTCTTTAAAGGTTTTATCGATTTTCAATGAAATTTAGTGGCAAAAAATATTGTCACTAAAAAGAAAAAAA	1	+	chr3755:52-171
Sly01g0001871(-)_1	adHiCsTomatoe_10X4663240	TACTAACACACACACATACATATGTATAATATAATCAACACTCTGATATGAATGTCGTTAAAAGTTTTATTGACTCGATGAAATTTAGTGATAAAAAATAGTCACTAAAAAAACGAAAAA	1	+	chr3756:49-168
Sly01g0001881(+)_2	adHiCsTomatoe_10X4663213	GACGTCAAAAATGTCAAATTTTTTTGTGGACGTCCGTCAAGATATTGTCTATGCATCCTGTTGGCCCTCACGGCCCGTCTGACCCATTTTGAAGGTTAAACGAGCCCTGAAGCGAGCATA	1	+	chr3758:13-132
Sly01g0001931(+)_1	adHiCsTomatoe_10X4662956	CGAAAGAGTATACGTATATCCTTAATTAGATAAAAATAATATCCTTAATTAATCTTTTTAAAATAAAATAAAAAATCATATTAAAAGTGCTATCAAAATAAATGAATACTTATAGCTTAT	1	+	chr3771:61-180
Sly01g0001951(-)_3	adHiCsTomatoe_10X4662783	AACTCTTAAGCATAAGCCTGTAGACGTGGTTTTCTGGAATACTACAAACCCTTATCATGTCGTCACCAACTTTGTGAACTGCAGCAATATTTCCGGAGTTAGCCAAGCATTTGAGTAACT	1	+	chr3779:49-168
Sly01g0001961(+)_4	adHiCsTomatoe_10X4662678	CCACGCGTCTTTCTTTTCATCAGTCACTACTATCATAACCTGTTCCGTCCCTATTACATCCGATTTCCTACTCTCTATCTTCGCCAATTCAGGCGGATTACTCTGAACAACATCAACACC	1	+	chr3785:25-144
Sly01g0002021(-)_2	adHiCsTomatoe_10X4662440	ATTCCTCAATAGCTGCAATGAAATTTCACTCTTCCCCACATTCACACACGCTGCAATAATCGCAGTCCAAGTAGCCGTACTCTTCACCACCAAATCATCAAAAACTCGCCTGGCTGACCC	1	+	chr3797:25-144
Sly01g0002031(+)_1	adHiCsTomatoe_10X4662403	GCCCAGAAGCGGATTGTGAACCCTAAGAATACCAATTTATCCAATAGGTCTAGTTGCCAATGGAACAACTTCAACTAGAGGAGTAGATAGTGGTGATGGCAATGGAGAAGTTCTACAAAT	1	+	chr3799:37-156
Sly01g0002061(-)_4	adHiCsTomatoe_10X4662185	TGCTTGGAAAGAAAAAGTTCAAAACAAAGGTCTTTGAGGTCGAAGACTGATAAAGTATCAGATGACATTTTTTCATTTCCCGAGGTCAGTGTGGGCTAAAGATGTTAGACATCTACATTT	1	+	chr3808:25-144
Sly01g0002061(-)_2	adHiCsTomatoe_10X4662149	TCCAAAAAAAAAAAGTCTCTTACAAGTACCTGCTATATTCACTTTATAGGTGCTACCATCTTTGGATGTGTCTTTCCAAATCAGCCCTTGTCCATCTAGACTGCAGGAGTTCCTTGTCCA	1	+	chr3810:25-144
Sly01g0002071(-)_2	adHiCsTomatoe_10X4662071	ACCATGATTGAGTTTGTTGTGTTATTAAAAGAAATGCTGCAATACATCCAAGGAACGGTAGACAAGTAGCCACATGATAAAGGATTACTAGAAACAGCAGTGTACCTCCAGTTGGAGTGA	1	+	chr3813:61-180
Sly01g0002081(-)_2	adHiCsTomatoe_10X4661979	CTTACCCTCTTCCACACATTACTGAAGCTCTTGGATGTTATAATCCATCTAATCAAAAGGGAGGAAGGATAGACAGTCCAGCAGGTGCATTAGGTTGAAGTGAGATGAGGTAAGGTAACT	1	+	chr3817:49-168
Sly01g0002111(-)_3	adHiCsTomatoe_10X4661830	AAAAATAATGCATGCATTAGCTTCGTGTATTAGTAGTACCTTGTTTGGTACACTTTCAAGCCTTAGTCATACACTTTATTGTGCATTAAGGGGTGTATTACTAGTACATGAAAATCCGTG	1	+	chr3824:25-144
Sly01g0002141(+)_3	adHiCsTomatoe_10X4661582	GGATTTTCATGTACTAGTAATACACCCCTTAATGCACAATAAAGTGTATGACTAAGGCTTGAAAGTGTACCAAACAAGGTACTACTAATACACGAAGCTAATGCATGCATTATTTTTTCT	1	+	chr3836:25-144
Sly01g0002161(-)_4	adHiCsTomatoe_10X4661484	TCAAAATTTTCTTATTTTAGAATCGTTAGTCTAAAAGTATAAAATTAAATAAACATTAATCAATGTAAACTTAGAAATTCTATTATTTGTGATATTTCAGTAGCCGTATGATGTGAAAAT	1	+	chr3841:61-180
Sly01g0002171(-)_3	adHiCsTomatoe_10X4661416	ATGAAAACTCAAATGATGGAGCGACTAGTACTCCTTCTTGATTAGGCAATAATAAATCATCAGATAGTTCAAGATTCTGATGATTCTCCGATTGTGATGGCTTGGAATTACCACTACTAT	1	+	chr3845:13-132
Sly01g0002181(+)_1	adHiCsTomatoe_10X4661361	GTACTCCTTCTTGATTAGGCAATAATAAATCATCAGATAGTTCAAGATTCTGATGATTCTCCGATTGTGATGACTTGGAACTATCACTACTATTCAAGAAATTTGAATAGACTAAAGCAA	1	+	chr3848:40-159
Sly01g0002181(+)_3	adHiCsTomatoe_10X4661330	TCTCCCTTTACAAAATCTTGACCATATGACTCTATATGTATATATATTCGCCCTTTCTAATTTACGTGATATAATTTGACTAGCTCACGCGACTCAAAAACAGTTGAAGGCAAAACTGAG	1	+	chr3850:37-156
Sly01g0002221(-)_2	adHiCsTomatoe_10X4728603	GATCAGAATGAGATTTTTCTATGTAATTTTACTTTTTAAAAACATTGTTACCCTTTTAAATTTAATATCTTTTACTAAAAAAATGAAAAAAAAATTAATTTATTTTAAAATTAAAAAAAA	1	+	chr3862:1-120
Sly01g0002241(+)_1	adHiCsTomatoe_10X4661031	TTGAGGTGAGATTTGTCTATGTAAAATTCGAATATAGTCGAACTTCAAAACAAATATTGACACCAGATGAAAAACAAAACTTAAAAATTCTTATAATAATATCAGTTAAAGAGTGATTTC	1	+	chr3865:73-192
Sly01g0002241(+)_3	adHiCsTomatoe_10X4661004	TTGAATCTATTAATATCTCTTCGCGATTTTCGACTTCATTATTTTCATGACAAGATGGAAAATAATCCCAAATTAATGAAAGTGTACTAAGGGCTTTTTCAAGGCCATTAGTGTCACATT	1	+	chr3867:25-144
Sly01g0002241(+)_4	adHiCsTomatoe_10X4728592	GATCAAAAACGTTGAATCCATTCGATACACACCACGATTGAATCAAGTGACGGAGAGTGTGGTTTGGTGTTAGGTCTGAATCTCGTGACACGTGTAGCTTCGTGACCGGACAAAGGGCGT	1	+	chr3868:1-120
Sly01g0002281(-)_3	adHiCsTomatoe_10X4660879	GCAGAAGCGACGGACCCCACGACGGACCGTCGCAGGGTCTCGTTTCTAAACACTTAGAAATTCTGAAATTTGGGTGCTGAAATCGACTCTCTGAACTCTGTGACGGACACGCAGGACGGA	1	+	chr3874:61-180
Sly01g0002311(-)_3	adHiCsTomatoe_10X4660650	CTTTTGCGAGGAAGATAGCAGGAGTTACAGCATATTCAAAGCGATAGAGGATACCTCCAGCAAGAAAGCAGTCCAAACATGACGAGACTACTCCGTGACCATCTGATGGTGGGGTGCAAA	1	+	chr3885:37-156
Sly01g0002311(-)_1	adHiCsTomatoe_10X4660593	AAATCTTCTTTAGACTAATGTGAATACTGGCAACAAGCCAATTCCCTTGAACTTACAGAAAGACCGATAACCCTTCACTGTAGCAAGCAAATTACTACAGGATTTTCCGAATAACATCAG	1	+	chr3887:61-180
Sly01g0002321(+)_3	adHiCsTomatoe_10X4660544	GAACCAAATAGCTTCATCCTCAGTCATTTTCTAGTTAAACATTAATATGTCCACTTTTCAAAAAAGATATAAATCCAAAAACATTATAAACCGACCATTGTACAATCGAAGGTTATAATG	1	+	chr3890:13-132
Sly01g0002331(-)_2	adHiCsTomatoe_10X4660509	CCTCATGTCTTAACCTTAGTAGCAGAAATATCTGATATTGAGCTAGTGGAAATAGTATATACTCGGAAAAAAATATAGTTATGATGCATATAAATTGACTCAAACACCGCAATCATAAGG	1	+	chr3891:85-204
Sly01g0002341(+)_1	adHiCsTomatoe_10X4660473	TTCGACTAAGGTGTCTCAAAATATAAATAAGTAAAATCGCGTAAAAGTCAAAGAGTGTCAATATATATATATATTCTAGCTACAGATAATTTTTCGATGAAGGAATATCGATTGACACTC	1	+	chr3893:25-144
Sly01g0002351(+)_1	adHiCsTomatoe_10X4660397	ATCGGTTCAAGTACTTCGGAATGTGACTAAGAATTTTTCTCCGGAAAATGAACTTGGACGTGGTGGTTTTGGTGTGGTTTATAAGGGAGAATTAGATGATGGGACACAAATAGCTGTCAA	1	+	chr3896:25-144
Sly01g0002351(+)_4	adHiCsTomatoe_10X4660323	GAGATAACCGAGAGCATTTCCACCTTAGCTGAACTTGCTGGTCATTGCACTGCAAGAGAACCTGGTCAACGGCCAGATATGGGCCACGCTGTAAACGTGCTGTCCCCACTTGTTGAGAAA	1	+	chr3899:25-144
Sly01g0002401(-)_3	adHiCsTomatoe_10X4660080	TCTTAAGTTCTATGTTTTACGGATGAACAACTTTATTACCATTTTTCATTCATATAATTTGTTGAGTAATTTCAACATCCTGCCTAATGCAAGGCCCACGAGGGGTTGGGTGGCACGAGG	1	+	chr3910:97-216
Sly01g0002411(-)_5	adHiCsTomatoe_10X4660010	GTCATTATTGGTATTAGTTCTAACATGATGATTATTAAACTTTGACCTTTTATGTGTTAGGTGAACCAACTTTGCCAAATTTGTTAGAGATGTGAAGCTAACGAGTCTATGAATAGAGCA	1	+	chr3913:85-204
Sly01g0002441(-)_3	adHiCsTomatoe_10X4659767	AAAAGAGAAAAAAAGAGATGAAGTAACAATATATCCCTCATCGGTTGACACAAGAAAAACAAGTATAAAGATGGGTATAAAAGAATAGGAAGGAACAACTAGAAACATACTTACCTGGAC	1	+	chr3925:37-156
Sly01g0002521(-)_3	adHiCsTomatoe_10X4659250	AGGGGTGCATACCTAAGGTCGGCCCAAGTGGTCGGGACTGCTTTTTCTTTTTCTTTGCCTTATGAGAGAAGTTATTCTCTATTTTATTTTAATCATCGGGTATTTAATATCTATTGACTC	1	+	chr3950:49-168
Sly01g0002531(-)_2	adHiCsTomatoe_10X4659168	AGGGGTGCATACCTAAGGTCGGCCCAAGTGGTCGGGACTGCTTTTTCTTTTTCTTTGCCTTATGAGAGAAGTTATTCTCTATTTTATTTTAATCATCGGGTATTTAATATCTATTGACTC	1	+	chr3954:49-168
Sly01g0002551(-)_4	adHiCsTomatoe_10X4659080	TTTCACTAAAAAGTGTGCTAAACCGTAGTTAAAATCAGATAGATATTTCTATTTTAATATGTCTTAACCTTTGTAAGAATATATAATATTTACCAAGTAGGAGAAAACAAGCACAAAAAG	1	+	chr3959:37-156
Sly01g0002551(-)_3	adHiCsTomatoe_10X4659064	ATAGGAAAGAACAACGAGAAACATACCTACCTTGACGGGGTCAATGGGTGACCCCATAAGATTCATGGCCTAGGTTGGTAACTTTTATTGCACTTTAGAAGGGCACCAACTTAAAATCTG	1	+	chr3960:49-168
Sly01g0002561(-)_2	adHiCsTomatoe_10X4658940	ATAGGAAAGAACAACGAGAAACATACCTACCTTGACGGGGTCAATGGGTGACCCCATAAGATTCATGGCCTAGGTTGGTAACTTTTATTGCACTTTAGAAGGGCACCAACTTAAAATCTG	1	+	chr3965:49-168
Sly01g0002601(-)_3	adHiCsTomatoe_10X4658757	ATTGCTCACATTTAGCTTTCATCTTCACCGGAAACGTATCTTGTATCCTCGGAAATGGATTATTCCGATGCATCGGAATTGAGGATACACCCATGGAGTAATTGTAATCGTCTCTCTGAA	1	+	chr3973:61-180
Sly01g0002601(-)_2	adHiCsTomatoe_10X4728351	GATCGAAAAACGGTGACCCGAATTGATTCGGGTGGGTTCGTCGGAGGAGAATGGGATTACCCGGTGGCGGTGGCTTTACGGAGGAGAACGATTCATTCTCCGTAACGAATCCACCACCGG	1	+	chr3974:1-120
Sly01g0002621(+)_2	adHiCsTomatoe_10X4658629	CTCGTGGTTCTAAAACGGTCGCGAAAATCACGTAATCGTAAGATTATAAAACCCGGTGGTGGATTCGTTACGGAGAATGAATCGTTCTCCTCCGTAAAGCCACCGCCACCGGGTAATCCC	1	+	chr3980:73-192
Sly01g0002621(+)_3	adHiCsTomatoe_10X4658605	TACAATTACTCCATGGGTGTATCCTCAATTCCGATGCATCGGAATAATCCATTTCCGAGGATACAAGATACGTTTCCGGTGAAGATGAAAGCTAAATGTGAGCAATGCAGAAAGGGTAAT	1	+	chr3981:73-192
Sly01g0002641(+)_1	adHiCsTomatoe_10X4658563	TCTTAGGGATGGTAGAATTCTCCATTTTCTTTATTTGGTTTTGACAAGAAGTAGAGGAAGGAAGAAACAAATTTTATGACTTAATCTTAGGTGAGTTAGTCGAGGAATTATTGGAAATAA	1	+	chr3983:37-156
Sly01g0002661(-)_4	adHiCsTomatoe_10X4658415	TTAGTGCATTTTTAAATCATCCGACACGGTGTGGACTCCTTATTTGGAGAGTCCAAGCAGCATAACTTCAAGATATTTACGGTTTCACAATTATGTTTAAGTATTTGTTTATCATAAGTT	1	+	chr3989:13-132
Sly01g0002661(-)_2	adHiCsTomatoe_10X4658357	GTCGGACTACATCTCATTCAGGTTTATTATTTTGTTCAGTATCATTAAGTTCTCTACTCTAGTAATGGAGGTTGTTAGTTTTAATATTTAGTTTTACTCACGTACAAGGCATGCTGGGAT	1	+	chr3991:97-216
Sly01g0002671(+)_2	adHiCsTomatoe_10X4658294	TTATGGATATTATGGTAAGTAATAATTTGTTAATAACTTATATACTAGCTTACTATTTCTGAAGGATATGGAGCCCAATAAATACTCTTTGGGCTTGGGCTTGGGCTTAGCCATGGGAGT	1	+	chr3994:37-156
Sly01g0002671(+)_3	adHiCsTomatoe_10X4658268	CGATATCTATTTTGGACTTCAACTAAGACCTCGATTTAGAAAGAAATTAATCGTATGCATCCCACCATAACCTTTGGTTCTCTAACAACAACACACTCAATGAACCTCCGTCAAAACTAC	1	+	chr3995:49-168
Sly01g0002701(+)_1	adHiCsTomatoe_10X4658144	TGTTGAGCAAAAATCCAAAGATGATGAATCACCACAAGTGTATTATAAAAGGCTTTACAAAAGTCTTTGTCAAAATTACACGAATGGACAATTATGATTTGTGTTTATAAACATTTGGAT	1	+	chr4001:49-168
Sly01g0002701(+)_3	adHiCsTomatoe_10X4658111	GACAAAATCACTTAGATATAATATTACTACTAATACTTGAGAGAAACAATCCATGTGAGAGGATATTATTCGAATGAATCCATAAAAGATTGAATTCAGACCAACGATATCTAAATATAT	1	+	chr4003:37-156
Sly01g0002731(+)_3	adHiCsTomatoe_10X4657909	CTAGTTTAATAACGTTCTTGCGAGGCAAGGGAGAGGTGAAGACTCAACGTTATGTAATCTCTCGACCCTTTTCAAAAAGACTAAACCTGCAGAGCCAGGATGTAACTAATTCACCCTGTA	1	+	chr4013:49-168
Sly01g0002761(-)_2	adHiCsTomatoe_10X4657696	GAAAAACTATTATAATCAATATAATTAAAGGCTTTACTCGAAAACATTCTTTCTATTTTTACGAGATAAGATAAGACCTTTATACTCACTATACACACTATTTCTTAATTAATTCTTTAA	1	+	chr4022:25-144
Sly01g0002761(-)_1	adHiCsTomatoe_10X4657669	TAAATATAAAGCATGTTTTTTAAAATTAAAAAAAAAACACGATAATTGAATATGCTTTAATTTCGATTATAATAACTGCATGTCAAGAAATTTTGTACTTACTATATATCAAAGATAACT	1	+	chr4023:61-180
Sly01g0002771(+)_2	adHiCsTomatoe_10X4657629	AGGCGCCATCTTAATAGAGAGGATTTAAGATTGAAGATTCAACAGTCTCATCATTCTGACCACCACAATTACACAATCACAACATACAAACACACAATCAAGCATATAGAAGACTTTACA	1	+	chr4025:85-204
Sly01g0002801(-)_2	adHiCsTomatoe_10X4657478	ATTTCAATTTTTCCTAATATGGATTTAGGATTTTTTAAAATTGTTATCAAAAGTATCACCTTAGTCAGCATCCATTGTTCATATCAGAGTTTCTTCTCAAGATAAGGTTAGAAACTTACC	1	+	chr4033:25-144
Sly01g0002871(-)_2	adHiCsTomatoe_10X4657055	TTTCATTTTTAGTTAATAGTGTAATATTTTTTTTAAATTTTAAATAAATCAATTTTTTTTCATTTTTAGTTAATAGATAATAAAATTAAAATGGTAAAAATATTCAAAAGAATAAAATAA	1	+	chr4053:73-192
Sly01g0002891(-)_4	adHiCsTomatoe_10X4656936	CTAGTTTCTAATTCATTCACCCCTTCCCACATTTAATAGATGAACACTTCTGTGCTGGTCATTGATGCATTTAGTCATCAGAAAAGATTTTGCTCAACTACTTACAGTTACACATGTATG	1	+	chr4058:25-144
Sly01g0002891(-)_3	adHiCsTomatoe_10X4656918	AATGTATTTTTTCTTTATTGGGGGGAGGGATTGAAAAGTTACTTCACAGACCAATAGAACAGCTTTCATCTATGAGATACTTTCTCAAAAACTCACTGAAAAAATATGATTCACTAAGAA	1	+	chr4059:13-132
Sly01g0002911(+)_3	adHiCsTomatoe_10X4656756	TAGTGAAATTCAGTGTTGTAAGAAACTGGGTGAGATGGTAGTTGTTCCAATAGGTACAAAAATTCCTTCTGGCAGGTATGTTATGTCCGTACCTGTTGTCAAGGTAAAAATAGTAAAAGA	1	+	chr4067:37-156
Sly01g0002951(-)_3	adHiCsTomatoe_10X4656622	GTCTTGTATTTGCAATTGTCATTAATGGAGTTTCGTCTTGAAATGAGTGGACTCCACTCGTAAGATTATACTATGTATGTTGTTTTGTTTAAGTTTTCCCCTAATTTGTTCGTGTAGAAT	1	+	chr4074:61-180
Sly01g0002981(+)_2	adHiCsTomatoe_10X4656477	GCATAATACGACAGTTTTTGTTCCAAATTTTGTAGCAGTTATGGAAACTATAAGCCAACAAATGAGAACTAGAGGATATGGAGTTGCAGTTTCTGGCACTGGACCAGACACTAACTTTGG	1	+	chr4082:25-144
Sly01g0003011(+)_1	adHiCsTomatoe_10X4656339	CGACTTACTGTGGTGATTAAGAGGATGGTAGTTGTGGCTGAGGATGGTGATTATGGGGTTGTGATAATTGATATTGGTGGACAACAACGATGACAACGATTAGCAGCTGTACCGCCATTT	1	+	chr4089:73-192
Sly01g0003011(+)_3	adHiCsTomatoe_10X4656313	TCCAGCTCATTTGTGAAAATGGAACGACAGTTTCCGTCTCAAATTTTGTTAATACAATGGAAACTATAAGTGAACAAATGAGAACTAGAGGAAATGGAGTAGCAGCTACAGGCACTGGAC	1	+	chr4091:13-132
Sly01g0003041(+)_2	adHiCsTomatoe_10X4728099	GATCATTCAACAAATACTTTAAAAAAAACAAATACTTTAAAAATAAATGAGCACAAAGATATATTTTTTTATCCAACAAAAATCAAAGTCTTTATTAAAGCTGACTCATATTTTCACCAA	1	+	chr4101:1-120
Sly01g0003061(+)_2	adHiCsTomatoe_10X4655957	CTTTATAGTTTAAATTTTTATGTAAAAATTTTATTTTTTTCAATCGAATGTTATGACAGTTATTATGGCTCCGGTGTATACTACAGCCGGATATTTTGCATACAGAACTGGACGCTGGTA	1	+	chr4106:85-204
Sly01g0003081(+)_2	adHiCsTomatoe_10X4655828	TATTATTTCTTAGTAAAAACTCATGTAAGGTATTGAACTTTATTAGATTGAACGTCATAACAAAGGATATGTAGTTCTGTGAATCATTTCAAGGAGCCACATCCTAGTAAATGTAGCTAG	1	+	chr4112:73-192
Sly01g0003081(+)_3	adHiCsTomatoe_10X4655816	AAAGGTGTCTTTCCGTGTTACAGATTGCCATAATTCTTCTGATAAAGAAGATTCCAGTAAGTTATTGTGATGAGAAACATTTATAATGTGGAAGGAACAGCAAAAACAGATATCAGTATC	1	+	chr4113:25-144
Sly01g0003121(+)_1	adHiCsTomatoe_10X4655576	GTTTTAATGTCTAATAAATGATGCGTTCGAATCACCATTCTATTTATGTTAAAAAGTTTTTTTAATTTTATTAGCGTGCAATCAAATGTAAATTTAAAATTGTAAAAATAATGAATCAAA	1	+	chr4125:37-156
Sly01g0003131(-)_5	adHiCsTomatoe_10X4655526	ATAAGTTAAAAAGAAAAAAATTATAAATATATTAATTTGCATAACCAATTTCTACCTCTTATAAAATTCTACACTTTTTCTTTTCAAATGGAAACCAAAACAATACCCAATTTAATAACG	1	+	chr4128:25-144
Sly01g0003141(+)_1	adHiCsTomatoe_10X4655429	GTTGCATATCTTAAAAGGGACTTAATGAATTAACTTAAGAATCACGATTGTTGCATTAATCTCTTAATTTGAAATTAGTAAGGCCTTTGTGTGTGTCATAATAGTAAAAAGATTAAGGTT	1	+	chr4133:37-156
Sly01g0003141(+)_3	adHiCsTomatoe_10X4655388	CACAAGTTTTGTGATATTCACTTGATTAATTATGGGGTTTAAAATTTATTTAAGTATTTTGATTTATTTAATAATCTTTAATATATATATATATATATATATATATATATATATATATTA	1	+	chr4135:63-182
Sly01g0003161(-)_3	adHiCsTomatoe_10X4655259	TGCTTATATTGGAAACAAAAATCCAACCAAATGTCGGATAAAATAATCCTGAATTTTATAACCAAGATTATTTTTTTAATCCTTGTAAGATATAGCCCTTTAAGACGTTATATAGCATGG	1	+	chr4142:37-156
Sly01g0003171(+)_1	adHiCsTomatoe_10X4655199	ATGCTCCAGTTGGACAGCGTCTGGGGTGAATGTGATGAATTTGAGTTGTAGGCCAACCTTTTCTTCTGTTTTCATCACTGACAACCAGAAGCTCCACAAGTAGAACACATAAAGATAATT	1	+	chr4145:49-168
Sly01g0003181(-)_2	adHiCsTomatoe_10X4655112	TTATATTAATTAGAACACCCTATTCTTCATTATTGGTCAAAATATTATTTAATTATGGATAATGATTAATAATAGTGTTGACTAACTATATAGTCATGAATAATTATTATTAACAACAAT	1	+	chr4150:25-144
Sly01g0003191(+)_2	adHiCsTomatoe_10X4655034	CAGATTGTTGTTAATAATAATTATTCATGACTATATAGTTAGTCAACACTATTATTAATCATTATCCATAATTAAATAATATTTTGACCAATAATGAAGAATAGGGTGTTCTAATTAATA	1	+	chr4153:73-192
Sly01g0003201(+)_2	adHiCsTomatoe_10X4654985	ACGGAGTACCTTGCCATCGTCTCTGTCCATAGCTGCACGGAGTATGAGATTCCAGCATTCAACACAGTCACCTCCTTCGGAGTCCTCGACTCAGCGCCTTGAACTTTAATTCTAGCCCAT	1	+	chr4156:49-168
Sly01g0003211(-)_3	adHiCsTomatoe_10X4654933	GGACGACGATGGACAATGAAGTATTTGCTGTTTATGATATGTATAAATTGAGTATTGTTGTTGTTGTTTGTTCGTATTGTTAATTGTTAGGGATTAGGTAGTGTAGCGAGTGAGAAATGA	1	+	chr4159:37-156
Sly01g0003221(-)_2	adHiCsTomatoe_10X4654842	TGAAATGTAATAAAGATTTAAATGTTTATATGTTGCACAATGAAATTAGAGGACGTAAATGTCAGTTGAAGTCAAATAAAAATATACATTTATGTATTATATTTATCGTATGAAAAATAT	1	+	chr4164:25-144
Sly01g0003251(-)_2	adHiCsTomatoe_10X4654624	AAACTGACAAAACAACAATGTTAATATAAATTAGAGAATAACTCCACGATACACTAAATAATGAAACTAGAATGTTTCATCCAAAGGAAAACTTACACATCTTAACAGTCCTCTGAAGAT	1	+	chr4175:49-168
Sly01g0003261(+)_2	adHiCsTomatoe_10X4654572	CATTAAATGGGGAAAAAGCCTCGAAGAGAACATTTCAATAACTCAAGTTAAGCAAATATCACAAATGATTTTTGAGCAAAAAGAAGATTTATTCCATCATAACAAACACACCTTTTAGCA	1	+	chr4178:37-156
Sly01g0003261(+)_3	adHiCsTomatoe_10X4654560	TCAATAAATCAAGCTAAGCAAATATCAGAAATGATTTTTTATCAAATAAAAAAAAATCCTTCATACCAAATACACCTTTTATCAGTTAAACATGTTCATTAAAGATAAAAAAAATGAATC	1	+	chr4179:13-132
Sly01g0003261(+)_4	adHiCsTomatoe_10X4654532	TCAGTTTAACATGCTCATTTAAGAATTTCTTCAACACTTCAGTGGGAACAAAATACCTCTAATAGAACAAATTTCTTCTACATCAATTAGGAAAAGGGTCTTAAAGCAAACAACAAAAGT	1	+	chr4180:81-200
Sly01g0003271(+)_2	adHiCsTomatoe_10X4654437	ACTGTTAATCGAAATGCCAATCTTCAGAGGACTGTTAAGATGTGTAAGTTTTCCTTTGGATGAAACATTCTAGTTTCATTATTTAGTGTATCGTGGAGTTATTCTCTAATTTATATTAAC	1	+	chr4184:61-180
Sly01g0003291(+)_1	adHiCsTomatoe_10X4654368	TATAAATCTTAAAATCTCTCATATTTTGGATTGTATCAAAAAAATGGAACCCCATCACAACTCACCACCGTCCATCGGCTTCCACCACCACCATCACGACGGCGGCGCCGGCGGAACCTG	1	+	chr4188:49-168
Sly01g0003321(+)_2	adHiCsTomatoe_10X4654114	TTAGTATAGTCGAATATGTCAATTTGCATACAACTCAGTTATATAATTATAAGTGAAAAAAATAAAATACATTCAAACTATGTGAAATTGAACAAAAAATGTCTTCGATTAATAATTTGA	1	+	chr4199:25-144
Sly01g0003331(+)_1	adHiCsTomatoe_10X4654081	GTGGGTCTGCCTCGGATAGAATGTATACTCTGACTATACATTATGGTGTACCTATATATAAATATATATTAACTATACATTATGATATACACAAAAAAATAAATATAGTTTAACTATATG	1	+	chr4201:13-132
Sly01g0003361(+)_2	adHiCsTomatoe_10X4653870	CTAAAAATTGCTGTTATAGTCTTTCAATTGAAGCATTATCTTGTTACATAATAGTCACGTCTTTTCCCCCTTTGTCCGTTAGCATGTTTAAGTGTTTTATCTTTCTGCATTCCTGTCGTG	1	+	chr4212:37-156
Sly01g0003381(+)_1	adHiCsTomatoe_10X4653799	ACCTTGGTTGGAGATTTTGTTCTCAATATCAATTTCAAAAGGTCTATCTTCAAAGATATTGCTTCTATTAACCATTTCTTTTTGCAACTCATTGACTGTGCAGCTTCCTTTACCTCTATT	1	+	chr4216:13-132
Sly01g0003391(+)_3	adHiCsTomatoe_10X4653705	TAAAGCACATGTTGATTTCATTGCTTATTTATCCTCTGAAGGGGTATACTTTGTACTTTTGTGACAAATCTCTTGAATATTTTACCATAAGCCTGTAAAACTGTTATCTGTTTGCTTGAA	1	+	chr4221:25-144
Sly01g0003401(+)_1	adHiCsTomatoe_10X4653654	ACTTCTCACCGAATACAGAGTTTCACATGTCAAGAATTCCACCATCTTCTTTCAGCATGTGTCAGGAAAACTGAAAATTCATAACTTTTATGTTATACACAAAAATGGAAGTACGACTCC	1	+	chr4223:49-168
Sly01g0003411(+)_2	adHiCsTomatoe_10X4653580	TTCTGTTTTAGTTTTATAAAAAACAATGTAATCTTTCTTTTACTTCTAATATTGTTTAGCAAATAATGTAATATGTCGATTTGCTGAATATCTAGGTAGAGCATCCGGTGACAGAAATGA	1	+	chr4227:61-180
Sly01g0003421(+)_2	adHiCsTomatoe_10X4727780	GATCCAATTTGTCTGTCAAATGGGTGAACTTAACTCTTCTTCGTCAAAGTACCTTTACTGGTGACACTCTCCTTTTTGAGCCAAAAGGAAATTTTTCTTTTCATTAAACTCATCGTGCAC	1	+	chr4232:1-120
Sly01g0003421(+)_4	adHiCsTomatoe_10X4727774	GATCTGTGCATTTGCTGTGTAAAAAGAGACGTTTAACTGTCTCCACCTGTTTTTTACATAAATAGCATCTATAATATAGATTGGATTTCTTCTTGTTCAAATTCTCATGTGTCAAGACTG	1	+	chr4234:1-120
Sly01g0003441(-)_3	adHiCsTomatoe_10X4653405	GTGAGCCTTTTTGAGAATTTTGAAGCTATGAAAATAAATGGTGAGAAAAGTGGAACCCGAGAGTATGTAGCAGATGTGGGTTATGTTGATTACTCGAATTCCTTTATAGTAACGACAAAG	1	+	chr4237:37-156
Sly01g0003451(+)_3	adHiCsTomatoe_10X4653309	TAATGCCCTTACTCATTAAAAAGCCCATGAATGTTGAGGTCATTTTCCCGAAGTTTGGGACCAGTGCTATACCAACCAACAACATGCTCCTTTGCTGACACAATTAAATCAAAAGGAAGA	1	+	chr4242:25-144
Sly01g0003461(+)_2	adHiCsTomatoe_10X4653233	TAATGCCCTTACTCATTAAAAAGCCCATGAATGTTGAGGTCATTTTCCCGAAGTTTGGGACCAGTGCTATACCAACCAACAACATGCTCCTTTGCTGACACAATTAAATCAAAAGGAAGA	1	+	chr4245:25-144
Sly01g0003471(+)_1	adHiCsTomatoe_10X4653185	CTTGTAAGAATTTTGTGTTCCAATTTTACATCCATCCTCGAAAACCATGCTGGATATTGAGTTGACAGCATTATGTATATTATGGACAGTCCAATAACAAGTCCACAACTGTAACCCATG	1	+	chr4247:73-192
Sly01g0003471(+)_3	adHiCsTomatoe_10X4727735	GATCGATAATAATCTCTGTAGTCAAAACTTGAGGAAGTTCAAGCTCCAGTCCCTTTGTCGTTACTATAAAGGAATTCGAGTAATCAACATAACCCACATCTGCTACATACTCTCGGGTTC	1	+	chr4249:1-120
Sly01g0003481(-)_3	adHiCsTomatoe_10X4197147	TTTTAATAATGATTTTAGTTTGTGATTAAAAAAATAGCACTTTTATCACTTTAATAATTAGTCTTTAAATAATTAGGGTAATGAATAATCTGTAGAAGAAACAAGAGAAATAGAGACAGG	1	+	chr4252:109-228
Sly01g0003481(-)_1	adHiCsTomatoe_10X4653040	GCACGTGTTCTGAAATTAATATTTTAAAAATTAAAATATAATTATATTTTATTACTCATTACAAACATGCTTTCACCGCATTTAAACCAAAATTTATTACAAATACCTACCAAACTTTGA	1	+	chr4254:37-156
Sly01g0003491(+)_2	adHiCsTomatoe_10X4652989	GTTTGTTTAGTAGTCAAAGTTTGGTAGGTATTTGTAATAAATTTTGGTTTAAATGCGGTGAAAGCATGTTTGTAATGAGTAATAAAATATAATTATATTTTAATTTTTAAAATATTAATT	1	+	chr4256:37-156
Sly01g0003521(-)_4	adHiCsTomatoe_10X4652825	TGACGCATCTTGATTTGTCATATTCAAGTTTTACAGGTTTGATTCCAGCAGAATTCTCTCGTCTTTCTAAATTACAAGTTCTTCGTATTCAGAGTTATTCAGATGCTATTAGATTCAGAC	1	+	chr4263:37-156
Sly01g0003521(-)_3	adHiCsTomatoe_10X4652808	GAACATCTCTTCCACCATTCCTCTAAATTTCTCTTCTTATTTATCAACTCTCATTCTTCGAGACACACAATTACGTGGGGTATTGCCCGAAGGAGTTTTCCACATTTCCAACTTGGAATC	1	+	chr4264:49-168
Sly01g0003531(-)_1	adHiCsTomatoe_10X4652738	GTGAGCCTTTTCAAGAAATTTGAAGTCATGAAAATAACTAGTGAAAACAGTGGAACCCGAGAGTATGTAGGAGATATTTTTTATTATTACACATATTCCTTGATAGTGACAACAAAGGGA	1	+	chr4268:37-156
Sly01g0003551(-)_4	adHiCsTomatoe_10X4652668	CCATTCTTGTGGCAATAGTCACATGTAATATTCTTGTATTTAGACTTTGACTTGCTTCTACTTTTACCTCTATCATTCTGACCTCTGGACTTGTTTCTCCCCCTATCTTCAGTAACCAAA	1	+	chr4271:85-204
Sly01g0003551(-)_3	adHiCsTomatoe_10X4652652	CCACTGGGAGCAGAATTAGTCAAAGAAACTCGAAGAGTTTCCCAAGAGTCTGGCAGAGTATTAAGAAGCCAAAGTCCCTGTATCTCATCATCAAACTTTACACCCATTCCGGACAGCTGG	1	+	chr4272:61-180
Sly01g0003601(-)_2	adHiCsTomatoe_10X4652382	TAACTATTTTAAATCGTAAATTGTTATTACTTTTTGACAAGTTTTATTGTATTTTTCAAATATGTAAAGTTCATTTTGACAAATTTTCAAAAATTGACTCTCTTAATTATGATATCACAA	1	+	chr4287:61-180
Sly01g0003621(-)_4	adHiCsTomatoe_10X4727630	GATCCAAGCAAATACTGTTAGAGAAATGCATATAAATATTTCAAAACCATACCATTCATCCATATCATTTTGTGATTCTTCTAGCAAAAGAGTTAACCCAGTAACCCTACCATTCATCCA	1	+	chr4291:1-120
Sly01g0003621(-)_3	adHiCsTomatoe_10X4652306	TGTCATACTCACTGGTCACAGATATGATAGGACCATAAATACATGTGTGAGCAGAGCCACAGATAAGTAAAGATAAAATTAAACATAAAGTCAGGAACTTTTTAACATCCCCAATAGTTG	1	+	chr4292:13-132
Sly01g0003621(-)_2	adHiCsTomatoe_10X4727626	GATCACAGCGGACTAAAAGATTCTTTTGAAGCAGAATGTTGGCAATATCTTCAGGCTCCAAACCTTTATCTGACTCTAGTATGTCTTTAAGTTCTGAATGATTTCTCACAAAAGCGACAA	1	+	chr4293:1-120
Sly01g0003631(+)_2	adHiCsTomatoe_10X4192488	CATGGCACCACTTACTGCTAGGTTGGAAAATTTCTATACTGCTAGGTTGGTAAATTTCTATGGTTTTACTTCCAATGGAACTTGTAAAAAAAGGTATCATATAAGAGTGTACTCTAATAA	1	+	chr4296:127-246
Sly01g0003641(+)_1	adHiCsTomatoe_10X4652196	TCATGGACATTCGTCAAGACCTTGTCTGCATACGGTTTGCCATCACCGCTTGTGCGACCCATTTGGAAGGTCAAACGAGCCCCGAAGCGAGCATACCCCTCATTTCGATGATTTTCGTCT	1	+	chr4298:37-156
Sly01g0003641(+)_4	adHiCsTomatoe_10X4652140	TCAAGACCTTTTCTATGCATACGGTTGGCCATCACGGCTTGTCCGAACCATTTGGAAGGTCAAACGAGCCCCGAAGCGAGCATACCCCTCATTTTGACGATTTTTGTGTGCTATAGCACA	1	+	chr4301:49-168
Sly01g0003661(-)_1	adHiCsTomatoe_10X4651961	TAAGAATCGTTAAAAAAAATTTAAAAGAGATTAAAGTAAAGAAATAAGAACAAATTGAAATGGAACGAAAAAAAACTAGAGATAATTTATTATTTTATATTTTGATTGCTTTTATTATCA	1	+	chr4308:37-156
Sly01g0003671(+)_1	adHiCsTomatoe_10X4651937	TAGTATTTTGTAGATTAGTAGCAGCCAATGCTTGTGGTAGCTCATCTGTGGCTTGGTAAAAATAGTTCCACCTGTAAAAACACTCAATAACAGCATGCTTATTCCAACCACTAATTTGAA	1	+	chr4309:73-192
Sly01g0003671(+)_2	adHiCsTomatoe_10X4191187	ATGCCATATTATGGTTTTTTGGGACACTTCTTCTTCATCCTCCCTCAAATCAAAACCCATGAGAGGATTAAAAAACTAATTAAGAGTAGGATATGGTGCCTTACAGCATAAGAGTCCTGA	1	+	chr4310:109-228
Sly01g0003691(+)_1	adHiCsTomatoe_10X4651825	TTGTTATAAAAATTGCATGAATATTAGTCATGACTGAAATTTTAATGAATTTAAATATGTGCTTTAGATATGTATAATTGAGCAAGATTTATATATATTTTAAAAAATAATCAAAAGGGT	1	+	chr4315:97-216
Sly01g0003701(-)_3	adHiCsTomatoe_10X4651782	GTCGAAAATAATATTAATAAGAAAAATAATTAAGCCCACTAAATGCACAGTGTGTCCTTAAGAAAATTATTTCCCTCAAGTATTCGAGGTTAATGGAAACTATCCTCCTAGGATGTAACG	1	+	chr4318:37-156
Sly01g0003721(-)_4	adHiCsTomatoe_10X4651652	CACACAAAAATCGAAAAAATCTACGTTTACTTATTTTGGGGCTCGATTGAACTTAAAAATACCCCCATTTTCCCCGCCAGACGAACTAAATGAATTGCAAAAGTCTTAAGGGCGTCTATA	1	+	chr4324:25-144
Sly01g0003721(-)_3	adHiCsTomatoe_10X4651619	AATACCGAATCACAAAAATTCCATGGATTATAACACATAAAAATCGATAAAATCTGCGTTAACCTACCTTGGAGCTCGTTTGAACTTAAAAATGCCCCCGTTTCTCCGCGGGTCAAACAA	1	+	chr4325:61-180
Sly01g0003721(-)_2	adHiCsTomatoe_10X4727566	GATCACAAAATCCATGGATTATAGCACACAAAATTCGAGAAATATATGCATCTATTTGTTTTGCAGCTCATTTAAACTTGAAATTGCCCTCATTTTCCCCGCGGGATAATCTAGATTTAT	1	+	chr4326:1-120
Sly01g0003721(-)_1	adHiCsTomatoe_10X4651579	TAGCACATGTAAATCGATAAAAATATGTGTTTACTTGCGATGGAGCTCGTTTCAATTTGAAAATGCCCACGTTTTCCTCGCGAAACGAATAGGGTCCATTGCTAAGGTCCATGAAAAATT	1	+	chr4327:25-144
Sly01g0003731(-)_3	adHiCsTomatoe_10X4651538	AAATTGACACATTATATTATAAGTGTATTAAAATATGTGATAAATGTATTATCCATCAATAAAACTTATATTATATGTGATTAATAAATTGTTCTTTGTAATATGTATTAAAATTGTATT	1	+	chr4328:97-216
Sly01g0003751(-)_2	adHiCsTomatoe_10X4651439	ATGCAGAGATATACAATTAAATTTGTACAAAATTAATCTAGTAGACGCACTTATCCTACATGACACAGTACACATAAAACGCCACGTACGATACAAAATTCTCACCTATGACGAATATAT	1	+	chr4334:49-168
Sly01g0003771(-)_3	adHiCsTomatoe_10X4651387	AGTTGGGTTCAAGATAATATAAAAAATCATTTTCCGGACGTTAAATTCAAATATATATCTATAGGAAATGAAGTATCTAATGGTCAAATTTCCAAATTTGTTCTTCCCGTGATGAAAAAT	1	+	chr4337:37-156
Sly01g0003781(-)_4	adHiCsTomatoe_10X4651336	GTGTAGTCTTAGGGACTTGGAGAAATTTGATTAGGGAAAGAATACAAAAGATTGTTCATCTCCTTTGTGGATGTAGGTTGGTGTACCGAACCACGTTAAATCTTCGTGACTTTTAGTATA	1	+	chr4340:25-144
Sly01g0003841(-)_2	adHiCsTomatoe_10X4651011	AGGCGAAAGGAGGGATGCAAGCACTAGGACTTTCCAGAGGTCACTCATCCTAGTACTACTATCGCCCAAGCAAACTTAACTTCTCTCTGATATGTATTTCAGATATTGAAGGAAAATCTT	1	+	chr4355:37-156
Sly01g0003911(+)_2	adHiCsTomatoe_10X4650584	AAAAGTAAACCATTTTGTACTATGGCAAGACCAATAATCATTTTCTCAAATAGTTCGGTGCTTTTAGAAAAATGAAAAAAATGTACTTCTATCATTAAATAAAAAAGAAAAAGCCATTGG	1	+	chr4377:25-144
Sly01g0003921(+)_1	adHiCsTomatoe_10X4727473	GATCAGATTAATGTTAATGAGAAAGGTCCAGATATAGGGTATGATGAGACAAATAATGGTATTAGGGAAAGCTTAGTTGGTAAGCTAGGAGGTGATGAACCTTATTATCTAAGTGATGTA	1	+	chr4380:1-120
Sly01g0003931(+)_4	adHiCsTomatoe_10X4650411	AATTGTTGAGCAGTAAGCACCATGTGAGATGTTTAATTGCACCAATTATAATGCTTTTGCATGTTTTGGCAGCTGGTAAAATTTCGCGACGTGTTTCCTTTATCCACTACCCGGAACCAA	1	+	chr4387:25-144
Sly01g0003931(+)_5	adHiCsTomatoe_10X4650392	CAACTCCTAGTCAAAGTACTAGGACGCGAAGTATTATGCAATCAGGGAGTTCATCCAAATCGACCATTAGAAAACACGGTGATGGCCAATCTGTTCAAGATTCGGGCAAAAGTGGTCGTA	1	+	chr4388:49-168
Sly01g0003971(-)_4	adHiCsTomatoe_10X4650229	GCAAGGGCCAAACACCAGTTAACCTAGCAATATACATTTTGCTGAACATGCATTGAAGTTCAAGAGTAAGAAGGATGGTCCCATAGGCCCCTTGAAAATAAGCCAATGCCTACTTCAGAA	1	+	chr4397:61-180
Sly01g0003991(+)_3	adHiCsTomatoe_10X4181568	AAGGTTGCGTGTATGTGGACTTTACCACTATTCGAATTGGTTCATACAACAACATACCTAGTGAAATTTCGGTAAATGAGGTCTAGAGAAGATAGAGTGTATTCACTAAATGAGGTTTGG	1	+	chr4405:110-229
Sly01g0004001(+)_1	adHiCsTomatoe_10X4650034	TATCTTTTATTTTTATAAAGATGATGTCAGAATCAATTTACATGCAATTCAAACTAGAACATGTAAATTTTTTTTTTCATCTATCTTTAAAAGTAGGAAGAGCGAGTCAACTCCACTCCC	1	+	chr4407:25-144
Sly01g0004001(+)_3	adHiCsTomatoe_10X4650001	GAAATGAAATTTGTATATTTGTAAACTACGTAAAAAGTACTATGAGCCATAACAATTGATAGTTCAAAATGTTTAAAAGACCTATGAAAAACGTATGGTCAAAGAGAGAATTGTTTTGAC	1	+	chr4409:37-156
Sly01g0004031(-)_3	adHiCsTomatoe_10X4180549	CAAAACCATTCTTATGTGATAGTAGGAGAGTGTTGAGAATAATGGACACAAGGTTGGGAGGACAATACTCAAAGAAAGGTGCACAAACTGCAGCTTCCCTTGTCCTGAGGTGCCTCAACG	1	+	chr4415:121-240
Sly01g0004041(-)_2	adHiCsTomatoe_10X4649836	TTTTATATGTGTATATTCTATTGCTTTAGGTCTTCTCGTCTTTGAGCATTTTATATTTTGAGCTATATTTTTTCTATTTAAAATTTGAAACTTCGGAGAATTGACATAACAAAAGCGAAG	1	+	chr4418:25-144
Sly01g0004051(-)_2	adHiCsTomatoe_10X4649755	ATAATCATAAAAAGGATATATTAGTATATTTTATATATTATATTTTATTAAGTTGAATAATATTTTGAGCAAAGATAGTCAATACTTTTATGTAGATTAAAAATTAAAGCAATCATTGAA	1	+	chr4422:37-156
Sly01g0004061(-)_2	adHiCsTomatoe_10X4649678	TGTTTCTTTTCAAATTCCATTGCTTATTGGATTTCGAATTTAAACATTATTCTCCTAAGTAGTAGCTCATTAGATTCCAATTGCTACAAGCGGAAATAGGTTTAGAAGAATTTTAGTACG	1	+	chr4425:34-153
Sly01g0004101(-)_4	adHiCsTomatoe_10X4649460	CTTGTTTCTCCAGAACAGAGAAATATGGGGAAAAAAGTAAGTTCTAAAAGCAGTTAGCAATGATGGTCATAAATGTTGAATAATTATCTCCATATATGCTGCAGGTTGTATCACAACTAA	1	+	chr4437:49-168
Sly01g0004101(-)_2	adHiCsTomatoe_10X4649428	GAATGATTGGAGAAGATATTTGGTGCATTCGCAAGGTTGAACATTAGGTATACAGGGCGTTTCTACATGTATACAAGTTGGTTTATGAACCAAGTGGTCTTGATGTTGTTTTTTTCAAGT	1	+	chr4439:25-144
Sly01g0004151(+)_1	adHiCsTomatoe_10X4649181	CAGAGTATGGTGCACCACCACCTTGTGGTCTTGCACCACCCTGCATCTGTGGGTTTTGGTATGGCATATGAGGCTGAGCTCCATATCCACCCTGGGCACCATATCCTGTTGCACTGTTCA	1	+	chr4452:37-156
Sly01g0004181(+)_1	adHiCsTomatoe_10X4649043	AGAGGTTCTATAATCTTTTAGAACCTGTAGAATTAGCGGAAAATAAAATACAATAGAAGAGGAGGATACATATTGTCTATACCAACTAGTTGAGATTAAGGTTTAGTCTTGTGGGTTGTC	1	+	chr4458:61-180
Sly01g0004181(+)_4	adHiCsTomatoe_10X4648978	ACACTTTAATTAGTTATCATGGATATCTTTGCTGATGTTCAAACTTTTTCCTTAGGTTGATGAGTTGCAGAACGCAATTGAGGAAGAACAGAGGAGCTTGGTGGAAGAGTTGAGGAATGC	1	+	chr4461:85-204
Sly01g0004191(+)_3	adHiCsTomatoe_10X4648903	AAGTTACTTGGTACTTGTGTTGGAAGGAGGTCGTTGGTACTTTGTGGGATAGTCGAGGTAGGCACAAGCTGGTTCGGACATCATTTGTTACGAAAAAAGAAGGGTTATTTACCCCGTGTA	1	+	chr4465:73-192
Sly01g0004261(-)_1	adHiCsTomatoe_10X4648477	TGATGATATAAATTTAGATAGGAGGTTGTAATGAAAGTGAATTAGGATAAGAACTTGGTAAGTAATCGTGCATTATATTGTTGTCGTTTATATATAATACTAGTAGTTGTAGATTGCTAG	1	+	chr4484:61-180
Sly01g0004291(-)_4	adHiCsTomatoe_10X4648391	GATTTTTCAACTTCAACTTTAACTCCTCAATTTGAACAGTCCAAGTAAGAAATATGTGGTGAGCTTCTTGAGACAGTGCTCATAACATTTTGGCTCGCTTAATTAGTTTTAATTAAAATT	1	+	chr4488:37-156
Sly01g0004301(+)_2	adHiCsTomatoe_10X4648292	CAAAACCACCTCTAGGACTTCCACGGCGTCCATCATAGTCATCTCTACGAGAACGCTTATAAGGTGGAAATGGAGGCGAACGACGGTGAGGAGGAGAATATCCACCACGTCGGTCACGAT	1	+	chr4493:13-132
Sly01g0004331(+)_3	adHiCsTomatoe_10X4648136	ATGAGTATGATTTGCGTACGTTGACCGCAATGATATTGAAACCCAATTTAAAATTTCCCTAAGCTACAAAGTGTGTAGAGCTCGTTCGGGAGGATGTTCCCACTAATTGTGACTTTCCAA	1	+	chr4501:49-168
Sly01g0004341(-)_4	adHiCsTomatoe_10X4648068	GTCTATATTTTTATTTCATAAACGATGTGGGACTCCAACAATAATGTTATACAATTCTTAAAGTGATATTATAGTCATCGTCAATTGATTATTATATCCAGAAAATTCTCGAATATGCTG	1	+	chr4504:73-192
Sly01g0004341(-)_2	adHiCsTomatoe_10X4648039	GCCTGGAACAATTGTGAATATACTAATTGTTAGCTATAGCACATAACACCTTAAAATATTTCTCTAACACTAAAAGAACCAACATATCTAAGAAGTATGGAAGAGGCGATTTGGGAGATA	1	+	chr4506:37-156
Sly01g0004361(-)_3	adHiCsTomatoe_10X4648003	ATTGAAATAGTGATACGTAGCAAAATCTACACGCAATCATATAAAATATATAATCCTTCGTAGATATTTACTCTCAAATAGTTACATTGTAAATAAGATTTTTTTTACTCTTGTGTATAA	1	+	chr4508:49-168
Sly01g0004371(+)_1	adHiCsTomatoe_10X4647953	TTTTACAATGCTAATTTTTAAATTATTATACTTCTTGATTTTCTATCAGACTTAGTTGTCAACACGTGCAAATGAGAAATTTTTTGAAGTGGTGGGACACTAGACAATAATGGTCAAAGC	1	+	chr4511:25-144
Sly01g0004371(+)_3	adHiCsTomatoe_10X4647900	CACCCACCCCCCTCTATCTCTTGCTTTCCTCTCTCTTCTTAATATGTATTTATTTTGATACAAATCAGTTTATATTGTACTTTTTTCTCCAAAATTTGCAAAAAAATAAAAATAAATACA	1	+	chr4513:49-168
Sly01g0004381(+)_3	adHiCsTomatoe_10X4647829	AGTGCGAGGTTGGAAGCTCAACAGAAGAAGCTGAGTCTTCCATCTCTTCCAACCACTACCATCGGTTCTTTCCCTCAGACATTGGAGCTTAGAAAAGTTCGACGAGAGTACAAGGCTAAC	1	+	chr4516:25-144
Sly01g0004381(+)_4	adHiCsTomatoe_10X4647801	GAGGTGAGATACATCAGTCATGTTTAATTGTCTGTAAGGTTATGCCGAAGAAGCTGAGAACCCTAACATTTCATCATCAAAATGCAGAGAAACGATATGGTCGAGTATTTTGGGGAGCAA	1	+	chr4517:37-156
Sly01g0004391(-)_4	adHiCsTomatoe_10X4647768	ACTTGCCAACCTCAACTAATATTGAACCAAAACAAGACAAAAAGAAAACAAAACTAGATGAACCAAGTGGACAAGACAATGCTGGGAAACCAAACAACACTAGTCCAAAATCCAATGAGC	1	+	chr4519:25-144
Sly01g0004401(+)_3	adHiCsTomatoe_10X4647663	GTGAGTGCAGCCTATATACAAAGAGTCCAAATGATTCAAACCTTTAGTGAACACACATGAAAAATGCAAATCATTTCATCTCATTATCACTTATTATATATTCAAATGATGATTTTATGA	1	+	chr4525:37-156
Sly01g0004431(+)_3	adHiCsTomatoe_10X4647525	AATGGATGAAGAAGATAGTGATGAGTGAGTGTATATTAGGGGCAGAAGAAAGTGATGTCTTTGTTAATTGACATTAGCAATTTGATTTATATAGCAGATGCAAGTTGGTATGCTCAACTC	1	+	chr4532:49-168
Sly01g0004451(-)_3	adHiCsTomatoe_10X4647488	TGGAAATAAAATGGCCAAACTTTTTGTAGACCTCCGTTTAGAACTTAGCTATGGACCCAGTTCATCTCACGGGAAAAAAAAAACGTATTTTCAATTTCAAAGGAGCACCAAAGCAGGTAA	1	+	chr4534:13-132
Sly01g0004451(-)_2	adHiCsTomatoe_10X4647472	GACCAAAATTTTTCATGGACGTCTGTTAAAACCTTATTTATAGACATAGTTCGTCCAACGGGAAAATAGACGCATTTTCAAGTTCAAACGAATCCCAAAGCAAGTAAATGCTGATTTTAA	1	+	chr4535:25-144
Sly01g0004451(-)_1	adHiCsTomatoe_10X4647459	CCAAAAACAAAATGGATGAAATCATTCGTGGACGTCGGTTAAGACCTTAGCTATAATTCCATTTCGTCCCGCAGGGAAAGGACGAATTTTCAAGTTCAAACGAGCTCAAAGAAGGTAAAT	1	+	chr4536:13-132
Sly01g0004491(-)_2	adHiCsTomatoe_10X4727176	GATCCAACATTAAAGGTGACACTCTTTGCAAGGATATATGCAATTTCGTCATGGAAAGAAAAATATAAAAGCAAAAATACCTTATAATGAAATTAAATCACAAAAATATCTCCTAGAATC	1	+	chr4545:1-120
Sly01g0004521(-)_4	adHiCsTomatoe_10X4647170	ATCGAATATGAATTGATAAAAAAAAATTAGTAAAGTGAAAATACATTAATATTTAATTCGACCTATTAAAACAAATGGAATTGGTTTGCACTCTACTCCCCTAAATGAAAAATGTTTAAG	1	+	chr4552:37-156
Sly01g0004541(-)_1	adHiCsTomatoe_10X4647078	TTCACTGCATATTACCATAATAGTGTGTCGTATCTGATGCGGTGTAACTTAGAATCAAGGTATTGAGCTGGAATACCTTCACCCTAGCTCACTTTAGGTACTCCGCAAATGCTAGCTAAT	1	+	chr4557:49-168
Sly01g0004551(-)_4	adHiCsTomatoe_10X4647065	AAATAAATATAAGTTAAATGGGACTGAGAGCTCTAAATCATGGAAAGTCATAAAAAGTATACATTAATTACATAATATAGTGTATCGATACATGAGTCATATACTAACTATACCTTATGA	1	+	chr4558:37-156
Sly01g0004621(-)_4	adHiCsTomatoe_10X4646670	TAATACCTATCGGATTATAATTCATGAATAGTTGTACACTTCTTCTATCTAGGGCTAACCGACAATGTCTCTAATTGAATAGGGAAAGATAGACGTTTCTTTGAAGTGTAATTAAAAATA	1	+	chr4578:61-180
Sly01g0004631(-)_4	adHiCsTomatoe_10X4646601	ATGTAACAAAAATTAATAACTTTTAATAATTTCAAATAAACAACCACTTTAATGGTAATCGTTTATTAATTATAAAATTCATAATATATATCTACAATTGAAATATTTCCTTGAGAAACT	1	+	chr4582:49-168
Sly01g0004631(-)_3	adHiCsTomatoe_10X4646581	ATGTGTATCAAAGGAGAAATCGACACAACACTTCATCCTTATTTTGTTAATTATTAATTATTAATTTTTGTATGTTCAACCAAGTCAAACAAAAACTGTAATTTAAGGAAATATTATACA	1	+	chr4583:61-180
Sly01g0004661(-)_5	adHiCsTomatoe_10X4646390	GATTCAGAATTTAGATTTTATATATGATACAGTCCAATCTTTAAGGTTTTCAGTAATGAACTAATTATATTGTATTTGTTGTAATTTTAATAAATTATGCTTCGTGTTGAAAGTATCTAC	1	+	chr4593:25-144
Sly01g0004661(-)_4	adHiCsTomatoe_10X4646361	GGTTGATTCTCAAAATTGAAAAACTTACATTTTAAAATATTTATTAAAATTTACATAATAATTTGAATTTAAAAAATAAAATGTTCACATATATAGTTGAAAAGAAGGAATATATATTAT	1	+	chr4594:49-168
Sly01g0004681(+)_3	adHiCsTomatoe_10X4646143	GGCAAGAAAAAAATTTCTCCAATAGACATGGTTTATCTTCTAGGTAATTTTCCCTTTTTGAATTCGAGTTTAAATTAACGATAAATCGCTCAAAGTCTAGTGATAAATGAAAAAAAAAAA	1	+	chr4603:49-168
Sly01g0004731(-)_2	adHiCsTomatoe_10X4727066	GATCATAAAAGGAGAGTAGAAATTTTTGTAATTTTTTCAAATGATAAGAAATTTAAAGAATATAATAAAATAAGTTTGTATATTATTTAGGTAATGTTTCCTTATTTAAATGCTCAACAA	1	+	chr4610:1-120
Sly01g0004751(-)_4	adHiCsTomatoe_10X4645950	TTGTGATATTGTTGTTTCTCAGGGAGAAGGGTATACCAGTAGTGAGGGAGGCTTGGTTGAGTGATAGTATAGAAAAAGAAGAAGCTCAGTCTTTAGATGCATACGACATCGCCAGTGACA	1	+	chr4614:49-168
Sly01g0004751(-)_1	adHiCsTomatoe_10X4645902	CATGTAAATGTCATTTTCTCTAAATCTTTCACCGCATTATATACTAAGGTGTTTTTAACTTGCTGTTTGAAAATAATCAAGGCTGCTTCTGCTTATGAAACTATCCGCGACATCAACTTT	1	+	chr4617:13-132
Sly01g0004761(-)_3	adHiCsTomatoe_10X4645868	TTCCCTGAGAACGATAAACGTCCTGTTCACCTCTGGCACGGGTGTGAAGACAGATTCATCAATCTGAAACTACAAAGACATGTATCAGAAAGGTTACCTTGGATTCAATATCACGAAGTT	1	+	chr4619:25-144
Sly01g0004781(-)_5	adHiCsTomatoe_10X4645751	GCGAATTATACAGTTTTTATGTTTGCTATGGAGCGCAATTATGCAAAGTTTGCTACATTATACAAATATGAATTTTTTGTTTGCTATATTGGAAAGTTGCCCTAAGATAAATATGTGATA	1	+	chr4624:61-180
Sly01g0004791(+)_4	adHiCsTomatoe_10X4645605	CATGCCAAAAATTAGTAGAAGAAAACATATAAACAAAAGTAGAAGTTTTATTCATTTCAACATTCAACTTAAACATCCCATCACATGCATACCCCTTCCCCACAAAAATACCTTTCTTCA	1	+	chr4632:25-144
Sly01g0004801(+)_2	adHiCsTomatoe_10X4727021	GATCCACTGGAGCTAAGTAACCCGTATCCACAAAACGAAAGCTCTGTTCACATATGGCAAGGTTACGAGGACAAGGTTGTGCCCGTTCACTTACAAAGACACGTCTCGCAAACGCTCCCT	1	+	chr4635:1-120
Sly01g0004811(+)_1	adHiCsTomatoe_10X4645510	GTACCTTTACAAGGTCCCTAAGTTTGTCAAATCATCAAAACTACAAATAACAAGAAGGATTTTGATAAAATCAACTTAAAACGTACATTTTGTATCGTGTCGTCTTCTACAACATTCATC	1	+	chr4637:61-180
Sly01g0004821(+)_3	adHiCsTomatoe_10X4645382	GAACAAGCTGCTGATGTAATTGCTCCTGCTAGAGGAAATGCTCAAAATCTCAACAGTGATGGTAGTGATGCAGCTGGAGGAGGTAACAGGAGAAGAAGGGCAGCTACAATTGAACAAGAA	1	+	chr4644:13-132
Sly01g0004831(+)_3	adHiCsTomatoe_10X4645285	TAGTATAAATGGTATACATGCTCTGATTTTTAGACGGCAGGAGTATCAATATCCCAAAAATATGACGACAAATATCTATATATCATTGACGATAGTTCGAAGGTAATAAAATATGAGTTG	1	+	chr4649:61-180
Sly01g0004841(-)_3	adHiCsTomatoe_10X4645253	CACGCCTACAAACAAGTACAAAATAGATTTGTTGTACCCAAAACATAATTGACTTATCGACTTGATTTCGTGAGCACTTCCTAAAAAATCAATCGGTTAACAAATTATCAATAATCTAAT	1	+	chr4651:37-156
Sly01g0004871(-)_3	adHiCsTomatoe_10X4645108	GCTAAGAAACTCTGCTGGAAAAAATTCGTCGAAAAGGATGACATAGCAATATGGCAAAAGCCCTACAATCATTTCCAATGCAAAGAACAAAAGAAGCAACTAATGTGTTCTGTCCAAGAT	1	+	chr4659:37-156
Sly01g0004871(-)_2	adHiCsTomatoe_10X4645092	TATGTTTAGGTATACGGAGCTTGAAACGTGTATAACTCCCTTGCCCGAAGTGACAAGTGAAGAAGATGTGGCTGGTGGACAATTGGAGAAATGGCCTAAAAGATTAAACGCGATACCACC	1	+	chr4660:25-144
Sly01g0004901(-)_3	adHiCsTomatoe_10X4644982	GGTTCTTCAAAACTAGAAATAATCAAAAAATCACATTCATCCCTGCATTGACATGCAAATTTTATAACTAGACTAAGAATATCAAAAGATAACACTGAACCAACTTGAATGTAATAAAAA	1	+	chr4666:49-168
Sly01g0004911(+)_1	adHiCsTomatoe_10X4644928	TATACATATATTGAATTAGTATATATACTCGATGCTAGTAAATTTTATATCTCTACGAAAGATGTTCACATCGTATATATACTATATAGTATAATATAGGGAAATAAATAAATACATGTA	1	+	chr4669:49-168
Sly01g0004911(+)_2	adHiCsTomatoe_10X4644904	GTACACCATGTCTTATTCTTATTTTAATAAAAGTATTTTCTACTATTATTTGAATTCCAAAAAGTCATGTTTGGTGAAGTAATATATTTCGTATAAATTTTGGTTTGAAAAAAGAATATC	1	+	chr4670:73-192
Sly01g0004921(+)_2	adHiCsTomatoe_10X4644845	AGAATAATTTGGTGAAATATGTTGCGTTCTATCTCTTTTATGAAGCCTCATAATTGAGCTATGCATGCAACATTGTCAAGAGGACTCTGGGTACCTTGACATCACACTCATAAACATATT	1	+	chr4673:13-132
Sly01g0004941(-)_3	adHiCsTomatoe_10X4644736	TGATTAAAGAAATCAAGTGATTTGTTCTTTGATAACTAAAAGAATTATGTTTCTTTTGATTTTAATTTATGTGATGTAATTTCAGTTTACACGAGATTAAAAGAATACGAGAAACTTATA	1	+	chr4679:49-168
Sly01g0004941(-)_1	adHiCsTomatoe_10X4644699	TTTTTAGAAGAAAAAAAATCATGTTTTATCAATAAAAAGAATTGGAATCATATTTTTTTTTGAAGCATACACGTTTTTTAAAAATAAAAAAATAATATTTTATATAAAAAGGAAAAACAA	1	+	chr4681:37-156
Sly01g0004961(-)_2	adHiCsTomatoe_10X4644585	ATTGTTACTTATGCTTTATGTACCGTATCATTGTTATTTCATTTAAATAGTTATTATTTTACTTAAATCTTATATGATAATTGAACTTCTAATCTCAACTAGGGTCCATAGCTCAGTGGT	1	+	chr4685:73-192
Sly01g0005001(+)_2	adHiCsTomatoe_10X4644389	CTATCAAGTAGGTACTCCAACTTTGAGAGTCCATGTCTCTAAACACCTTAACTTCGTCTCAAATGACAACTAAACGTTCCAACTTGTTATAACTAACACACAACACTGACGTGACATATT	1	+	chr4694:97-216
Sly01g0005001(+)_3	adHiCsTomatoe_10X4644380	GAGGTGTACGTCTAGATGATAATTTTATAAGTTGGAGTGTTCACCTGACACAAAGTGGAGACGAGTTGAGGTGTCTAGATGTGCACGCTTAAAGTTGAAGTGCTTACTTGCCAGTTGAGG	1	+	chr4695:49-168
Sly01g0005011(+)_1	adHiCsTomatoe_10X4726907	ATAAATATAATTTGAAACCAAGTTAAAGGGCACAATTATGTATTGTGCCTTAATTCTATTTAGCGACAGATGTCTGTTAACTATGAGTGAAATAAAGATGGATTAACAATGGTCATCGCA	1	+	chr4698:1-120
Sly01g0005021(+)_1	adHiCsTomatoe_10X4644251	CTTGGGAAGTAACAATTTGGAGGGAACAATCCCACAATGCGTGGGTGAGATGAAAGAAAACCTTTGGAGTTTGGATTTGAGCAACAACAGTTTTAGTGGGACAATCAATACAACTTTTAG	1	+	chr4702:61-180
Sly01g0005021(+)_2	adHiCsTomatoe_10X4644236	TCCCTCACATTCCTTGAAGTCTTAAATCTCTCTCACAATCATCTTGTTGGATGCATCCCCAAAGGAAAACAATTTGATTCGTTCGGGAACACTTCGTACCAAGGGAATGATGGGTTACGC	1	+	chr4703:49-168
Sly01g0005031(+)_2	adHiCsTomatoe_10X4644187	CGTCATCATGGAGGTCTCGAATGAAGAGACTGCTGCTGGTCTGTGGTTGAAGCTGGAGAGTTTGTACATGAAAAAATCTCTAACCAACAAGCTGCTTCTGAAACAACGTCTATTCGGTTT	1	+	chr4706:25-144
Sly01g0005041(-)_4	adHiCsTomatoe_10X4644135	CAGTAAATAAGATATGAACATGCAATCACAACTTAGTAATTAGATAATACACAATTATAAACTCAAGCACAATATGACCTAGTACCCGTTTTCATTGTTAGTGTACCGATATGGTACCCA	1	+	chr4709:13-132
Sly01g0005061(-)_4	adHiCsTomatoe_10X4644046	CAAAAAATTACAAAGACACCCGTTAAGACCTTATCTATGAAGTCGGTTCGTTTCCATGGTCAGAACGACCCATTTTCAAGGTCAAACGAGCCCTAGAGCATGTAAACCCCCTATTTTGTC	1	+	chr4713:13-132
Sly01g0005061(-)_3	adHiCsTomatoe_10X4644020	TGCCAATAATTTATATGGACGTCCATTAAGACCTTATCTATGGACTCGATTGGTCACCACAATCAAAACGACCCATTTTCAAGGTCAAACGTGCCCCAGAGTAGGTAAATCCATCATTTT	1	+	chr4714:25-144
Sly01g0005061(-)_2	adHiCsTomatoe_10X4643998	TGAGAAAAAATTTACACGGTCGTCCGTTAAGACCATTGGTGAGACCTCCTCGTCATTTGGGGACTCCATGAATTTAGAATTCTAAACTTTTGTTATGTTATCTTTGATTTTGAGATAGTT	1	+	chr4715:25-144
Sly01g0005061(-)_1	adHiCsTomatoe_10X4643980	TTTTATATCAAGAATATGTTTAAGCTTCCGCCTTAGTTTTATATGTTATATCTGATATGTTAAGCCAAGAATTACTCTAGAACCACTCATGGTTGTAGGTGTCATGTCTTAATTAGAGTG	1	+	chr4716:25-144
Sly01g0005081(-)_5	adHiCsTomatoe_10X4643931	CCTAACTTACAATTTGTGCACCCTCAACTCTACCTTTCTTCCATTGGTTAAACCAGATTCTAACGACACCCTCTGCAGTTCCTCTCGCTCAACAACAACAACATGCATGACCTCAAACAC	1	+	chr4719:25-144
Sly01g0005091(-)_4	adHiCsTomatoe_10X4643830	TATGATATAATTCAGCTGCAAATGCTCCAATCTGAAGTCCTTGGAGGACAGAGTCTATGATACATCGAAGCGTAATAGACCAATCGGTTTCAAATATAAAATTCCTTGAAGAAGGAAGGA	1	+	chr4724:49-168
Sly01g0005111(+)_2	adHiCsTomatoe_10X4643674	TAATTCATATTATTTGTATGTCATGTGTATATTATATGTATATCACTTGTATGTTATGTATAATATTGATGCACATGATACACAAAATATACGTATAGAAGATACGTACATGATATAGAT	1	+	chr4732:61-180
Sly01g0005111(+)_4	adHiCsTomatoe_10X4643647	ATTGTTCGACTCTCAAAATTTAAACTATATTGCATAAATTAAAACAATGAAATATTAGGAAACACCTTAAGTATGAGTAATTTCTTAACACAGTAGACTACACAGAAAATAAAAATAAAA	1	+	chr4734:13-132
Sly01g0005121(-)_2	adHiCsTomatoe_10X4643595	GTTGGTTGAAAAATAAAGGCAAACCTATGAGGTTAATATTTTTGAGTTTATTGTGATTTCGGAGATTTAATTTGTTCAACATTTGTGTGAATATGGAATCATCTTTTGTGAGGGAATTCG	1	+	chr4737:25-144
Sly01g0005161(-)_2	adHiCsTomatoe_10X4643410	TATCGAGGGTAAGGAGAAGATAATGAATTTCAGACATCACTTGTAAAATTTAGTCTTCCTATTCCATTAAGAAAGTCACTTTCTAATATATTTTTACCAACTTGAAAATTATTAAATGAT	1	+	chr4747:25-144
Sly01g0005201(+)_2	adHiCsTomatoe_10X4643192	TATAATATCTGTTTTGGTCTATTTTGGAAAAACAATATCATTTAATAATTTTCAAGTTGGTAAAAATATATTAGAAAGTGACTTTCTTAATGGAATAGGAAGACTAAATTTTACAAGTGA	1	+	chr4758:49-168
Sly01g0005211(-)_3	adHiCsTomatoe_10X4643104	ATCAAGAAGTGATACATGACAAGAAAAATACGTTAAAAATGACTAAGTAGAGATAATATTAATGGGTCGTTTGGTAGGGAGTATTAGGGAAAATAGTTCAAGTATTAAGTGTGGTATTAT	1	+	chr4762:61-180
Sly01g0005261(-)_2	adHiCsTomatoe_10X4642835	AGGAGTTTTTAAGTGATGGATTAACTAGGTATTACGGATAAATTTTATAATTAATTTCAATTTTTTTTATTTTGTATACGTTGAATCAACTTGACTGTATATGAATATGTTTTTATATTT	1	+	chr4774:25-144
Sly01g0005311(+)_4	adHiCsTomatoe_10X4642535	TACAAATGAATTGTTAAAAAAAAAATCCAGAATGAATCGTTAAACTCATTGGCAAGTGAAGTTAAGATAAAGAGATTAAAGAAATAAAATACTTCTTAAAATATTATTAGCTCTCTTTAA	1	+	chr4787:73-192
Sly01g0005331(-)_1	adHiCsTomatoe_10X4642444	ATTCCTTAACAAGAGCAGTCCTCAAATACTATATAATCCTCGCCTAGCCATAGTTGTGAAGCACACACTTCACTTGAATTTATATTGTAATATTATTTTATCTTTCATAAAACTCTGTAC	1	+	chr4792:61-180
Sly01g0005341(-)_1	adHiCsTomatoe_10X4642396	TATTAGGGTCAATCTCGAGTGTCGGGTTGAGGTTGACAATTGAGGCTTACGTCTTGGGTGCGTTGTCAAGGTTGGGTCAAGGTTAGGCCTTGGGCCTCGGGTTACACTTAGATTAAGCAG	1	+	chr4795:25-144
Sly01g0005371(-)_4	adHiCsTomatoe_10X4642253	AATAGCGATTGATATGTATTGGGTGGTATTGTAAAGTCTTCAATATGCTTGATTGTGTGTTTGTATGTTGTGATTGTGTAATTGTGGTGGTCAGAATGATGAGACTGTTGAATCTTCAAT	1	+	chr4802:61-180
Sly01g0005371(-)_2	adHiCsTomatoe_10X4726714	GATCTAGCCAGTCTTCAGCACATCAGAATTCAGGGTGAGCTATTATTCCTAGCTCGTGCCAGATTCTCTCCTTCACGTCTTGATGTCTTGAAGTTCGGACATGGACCATCTTTTTACTAT	1	+	chr4804:1-120
Sly01g0005381(-)_3	adHiCsTomatoe_10X4642136	TACTTAACACTTTGAGAGGAGCATGTCCAAGTCTTTTATGCCATAGACTACTTGCATAATCAACAGAAGAGTTAAAGCTAATAGGAATCCTTTTACATGCAGCTTCCTTTGCATATTCTC	1	+	chr4807:37-156
Sly01g0005381(-)_2	adHiCsTomatoe_10X4726707	GATCCTGAAAAATACAGAAATCAGGAAAAAACACTACTGCACACCTCAACTGTTTTGTTAGTTGTGACACTGATAGAAGATTATACTTGAATTCTGGAACAAACAACACATCCTTTACTA	1	+	chr4808:1-120
Sly01g0005401(+)_2	adHiCsTomatoe_10X4140604	TCCCAGGGTTCGCCGTGTACCTGCTAACAACTCCCACTGCATGTGCTATATCAGGTCTAGTGCAGACCATAACATACATTAAACTACCAACTGCTGAAGCATATGGAACAAGTGCCATGT	1	+	chr4811:115-234
Sly01g0005401(+)_3	adHiCsTomatoe_10X4726699	GATCACGCTCCTCGGCAGTCTTGGGTGACTGCTCCTTTGACAATTTAAAGTGATTTGCCAATGGAGTAGCCCTGGGTTTAGCATCATTAACCCTGAATCTGCTCAGCACCTTCTCAGTGT	1	+	chr4812:1-120
Sly01g0005401(+)_4	adHiCsTomatoe_10X4726696	GATCTTTTTCAGCTTTGCAGAATCAACTCTTGGTCATGAAGGAGTCAAATTTCTTGTACCACTGCCTTGGTGCTTGCTTTAGTCCATACAAGCTTCTGGTGAGCTTTCACACCATGTGTT	1	+	chr4813:1-120
Sly01g0005431(-)_4	adHiCsTomatoe_10X4641858	TCTTGAAGCTTTATTGAAAAAGTTTCTTTCAAACTCTTATATGCTTCAGACACCTCGATTATTTCAAGGATTTTCATATAACCTTCATTGTCTAGCTAGACATTACAATTATTCGTTACA	1	+	chr4820:25-144
Sly01g0005431(-)_2	adHiCsTomatoe_10X4641819	AGAAATTTTATATTTGGAATCGATTGGTCTATTACGCTTCCGGCGTATCATAGACTCTGTCCTTTAAGGACTTCACATTGGAGCATTTGCAGCTGAATTATATCATAGGGTCAGTGCATT	1	+	chr4822:25-144
Sly01g0005451(+)_1	adHiCsTomatoe_10X4641747	TTTGTTTTAAGAAACAAATTCTTTTGACTTCATTTATTTAATATAAGGGATAATTTTAGAGACCTTCTTCCGGGTTTCGCTCTATAATACTCATATTCTCCGTGATTTATAATATTACGT	1	+	chr4826:25-144
Sly01g0005461(-)_4	adHiCsTomatoe_10X4726653	AAACGAAAAGACAATAATGTTTTACACATGAACAAACATATCTCAAAATGTACATGGAGTATATGTAGATTAAAACTCATAGCAATCACAATTCAATTTACAACAAGCATTACATAGTTT	1	+	chr4829:1-120
Sly01g0005461(-)_3	adHiCsTomatoe_10X4641670	TGAACGACTTTTAGATGGACATTCAAGGAATGAAAAATAGTCGATGGACATACAAATCGCCAGGATTCAATTCTTTTTTAAAAAATATCCCTATTGATTTTCCTTTTGGTAAAAAATCAA	1	+	chr4830:61-180
Sly01g0005501(+)_2	adHiCsTomatoe_10X4641443	ATGGAAGTTTGAAGAATACTGTTAATGTTGTTACTGGGTCTAAAAAGAAAAGAAAACATAAAACTGATGTTCATACCTCTCACAATGATAAAAATGAAGGCGTTGGTTCTGGGTCAATTG	1	+	chr4842:37-156
Sly01g0005521(+)_2	adHiCsTomatoe_10X4641345	AATCACTCCATGAGAGAGAGCAAAAAAGGACAGTCCATCAGCATATATTAATAAATAATAGAATTGCTAGAGTATTATTTAATAATAATAATAATAAATTATGTCTAAAAGCATTTTTAA	1	+	chr4847:61-180
Sly01g0005551(+)_3	adHiCsTomatoe_10X4641163	CACTATAATTTCCTCGCCCTGTAGGTCGCTGCTGTGAACCGTACGAGCTCTGACCCGGGCTATAAGAACCCCTAGATGTCTGGCCACCCTCAAATGTCGGCATAGATGCATGAATAGGTC	1	+	chr4855:61-180
Sly01g0005551(+)_4	adHiCsTomatoe_10X4641144	GCTCTTTTAGGGTCCCCAAACTCCTCTCTCTCCATCAATTCTGCCTCTTTGGCGGCGCTCACAATGGACTGAAAAGAAGCCCCCTCCCTAGATGCCCGAAACACAGCTGACCTGATAGAG	1	+	chr4856:49-168
Sly01g0005591(+)_2	adHiCsTomatoe_10X4640957	CCTCTTCCAAATTTCTCAGAGGCTTGTTCCATGCTTTACGAATACGAGAAAACGACATCAACTCCTCCTCCTCCACCTCCATCCAGAGGAGAAAACAGTACTAGTAATACTGGTAAGAGT	1	+	chr4865:85-204
Sly01g0005601(+)_2	adHiCsTomatoe_10X4640914	TTTCCTGTAAAATGGACAAAAAAAGGAATGCCTTTGAGTGAGAGCAGAATGTAGGAACGAAGCTTCCCGGAGTCCATCGATTCATTCCCAATCCCGTCCCGTTCTCTCACCAACTTGAAT	1	+	chr4868:25-144
Sly01g0005611(+)_1	adHiCsTomatoe_10X4640883	TGGAGGCAAAGACCGAGCCGGTTAATTATTTTTGTTAGGATTTTACAAATTAGTACATAATTTTTTTATAAATATAAAGTTTACAAAGAAATTATTGGCTTTAGGCTTTGTTCGAATTCA	1	+	chr4870:13-132
Sly01g0005611(+)_2	adHiCsTomatoe_10X4640858	GTGTGAATAATATTAAAAAGAAATGATATGAGTAGTGATTTATTTCGATTTTTGACATTTCACTTAATTGAAATGATTTTTAATGTATAACAAATTATGTTCATTTTGATTAATTACGGT	1	+	chr4871:49-168
Sly01g0005611(+)_3	adHiCsTomatoe_10X4640833	CTTTATTTTCTCTAACAAAATTTACTATTTTCTCTTATTTAAAACATAATTTTTTTTATATATTAAAAATAATTTTGATTAAGTAAAATATACCAAAGTTCAAAATAAAAAGTTCTATAA	1	+	chr4872:85-204
Sly01g0005631(+)_2	adHiCsTomatoe_10X4640716	TATGGCTTGAAGCAGGCTCCCAGATGTTGGTTTGCAAAGTTAGTCACAGCTTTGAAAGAGTATGGCTTTCTTCAATCTTATTCAGATTATTCTTTATTTACATACACTAAGACAGGTATA	1	+	chr4879:37-156
Sly01g0005661(-)_2	adHiCsTomatoe_10X4640499	TCGTAGAACCTGCTTCCTTATTATTAGTTATAAAATCATCATAGTCGACTGATGTAAGCTTCAAATTTGTTTCCAAAGGTGTGTTAACTGGTTTAGTGCCACTTAATCCCAACTCACTAA	1	+	chr4889:25-144
Sly01g0005671(-)_2	adHiCsTomatoe_10X4640448	TTGAAAATGAAAATCAGACATAAACTATAGACCTCGAACATGCTACTCTTGTCTGTCTACGAGAAGTTTGAAATGTGTACTGCAATTCCAGGCGCTGCCTCTGGTGAGCACATTTTGGGG	1	+	chr4891:73-192
Sly01g0005691(-)_2	adHiCsTomatoe_10X4640328	ATTAAAAACAACATAGAGTCATCAGAAGTCCAACAAAGATGTTAGAAGAAGACCTTTGGAGTTTGAGGTGAATGATTAGGTGTATCTAAAAGTTTCACCCATGAAGGGTGTTATGAGGTT	1	+	chr4896:13-132
Sly01g0005701(-)_2	adHiCsTomatoe_10X4640247	TTAAATCAAAATCATATCGGCCGATAAGAATATTTTGATAATGAGTCATATTAGAAAAGTCATTAGATTGAGTTATTGGAAATTCATCAATGCTATTACGATTTTCTAATTGGGGATTGA	1	+	chr4899:25-144
Sly01g0005721(-)_2	adHiCsTomatoe_10X4640135	CAAATAGAGGTAATCAAATATCAAGTACTTTCCAACAATCAATAAAACACATAATCATCAAGAATGAAGAATGTCATAGATGCAATGCAATATGACACCATGAAGTGATATGCCTCAGAA	1	+	chr4905:13-132
Sly01g0005801(+)_2	adHiCsTomatoe_10X4129306	TAAATCTCTAACCATGATTTAGGTAATAAATATATTATATATCAAGTATCAAAATTATTACAATCTCACAATCTTAACAACATATTATTTTGTCCATAAATATAGGTAAAAAAAGTTTTC	1	+	chr4919:109-228
Sly01g0005801(+)_3	adHiCsTomatoe_10X4639844	AAGAATAATTAACTGAATAGAAGTATGGAAATTATAATTAACCTACCGTATGTATTGGTAGCACCGTATTCTTAATCTTATTATGAATTTAAAATTAGTTTGTCAAAATGGTTTGATTAT	1	+	chr4920:49-168
Sly01g0005841(-)_2	adHiCsTomatoe_10X4639610	CATCAGAAGTGACAGGCAAAGCTCCTGTCTGGGCCATCCCCTCTAGGATTCCTAACATACGAGCCAGGGTATCTTGAAGCACTGGGGGAACAATAGTACTGGTTGGAGCCTGAGCTGGCC	1	+	chr4930:37-156
Sly01g0005841(-)_1	adHiCsTomatoe_10X4639595	GAGGTACGGTCCTATCATGACCCTGGGTAGCTATTGGTACTTGACCACCCACAGGTGCTGCAATACGGCCCCTACCCCGACCTCGAGCTCGTCCCCTACCTTTACCTCGGATAGGGTTCC	1	+	chr4931:37-156
Sly01g0005851(-)_2	adHiCsTomatoe_10X4639517	AGTATGCACATCTTTGGGATGACCAAATTATTCATGCCAACTAATAAAATTACTAGTTTTCGTAAACTCCAAGTTTACTACGCCATGTGCGTTTTGCTTTAGTAAATTTATGATTTACTA	1	+	chr4935:85-204
Sly01g0005871(-)_2	adHiCsTomatoe_10X4639434	AATGGGAAAAGACTAAATATATGGTATTAAGGGGAATTTCAGTAGTCGTTAAGTTGGTTGACTATCTGTAACTTGTTGATGAGAGTTCTGTAATGACCTGTAAGGTCATTTTGAGAATTA	1	+	chr4940:49-168
Sly01g0005881(-)_2	adHiCsTomatoe_10X4639371	AATGGGAAAAGACTAAATATATGGTATTAAGGGGAATTTCAGTAGTCGTTAAGTTGGTTGACTATCTGTAACTTGTTGATGAGAGTTCTGTAATGACCTGTAAGGTCATTTTGAGAATTA	1	+	chr4943:49-168
Sly01g0005931(+)_2	adHiCsTomatoe_10X4726383	GATCCATACCAGTATGTGTGGTTGTATTGATACTACTCTTGCTATTTCTTTTGACATAGTCTGGTTGTAGGAACAGTTATGTTTCATAGGTGAAGATGAAGGCAATTCTTCAGCATTTTC	1	+	chr4953:1-120
Sly01g0005931(+)_3	adHiCsTomatoe_10X4639158	ATAAGTCTTAACTTTGAATTTATTTTTATCTTTGTTTCCTTAAGTCTTCCGCATAATTTTAAAACATCGGATTTGAGCTTCTTCTACTTAAATATTAAAGTAGATGTCCGCACGATTTGA	1	+	chr4954:25-144
Sly01g0005941(-)_4	adHiCsTomatoe_10X4639129	TTTGTCGAATGAGCACTCTAGCATGGTGGATTGACTTAGCCATGCCAGTCTTGAAGACGAGGGTTTGGAGACGACGCTCAAGAAAGTTCTCCACAGTGAGGGCCAAGACATAATCAAGCT	1	+	chr4956:13-132
Sly01g0005941(-)_1	adHiCsTomatoe_10X4639073	GATTTCATCGTTTATTATTGGGACATTTGGCATACACATCGCGTAGGAACAAGGAAAGCGAATGAATTTCTACAAAATTGAATACTTACAGTTGCGGTAAAAGGAAACATGCACCATACT	1	+	chr4959:25-144
Sly01g0005971(-)_2	adHiCsTomatoe_10X4638960	ATGAAGATTCATCGTTTATTATTGGGACATTTGGCATACACATTGCATAGGAATAAGGAAAGAGAATGGATTTATACAAAATTGAATACTTACAGTTGCGGTAAAAGGAAACATGCACCA	1	+	chr4964:85-204
Sly01g0005991(+)_2	adHiCsTomatoe_10X4123870	GCAATGTGTATGCCAAATGTCCCAATAATAAACGATGAATCTTCATTGATTTTGTTTCTGAGATGCTAAATGTCTCTAGGTATGTTGTTTTGCTGTTCTAGTTTGGTTTTAGATAGTAGA	1	+	chr4970:109-228
Sly01g0006031(+)_1	adHiCsTomatoe_10X4726340	TTAATTAACAAAAACGAATCAAATTAATAGTGTATGGAAAAGACCATAATTCCCTTCTAAAACCTGAATTAGACTTTCCTTATTTGAACAATCCAACTTCAAATGGGTATATCTCACTCA	1	+	chr4977:1-120
Sly01g0006031(+)_2	adHiCsTomatoe_10X4638665	GATATCTGAAAGCACACCTAAATAGTTTTTATCTTGTAGTTATTGTCGTTTGAAGTTGACCCAAAACTCAAACTTAACATAACTTAACCAAATTTCCAAATTTCATTCTTTCCAAAAAAA	1	+	chr4978:13-132
Sly01g0006081(-)_1	adHiCsTomatoe_10X4638313	TCTTTAAAAAAAAAAAGTCTTTAAGGGGTAACAATTATTTGTTCTTTTAAAATTTTTGTTACAATTCCATTAACTAAGCTGGAAAACCAGAACAAATTATGTGTGCCAATTTTGTAAACA	1	+	chr4993:25-144
Sly01g0006131(-)_3	adHiCsTomatoe_10X4638056	CTTTAAAGAGGAAAGATAAGAAGATACTGTTGATTATGTGTGCATTACTTTTATCTGAAGGAAGAGGTGGAGAAAAGGAAATGGCTTTATTGCCTATATAGTTTTTGATATCTTTATAAT	1	+	chr5005:61-180
Sly01g0006141(-)_2	adHiCsTomatoe_10X4637947	AACCTTAGTCGAGGATGAGTTTTTCCACATGCAAAGCTTTATCGCCCCCCCCCCTCCCCCTCCATTAATTCATAGGTCGTGAAAAAATTTCGATTACCTGATATATGACGAGTTGCACCA	1	+	chr5011:49-168
Sly01g0006151(+)_1	adHiCsTomatoe_10X4726273	CGCTTCTTTCAAAGCATGACTTCAAAATTATTTTTGAGGCAGATAAATTTATTTATCTAAACAAGGCATATTTGTTGGAAAAGGTTATGCTACAAATCGCATGTTTAAACTCAATATTGA	1	+	chr5013:1-120
Sly01g0006151(+)_4	adHiCsTomatoe_10X4637849	AAGCCCTCGCACAATTATTGAATCATTGCATGCTAACTTTTTTGAGCATATAGTTCTTCTATATCTTCTCTTAAAAGAAAATAGTTGAACCTTTGGAAGAAAATCAATCAAGACGTAGTG	1	+	chr5016:85-204
Sly01g0006161(-)_2	adHiCsTomatoe_10X4637804	TAATAAAAAAAAAAGTGAATGAAACTTTTACTTTTATTGAAAGGGAAAATAGATAAATTAATCACAATTTCTAATATTATTATTAAAAACATCTACATTTAAATATACTTATTGAAATAT	1	+	chr5019:37-156
Sly01g0006181(-)_5	adHiCsTomatoe_10X4637692	GGCCACTACAATCATAGTTGGGAGGGTTTTGGTGATTCTTGCAAAAGACAAATGGTTACACCAAAGGCTAACCTTTTATTGGTCTTGTATGCATTTTATGTTCCAGTTTTCTGCATTTAG	1	+	chr5024:13-132
Sly01g0006181(-)_4	adHiCsTomatoe_10X4637653	AATTTATTTATTATCAGGGTCCCTGCCTCTTCCGTGGTCCATCCGCATGAAGATAGCATTGGGTGCAGCAAAAGGTCTTGCTTTTCTTCACGAGGAAGCAGAAAGACCAGTGATATACCG	1	+	chr5025:61-180
Sly01g0006181(-)_3	adHiCsTomatoe_10X4637631	ATTACAATGCCAAACTTTCTGATTTTGGACTTGCCAAAGATGCTCCAGAGGGCGACAAGACCCATGTTTCTACTCGTGTCATGGGAACATATGGTTATGCAGCTCCAGAGTATGTGATGA	1	+	chr5026:49-168
Sly01g0006181(-)_2	adHiCsTomatoe_10X4637616	TTCTTTCTTCCTACAATGCTTGCCCACTTTCTACTTGGACGGCTCTGCGTCTCTTCAAGTCTAACCTAGTTGGCTGTTAGTTTGCTTACAAATCATTTTAATCTCGTTTTTCTTTATATC	1	+	chr5027:13-132
Sly01g0006181(-)_1	adHiCsTomatoe_10X4637603	TGTCGAAAAGCTTTAGAATGTTTTTCACGTCTACTGGGTGGAACTTCAATTAAACATGTTGTGCTACTCTTTTGTCTCAGGACATTTGACATCAAAGAGTGATGTCTACAGTTTCGGTGT	1	+	chr5028:13-132
Sly01g0006221(+)_2	adHiCsTomatoe_10X4637427	AAGGGTAAAGGTCGCAACTTTATGGAAATAAGACAACCTTTCATAAAGGTCACACCCCTTTGCAAAAGACACAACCTTTCAAACGTTCACAATCCTTTAAAAAAGACACAACTTTTCATA	1	+	chr5036:85-204
Sly01g0006221(+)_3	adHiCsTomatoe_10X4637420	AAATGCATCAGTAATGCATGAGAATTCAAACGCAATAGCTTTTTAATACCAAACAAGTGATACAAATTATGTCCCACCTAGCTCCTTCAGCTTTGCGGTGCCTCCTTATTCCATTTTAAA	1	+	chr5037:25-144
Sly01g0006231(-)_2	adHiCsTomatoe_10X4637346	AGCATGAATACGCTCGACGGACCGTTGTGCCTATGACGGTTCGTCTTACTTGTTGTCGAGGGCAATAAGAAGAGCAACAGAAAAATTACACAAGTGTGGGACGACGGAGTCCATGACGGT	1	+	chr5041:37-156
Sly01g0006261(-)_1	adHiCsTomatoe_10X4637151	TTTCTCTTTTTGTCTTTAGTAGGAGCTTCCTCAACAATATTAACTCCAATGATTGTTGAACTCTTATACGACTTCTTTTCGGCATTTCTGTTATCTTGCTCAATCTTGAGATGAATCACA	1	+	chr5050:85-204
Sly01g0006321(-)_5	adHiCsTomatoe_10X4637090	TATGTAATCATTTTTTTAATTTCTTTTCGAGATGGATAGATTTATTAATATATTACTGTTTACATATCTTGTTTAAATTGATAAGTGTTGTATTTCTACTAGATACATTAAATAAGAAAT	1	+	chr5053:25-144
Sly01g0006321(-)_2	adHiCsTomatoe_10X4637017	TTAGGGGTGCTTCTCCTGCTGCGACTATCCCCCTCTTCTATTTGAAAGGTAAAGGCCCACTAGAGAGAGGCTAGTGCTTTCATGAATGAATGCGGTAAACCCATCAATCTTTTAGTTTCT	1	+	chr5056:13-132
Sly01g0006321(-)_1	adHiCsTomatoe_10X4636989	GGAAAGGGAAGGCGAGACGCAGCAACAAAAGGTCCTGAATCAAATAGAGTAAGGGGCTCCTCGAATATGGCGCCCTTGGGGCTTTCTATTTGGTGTATCGAAAGGCCCCCTTTCATTTTG	1	+	chr5057:37-156
Sly01g0006351(-)_2	adHiCsTomatoe_10X4636921	AAAACTACAATAGTGTTGATTAATCACTTCCATCCTTGTTAAACCACCAAGTCAACACCTTCATTTTCAAACTTTTGTTTAGTTTCAACTAGGGGTGGCAGGGGGACCAGGCTATCCCGC	1	+	chr5061:13-132
Sly01g0006361(-)_4	adHiCsTomatoe_10X4636846	CTGTGAATTTTGTGATTTGAAAGTATTAATTAAAAGGAAATTATTATTGTTATCATCAACATATATGAGGAATCTAGAAAAGCTTTTTCGACAAAGAGTACTAATAATAATAATTGTATA	1	+	chr5064:25-144
Sly01g0006361(-)_3	adHiCsTomatoe_10X4636823	TTAATCAAATGTTTTGGATTGCAGTCTTGGGTATGGAGAAAATCCTGTTGCAAGCGCCATCTCTGCGCCTTGAAGTGCGCCATTCGAATTTAGTCAGAACTTTAACGTGAACTTAAAAAA	1	+	chr5065:61-180
Sly01g0006361(-)_1	adHiCsTomatoe_10X4636793	GGTCCTATTACCTACTAAAGTTATTTTATTAATAATTTTCTATCCCTTTTCGACTTACGTGGCATTATCTTGTGGACCCAACGTTGATTGACTTTTTTCTTCAAGTTAGTGCCACGTAGA	1	+	chr5067:37-156
Sly01g0006371(+)_2	adHiCsTomatoe_10X4636759	GGGTCGGGACGCGGGCCGGGGCGGGATAGCCTGGTCCCCCTGCCACCCCTAGTTGAAACTAAACAAAAGTTTGAAAATGAAGGTGTTGACTTGGTGGTTTAACAAGGATGGAAGTGATTA	1	+	chr5069:25-144
Sly01g0006421(+)_2	adHiCsTomatoe_10X4636425	ACGAGATAGTAGCATGAAATTATTCTTGCATAGTACGAGCATGTAATTCAGTCAAAGCTAGGAAAATTTATTTGAATGAGGTTTGAATTGAAACGAAACTGACCTGGACGGATTTGTACA	1	+	chr5084:32-151
Sly01g0006421(+)_3	adHiCsTomatoe_10X4636416	CGCAGCTGCTGGCCGAGCGCAGGAGTTGTCGTCGGGGACTGCTGCTGCTGACAATGATGGGAGGCGCGGGGAGGCGGCAAGGAAGGCGAGAGGGGAAGATAGAACAAGGAAAGGGAAAGG	1	+	chr5085:13-132
Sly01g0006421(+)_4	adHiCsTomatoe_10X4636398	TCCGGCTGGCTGTTGGAGGGTGGCGATTATCGCCGGCGAGAATGGAGGAGATGGGGGCTTGCAGCTGCCAAGGAGAGGGGGAGAAGAATGGGTTAGAATTTTAGGTTTTGGGGTTTTTTG	1	+	chr5086:13-132
Sly01g0006441(+)_1	adHiCsTomatoe_10X4636344	GTGCACAAGTAAGCACTTTAACTTGTATGAATTTTAATAAGTATACACATGAGTTCCACGTGACATAATACGTGTAGGACACGTTTGTTTATATGTTCAACTTTTATACAAGCTTAAGTG	1	+	chr5089:37-156
Sly01g0006441(+)_4	adHiCsTomatoe_10X4636270	AGGATACCCTGCAGAAGAAAGGGAGGCATCAGGTTCACCATCAATGGACACTCTTACTTCAACTTAGTACTTGTGACTAACGTTGGCGGTGCTGGTGATGTTCATGCCGTAGCCATCAAA	1	+	chr5092:73-192
Sly01g0006441(+)_5	adHiCsTomatoe_10X4636261	AATGGCAATCAATGTCAAGAAACTGGGGCCAAAACTGGCAAAGCAACAGTCTACTAAATGGACAAAGCCTTTCATTTAAAGTTACTACTAGTGATGGATATAGTGTAGTCTCTAAGAATG	1	+	chr5093:13-132
Sly01g0006441(+)_6	adHiCsTomatoe_10X4636235	ATAGTGAGGTGATTCAACCGAACCCACTCAATAAAAGGTATTTGTTATGTATAAACATATATATAGATTTTGAACGACCTAAATATAATATTAGATGTTTATTTAGACTTCAGGGGTTGA	1	+	chr5094:13-132
Sly01g0006471(-)_2	adHiCsTomatoe_10X4636108	CAAACTTTTCTGCTGTGTCTAACATCAAATAGGTGGAATTCCACCTAGTAGGCACATCTAAAGACAACATCTTATCACATTCTATCTTTTGCATTTCAACACATTTCAAGAAATTTCTTG	1	+	chr5101:25-144
Sly01g0006481(+)_1	adHiCsTomatoe_10X4636054	TACTGGCTGGTTATAACTTCATGAGTTCTGTTGAATTGTTATTTTTAGATAATTGTCACTATGATTCTCTATTTTAGTATTGTTAGGTAACTCCTCTTGTTGCATCTCTAAATTAGGTAA	1	+	chr5103:49-168
Sly01g0006501(+)_2	adHiCsTomatoe_10X4635931	ATGTGAAGATGACTAGATTGAAGCTATAATTCTTAATCTTTCTCAACAATATATCTGCAACACCACATAGAAATTAAAATATGAATATAACTATATTAGATGGTTTATACAAGTTAATTT	1	+	chr5109:13-132
Sly01g0006501(+)_3	adHiCsTomatoe_10X4635913	TATACAAATCAACCACGATAAATAACCCAAATCGTAAACCAAAATTGAAGAAATTGACCTGTTTATTCAATTTGGACAGAGTGGCACTTACAACCTCCTAATGTTGGGCCTCTTGGTATA	1	+	chr5110:13-132
Sly01g0006551(+)_2	adHiCsTomatoe_10X4635541	ATTGATAGGATGTATAAGAAGACTATTCATTTTTGGAGGACATATTTTTCATGTGTATAATAGACTTTGGTGGTCATTAGGACTAATTATTATCATTGGCTGAGCTCGCTTATAATAATA	1	+	chr5125:49-168
Sly01g0006561(-)_2	adHiCsTomatoe_10X4635452	AAAGAAAATAACGAATTGAATTTTCTTTAATCACTTGCTACCATAATTATCTTAAAAAAATAACAACTTTTGATTAAAAGAATAATCATTTAATATTATTTTTATTTAAAAAAATGAAGC	1	+	chr5130:25-144
Sly01g0006571(-)_2	adHiCsTomatoe_10X4635357	AAAGAAAATAACGAATTGAATTTTCTTTAATCACTTGCTACCATAATTATCTTAAAAAAATAACAACTTTTGATTAAAAGAATAATCATTTAATATTATTTTTATTTAAAAAAATGAAGC	1	+	chr5134:25-144
Sly01g0006581(-)_3	adHiCsTomatoe_10X4635309	AACAGGCAATAATATTGTCTAGTACATGTAAGTTAGTCACTTACTTTTAAGTCGGCTTTTTATTTTTGAAAATATTTAATAAATATAAAAATAATTTTTAAAATAAGTCAAAAATGACTT	1	+	chr5136:25-144
Sly01g0006581(-)_1	adHiCsTomatoe_10X4635259	GACGGGACCCACTTTTTCAGTTTTCGATAAAGTAACTTTAATGAAATATACTCCTCCTCTCTCACGTCCCACCCCACTCCCTATGCCCCATAATTAGTAAATCTATATGAATAAAGATAA	1	+	chr5138:25-144
Sly01g0006601(+)_1	adHiCsTomatoe_10X4106886	CGATGATACCTACTCAGTACTTGTGTTTGTACTGACCCCCTACTTTTATGTTTTCTTCTTGTTTATTTGTGGAGTGCAGCAAACGTACCGTCATCTTCAACTCAACCGCAATTCTAGCCA	1	+	chr5139:109-228
Sly01g0006611(-)_2	adHiCsTomatoe_10X4635096	AATTTTAATTAAATGTGTGTTATTAGACTTCTTGAAGATTATTGAGAGAAGTATTAAAACACTCATAAATTCAGTGTGAATTATTAGCTTTGTTTTTGAACTATTGGCAGCCTTAAAAAT	1	+	chr5145:25-144
Sly01g0006621(+)_1	adHiCsTomatoe_10X4635045	ATGCCCATGGCGAGCCATTTGAATAGGGTTAATCACCTTCAGGAGAGTAGAATTATTGAAATCAACCGGAATCCAAACGCAGAGCTACACGTACATTACTGCAGTCTGAGATTGAGAGAG	1	+	chr5147:25-144
Sly01g0006701(+)_1	adHiCsTomatoe_10X4634767	ACCTGTCGATATTAATTCTCCTCTCTATATATCATTGTCTTAGTATAGTCGTATTTTTTGTGCGATTATTGTTAATATACTCATTTCTCTTCCCCTATTAGCAAGTAGATTACCATTCAT	1	+	chr5162:13-132
Sly01g0006711(+)_1	adHiCsTomatoe_10X4634703	TTATAAAGTTTGAATATTACGCTCCGCTTTCCCATCAGTTAGAGAATAAAAGGTCATACTTAGCTTGACACAACCAAGACCTTTCTGGAAAGACTTCTAAAATTGAGAAGTAAATTGAGT	1	+	chr5164:73-192
Sly01g0006711(+)_3	adHiCsTomatoe_10X4634675	TAAGACATTTAACCACAAATTTCGTAAAATGTTTCTTCATCTCATTCCACTTATAGAACTCCCTAAATCACGATACATCTTGGTGACTCCGGTTGAACAACATATTGAGAACTATGGACT	1	+	chr5166:25-144
Sly01g0006721(+)_1	adHiCsTomatoe_10X4634623	AAAGAGAGATGGAACATATATAATGATACTTGGTATATTTTGGGGCATTTCAATTTTTTGAGGCCCTAAAGAGTTGGCCTTACTTGCCTTACCAGCTAATTGGGATTGATGTTATAAAAT	1	+	chr5169:25-144
Sly01g0006721(+)_3	adHiCsTomatoe_10X4634588	TGACCACGATTCGTTTGTCTCAGGGCCGACCCAACAACATTGTGGGCTTAAAATGAAACTTAAGAGAGGGCTCCTGTAATTATTTATTTATTTATCATGTATATTTTTATTTAAAATTTA	1	+	chr5171:25-144
Sly01g0006731(-)_2	adHiCsTomatoe_10X4634511	TTCTAAAGATAGATATGAACGTGCTCCCCCACAAATACATGTGGTCTGCCTCTGAACTAAAAGGCATGTTGTGTTATAACTGACCTGATATTTCAGAAGAGAGTTTTCATGAACATTTAG	1	+	chr5174:25-144
Sly01g0006771(-)_3	adHiCsTomatoe_10X4634322	TCAGGGGGAGTCTAGTAGCCTTGTATGTGGATTCCGTAGGTCACTCTATGGTCTGAAACAGTCTCCTCGAGCTTGGTTTGGGAAGTTCAACACAATAATTCAGGAGTTAGGCATGACTCA	1	+	chr5182:49-168
Sly01g0006801(-)_3	adHiCsTomatoe_10X4634201	TTAGTCCATAAAGTGACTTAATAAGTTTGCGAACTTTCTTTTCTTTACTATAAACTACAAAACCCTCAGGCTGTTCTATGTAAATTTCATCTTCCAGCTCTCAATCAGAAGGCGATTTTC	1	+	chr5189:37-156
Sly01g0006801(-)_2	adHiCsTomatoe_10X4634190	ATCTAGGGAAATTAACATCCAAATTGATGTAAACCTAGTCATGGCGAGTATGTATCAAAATTATCAAGACCTTCTTTTTGTCTAAAGCCTTTAACAATAAATCTTTCTTTATATTTGTCA	1	+	chr5190:13-132
Sly01g0006831(-)_4	adHiCsTomatoe_10X4634045	CTTCCTATTGCAACTTGACTATCACAATGCATGGATATATGGGCCATTAGTTTGGGCCAAAACGGAATATTTTCTATGAAATTCCGGAGCCATTAAGCTTCTTCACCTGCCTTGTTAAGG	1	+	chr5196:37-156
Sly01g0006841(+)_4	adHiCsTomatoe_10X4633900	AATAGTCGTGAGTTTCATTTAAGTCATTAGTCATTTAGTTTTAATTTTTGATAGATTTAGCTGGGGCTTGTCCCACTATTTCTAGTCTAGTTAGAGGCTATTTTCAGACATAGTTAGATT	1	+	chr5203:49-168
Sly01g0006851(-)_4	adHiCsTomatoe_10X4633879	TCTTATAGTCCAGAAACTTTGCCACAATGAACTTCTTCATTCCGGTATCCGTTGTTTTACACTTCTTCTCTAAAGCATCCCAGAGTTCTTTTGATGTTTTGACATTCCTGTACACATTGT	1	+	chr5204:61-180
Sly01g0006861(-)_4	adHiCsTomatoe_10X4633814	ACTACACTCCATCAGGTTTGTAAATTGATGATAACTCTTTACTTCAAATTCTGTTTGATGCAAATTTGGTGGATTTGGAAAGAAGACTCAAATATATTTAGTTTGATTAAGTTATGGGCC	1	+	chr5208:37-156
Sly01g0006861(-)_3	adHiCsTomatoe_10X4633798	GAAACTCAATTGGTATGGGAACTTAGAACTCAACTTTGTCTTAGTGGATTCTTATGACCTTAAAATATCTCCAAATCAATTAAAATACTAAAGAATTGACCTTAACACCTATGCACAATT	1	+	chr5209:37-156
Sly01g0006861(-)_1	adHiCsTomatoe_10X4099418	CTATTCAAGCCTAGTATTATAAACACTCCATGAACTTCTAAGTAATCAATTCTTCTAAGAAATATCCATCTTCCTATCATCTCAACCAACTAGAAATTCAGGTATTATTAATAAGGGAAC	1	+	chr5211:109-228
Sly01g0006871(+)_1	adHiCsTomatoe_10X4633727	CATTCATGGTCAATCCAATGGACAGTAAGTGTAAAATAATCGTTACCATTAAGACTACGTCCCATATCAGAAATAATAGATAATCTACCATCATAATAAGCAAATAAACAACAAAGAAAA	1	+	chr5212:61-180
Sly01g0006871(+)_3	adHiCsTomatoe_10X4633698	ACATTTGAAAAAGTAGGTAAAGGGGAGACTTCGGTAACCGGACTAGTCGGGGTAGGGGTCTCTTCATCTTCCTCATTTATTTCTACTTCTTCTTCAAATTCTTCCTCAAAATTAGTATAA	1	+	chr5214:25-144
Sly01g0006941(-)_1	adHiCsTomatoe_10X4633287	GAAAATGAAACCTGATGGGACTATTGACAAATATAAGGCTAGACTGGTAGTCAAAGGGTAAAGACAAAAGGAAGGTCTGGACTACTTTGACACATACTCAGGATAACATCAATTAGGATG	1	+	chr5234:13-132
Sly01g0006951(-)_3	adHiCsTomatoe_10X4633257	ATGGCCAAAGCCATCACCACCCAAGCTCAAGCCATTACGAAATAAGCTAACAGGGAGGTTGTTCCTTTAGAGAACCAACATGCTAGCACTATTACAATAATAGTTATCACTCGAGCATCT	1	+	chr5236:13-132
Sly01g0006961(+)_1	adHiCsTomatoe_10X4633202	AACCCATTGCATCTGAAAATTTAGAAGATGAAAATATTACTCTTTTGACCAAAAAGTTCACTAGATAGCTAAAAAGGGGACAAACACTTTAAAAGAGGAGTCCTCAAAGGAAATACTGAT	1	+	chr5239:37-156
Sly01g0006981(+)_2	adHiCsTomatoe_10X4633059	AGGCAAGGAACACATAGTGTGCAAGCTCACCAGGAGCTTGTATGGACTAAAGCAAACACCAAGGCAGTGGTACAAGAAGTTTGACTCCTTCATGACCAAGAGTGGATTCTGCAAAGCTGA	1	+	chr5245:37-156
Sly01g0006981(+)_3	adHiCsTomatoe_10X4725831	GATCTGTTGGCACTTTAAATCTATCTCAGAAGTTGTACATTGAGAAGGTGTTGAGCAGATTCAGGGTTAATGATGCTAAACCCAGGACTACTCCATTGGCAAATCACTTTAAATTGTCAA	1	+	chr5246:1-120
Sly01g0006981(+)_4	adHiCsTomatoe_10X4633008	TGCACTAGACCAGATATAGCACATGCAGTGGGAGTTGTTAGCAGGTACATGGCGAACCCTGGGGAAGAGCATTAGGAAGCTGTGAAGTGGCTTCTGAGATATCTGAGAGGTACATCCAGT	1	+	chr5247:61-180
Sly01g0007001(-)_5	adHiCsTomatoe_10X4632928	TATATTTTCTTCAAAAGTCCTCTCGTAGTTTTTTTTATAGTTTTAAATATGCATTGACCTTGTTACGAATTATGAATTATTTTTGAAGATTTTTACTACGTTTTACTTAGTAAGGAATAT	1	+	chr5251:37-156
Sly01g0007001(-)_3	adHiCsTomatoe_10X4632879	TTAAGGTCAATTCTTTAGTATGGAAATGATTTGGATATGAATTAAGGTCACAAGAATCTCCTAACGAAAAGTTAAGTTGAAAGCTTCCTAATCGATTAAGTTTGTATATAAGTTACTACA	1	+	chr5253:37-156
Sly01g0007031(-)_2	adHiCsTomatoe_10X4632728	CAAACATCATAAGTAAAAAATAATTAAAAAGAAATAAAGAGAGATTTATGAATAATATGGAGTATCCCTTAGTTTGTCCAATAATCTCTATAAGTCTTTGTAAGTTTATATGTCACAACT	1	+	chr5261:37-156
Sly01g0007031(-)_1	adHiCsTomatoe_10X4632687	CAATGTGAGAATTTTGCAGCTATCATTTTTGATTTTCTAATCCATGACGTCGCGCTAAACATGTCAACACCATATCTTCTTCAACTATCTCCATTTTTTAAAAAAAGTTTTGAGTGTTAT	1	+	chr5262:97-216
Sly01g0007041(-)_3	adHiCsTomatoe_10X4632656	AAAACACTGGCAGAAAAAGCTACCTTTCGCATTACTGGGGTATCGTACCACAATCAGAAATTCCACAGGGGCGACACCTTACTTCTTAGTATACTGCACTAAAGCTGTGATACCCGCCGT	1	+	chr5264:13-132
Sly01g0007041(-)_1	adHiCsTomatoe_10X4632593	ATCATCTTTTATTAAATGATGATTTCAAAATCTTTCAAAGTTCCCCCCTTTTTTATTAAAAAAAACAAAAAAAAAACAAACGCTCGAAGAGGTGTGGATGGCAAGCCAAAGGAGAACGTT	1	+	chr5266:73-192
Sly01g0007071(-)_2	adHiCsTomatoe_10X4725789	GATCAGTATTAGTGTTAGAACCATTCATAGAAAGTTCTTTAAATAAAACATTATCAACTTCTAATTGTTAATGGAATGTGTGAATTTTGCAGCCATCATTTATGATTTTCTAATCCATGA	1	+	chr5269:1-120
Sly01g0007081(-)_4	adHiCsTomatoe_10X4632467	ATTGTTGTTATATCTTTGCATTAAACTTAATTAACATAGTTAGAATTAACTAAACTATAGTATTAACTGAAGAAATACATCTTTGAATATATTTTGTATCTCGTAGATAATTTTGATTCT	1	+	chr5272:25-144
Sly01g0007081(-)_3	adHiCsTomatoe_10X4725782	GATCAAACAAAATATTAGTGAAAACTCATAATTCTTCAAACATCATAAGTAAAAAATACTTAAAAACAAATAAAGAGAGATTTATGAAAAACATGGAGTATCCCTTAGTTTGTCCAATAA	1	+	chr5273:1-120
Sly01g0007081(-)_2	adHiCsTomatoe_10X4632413	CAATCTACTTACGAAAATTTGAGAATACATCAACGTCCATTGGTAATGCAATGTGAGAATTTTGCAGCTATCATTTTTGATTTGCTAATCCATGACGTCGCGCTGAACATGCCAACACCA	1	+	chr5274:49-168
Sly01g0007101(-)_4	adHiCsTomatoe_10X4632291	TTGAGCCGGTTATTTCTAGATGACTATACAGAATGACTGCTGCAAGTTTGTGCAAAAATGTCATAAATGCCAAGTGCACGGGGATTTGATTCGAGTGCCACCTCACAAACTTAATGCTAT	1	+	chr5279:25-144
Sly01g0007101(-)_3	adHiCsTomatoe_10X4632270	TATTTCACAAAGTGGGTGGAAGCAGCTTCTTACAAGTCGGTAACCAAGAAAATTGTTGATGATTTTGTTCGCAACAATTCGATATGCAGGTTCGGAGTACCAGAATCAATCATTACTGAT	1	+	chr5280:49-168
Sly01g0007111(+)_2	adHiCsTomatoe_10X4632195	AGTAATGATTGATTCTGGTACTCCGAACCTGCATATCGAATTGTTGCGAACAAAATCATCAACAATTTTCTTGGTTACCGACTTGTAAGAAGCTGCTTCCACCCACTTTGTGAAATAATC	1	+	chr5284:61-180
Sly01g0007111(+)_3	adHiCsTomatoe_10X4632182	CAAATGGCAAAGGTGAACTCATAGCATTAAGTTTGTGAGGTGGCACTCGAATCAAATCCCCGTGCACTTGGCATTTATGACATTTTTGCACAAACTTGCAGCAGTCATTCTGTATAGTCA	1	+	chr5285:37-156
Sly01g0007121(+)_1	adHiCsTomatoe_10X4632127	TAGTTGTTTTAAGCACAAGTCCATTTTTCCCTTAATTTTATGTTTTCTTAAAGGTCTTTTTCTTTCCAAGTTGTCTTGTCACGACCCAAAACAAGCCGCGAGTGGCACCCACACTTATCC	1	+	chr5288:49-168
Sly01g0007131(+)_1	adHiCsTomatoe_10X4632051	GGGACATATATAAAGAGTGTTAATTGCCATTAAAAATATATATTTAATAACAATTAAGCTATTATCATTCATTAAGTACCGTTAAATATTATTTTTTATATAGCAATGTTGATTTTACCT	1	+	chr5292:25-144
Sly01g0007161(-)_5	adHiCsTomatoe_10X4631901	ACTTAGAAGCATGTCTTGTGGGCATGGTCTTAGGGGCTTGTAGATAGTGTAGCATTTATTTACTTTTAGTGTTTAGAGTAGTATAAATAGGTAGACTTTGTATTTGTAATACATCAACCA	1	+	chr5299:37-156
Sly01g0007161(-)_3	adHiCsTomatoe_10X4725734	GATCTCAAAGCTCATGAAGAGTAGTCCTTTGAGGAAGTTGAGAACGTCTGGAAGGAGTCTGAGGCACGCCAGCGAGCCGAGTACGAGACAAAGGAGGCCATTACTTCCTTATAAATCAGA	1	+	chr5301:1-120
Sly01g0007161(-)_2	adHiCsTomatoe_10X4725732	GATCCTCATCACATGACCGGGAAAGGGATGACAGAGTTGAGGCGCCCAAGCAACCAGTCTTCATAGGCATCCGTGACGCGCAAGCGGTGGATAATTTCCTTTGGCACTTGGAAAATTATT	1	+	chr5302:1-120
Sly01g0007171(-)_2	adHiCsTomatoe_10X4631801	TCATAGAAAGTTCTTTAAATAAAACATAATTAACTTCTAATTGGTAAAGGAAAGTGTGAATTTTGTAGCCATCATTTCTGATTTTCTAATCCATGGCATCGCGCTGAACATGCCAACACC	1	+	chr5305:25-144
Sly01g0007201(-)_3	adHiCsTomatoe_10X4089373	GATTTTGATTTTTGTAATCTTCCTGTTTGGTTGATTTTGCTGATTTCCATAACTGAAATGGAGTTGTAGTTTGCAACATCATAATATAGGTGAATGTCACTCATCATGCCAATAAGAATA	1	+	chr5310:109-228
Sly01g0007201(-)_2	adHiCsTomatoe_10X4631690	TTACTTATTATTTGAATATTTTGATATTGTAGGGCTCGTTTTCATTATGTGCTCGTATATTCTCGTCCCAACTGATTTGATTCGAATGCATGGATTAACTGCTTTCTTATATGCTTTTAT	1	+	chr5311:49-168
Sly01g0007221(+)_3	adHiCsTomatoe_10X4631561	AGTTCCTCAACTTTACTTTTATTCTTTACTTCATCATCGATACTAATGTTTGGTGTCGAGCTTTGCAGGTGATAGTATTGACAAAGTCAAAAGGTCGTATATTAAAGCGACATCAAATTT	1	+	chr5318:61-180
Sly01g0007231(+)_4	adHiCsTomatoe_10X4631474	GACACAAACGAGCATGCCAAAAATTAGTAGAAGAAAGCGTATAAGCAGAAGTAGAAGTTTTATTCATTTCAACATTCAACTTAAACATCCCATCACATGCATACCCCTTCCACACAAAAA	1	+	chr5323:13-132
Sly01g0007251(+)_1	adHiCsTomatoe_10X4631408	AAGTACAAGAATCATTGATAACAACACCATACACACCCATGAGGACTCAAGCCTCCACACCATACTCATTTGGGAAACAGGTTCTTTGAAATTGAGTATATTAACATGATTCAAGATTCA	1	+	chr5327:13-132
Sly01g0007251(+)_2	adHiCsTomatoe_10X4631387	ATGCATCATTATAATAGAGAGGGATAAGATTTAGGATTCCACAATCACAACATACAAACACACAATCAATCATATAGAAGACTTCACAATACTACCCAATACATATCAATCGTTATTTAG	1	+	chr5328:49-168
Sly01g0007251(+)_4	adHiCsTomatoe_10X4725668	GATCCGTCGACCCAGACAGTTTTTATCACAATGATTCTACTACTCGAAACGACTATACAAGTCGTTACAATATGTATGTTTTTTTTTCTTATAGGTTATATTATTTATTAAGATGTTGTA	1	+	chr5330:1-120
Sly01g0007261(-)_4	adHiCsTomatoe_10X4725660	GATCAAACAAAATATTAGTGAAAACTCATAATTCTTCAAACATCATAAGTAAAAAATATTTAAAAATAAATAAAGAGAGATTTATGAAAAAGATGGAGTATCCCTTAGTTTGTCCAATAA	1	+	chr5333:1-120
Sly01g0007261(-)_3	adHiCsTomatoe_10X4631250	CATTCTACTTACGAAAATTTGAGAATACATCAACGTCAATTGGTAATGCAATGTGAGAATTTTGCAACTATCATTTCTGATTTTCTAATCCATGATGTCGCGCTGAACATGCCAACACAA	1	+	chr5334:49-168
Sly01g0007271(-)_2	adHiCsTomatoe_10X4631121	TAAAAAGAAATAAAGAGAGATTTATGAAAAATATGGAGTATCCCTTAGTTTGTCCAATAATCTCTACAAGTCTTTGTAAGTTTATATGTCACAACTTTATGAATGCACTCTCATCATGTT	1	+	chr5339:61-180
Sly01g0007271(-)_1	adHiCsTomatoe_10X4631109	ACTTAAACCTAACAATCTACTTCCGAATATTTGAGAATACATCCACGTCAATTGGTAATGCAATGTGAGAATTTTGCAGCTATCATTTCTGATTTTCTAATCCATGACGTTGCGCTGAAC	1	+	chr5340:37-156
Sly01g0007371(-)_4	adHiCsTomatoe_10X4630577	TTAATGTCCGGGGAATATACTTCTCCATAAACAAGATAGAGAATAATGCCCAAGTCATAGGTGGTGCCTCTATTGGTTGACACTCAACATGTGACCGCCACCACAATTTGGCGTTCCCTT	1	+	chr5363:37-156
Sly01g0007381(+)_1	adHiCsTomatoe_10X4725571	GATACGTCAATATTGAAGATGAAAATGTAGGTAAGGTAAGAATTCACCATATTCCCTTTAGCTAATGAGGAAAGAATATGTGGACCATTTTTCTCGAGATGATAATATTGTGCCCTCCTT	1	+	chr5367:1-120
Sly01g0007381(+)_4	adHiCsTomatoe_10X4630436	TTTTTGAATGAAAATTTGATGTTTATACTTCTATATGAGTTTTGGGAAACCCTCATATCTGAGTTCAATTTCTTTTTACCCTTGGAGTTTATTCTTCCAATCAAATATCTTTTAGTTGCT	1	+	chr5370:85-204
Sly01g0007391(-)_4	adHiCsTomatoe_10X4725560	TATCAAGAATTGGGATTCAGTAACTTCATCATGCTTAATATAATCACGATTATATAATCACGTTCATGCATGCATACAATTAAGCACATAGCAGGGTTTACAATATTATCAATACATATC	1	+	chr5371:1-120
Sly01g0007401(+)_3	adHiCsTomatoe_10X4630263	TATTGATTGAGCAGAGCATTCATTATTTACAAAAGTAGACCGCAAATAAGTAATTAGTCTTGGAATGAATCTAGAATATTTGAAATAGAGATGTGTTGTAACAACATAATCTAGCACTAT	1	+	chr5377:49-168
Sly01g0007421(-)_3	adHiCsTomatoe_10X4630162	CTGAAATTTTGGTGGTATTGTAAAGTCTTCTATATGCTTAATTGTGTTGTTGCATGTTGTGATTATGTAAATGGTGATGGATTATAATGATGATACTGTGGAATCTTAAAAACCTTAAAT	1	+	chr5382:49-168
Sly01g0007431(+)_1	adHiCsTomatoe_10X4630114	TTGCTCAAAAGACAATGAAGTTCCATGGGTCCTAATCTTGTTAGAAAACTATTCAGGATTTGAAAACAGGTTGACTATATATGCAAACAATGTTAACCTTATTAGAGGGTACAAAAGGTT	1	+	chr5385:13-132
Sly01g0007441(-)_2	adHiCsTomatoe_10X4630016	GTAGAGGCTGCCAATAATAGTATCAAGAAGATTCTGAAGAAGATGATTGACAATCACCGAGGTTTGCATGAGATGCTGCCATATGCTTTGTTGGATTATTGAACGACTTTCAGAACATCG	1	+	chr5390:49-168
Sly01g0007461(+)_1	adHiCsTomatoe_10X4629960	TCTAAAAGTTCGAGTGAAAAATCACAATTTTCAACGTACTCACGAATAAAATGATGATTTATTTGGATATGCTTAGCCCTAGAATGATGCAAAATATATTTTGAAAGACGGAAGTATTAT	1	+	chr5393:61-180
Sly01g0007471(+)_1	adHiCsTomatoe_10X4629880	CCTGATTGACTAAGCAACCTTTCCATTCATTTAATAGATGACATTCTAAATAGGTTTTCTTTTCAAGATGTGGTAATAACTAGTAGACTTTCTACGGCTTGGCAATATTCTTGCCGTAGA	1	+	chr5397:97-216
Sly01g0007471(+)_2	adHiCsTomatoe_10X4629873	GCATTTGTATCTCATAGGATGTGAAATGCATCTTCCAGGCTTCCTTCAAGGATTTAATTAGTTGATTAACCTAAAAAAAATTAAAATTTGTAACATTATCATCAGAAACGTTTGAATGTT	1	+	chr5398:37-156
Sly01g0007511(-)_2	adHiCsTomatoe_10X4629634	AGCATAAAGAACTATCACAACGAATTTGTAAGTGCAGTACTTGATTTGCACTTCAGTGTTATGTCTTTGAAGTTCTCAACTTGTGCTGCCTTTTATGATTTTGAATCACTTTGTATATGA	1	+	chr5410:25-144
Sly01g0007521(-)_4	adHiCsTomatoe_10X4629591	CAGGCGGTCTTCGTCCGTAACAACAACATCAAGGAGATGGTACCACCAGTTGTCTCCCTCTCTGGAAAAATATTACAAAAACATCAGCTCCACGCAGCGAGCAGTGATGGTGAGCACCGA	1	+	chr5412:25-144
Sly01g0007531(-)_4	adHiCsTomatoe_10X4078779	CTGATGTGGAAGTTCAGACTGTGCTGCAACCACAGAGCATACTCAGACAGAACCTTGCTCTGATACCAATTGTTAGCGGAAACGTGAAATTAAAGAACAAGGAAGAACAACAATATTTAA	1	+	chr5416:109-228
Sly01g0007531(-)_2	adHiCsTomatoe_10X4629481	ACTAAACGATATATTCACATACAAGCAAGTCTATTATGAAAAAAGGCATTGGGACCAAGCCCTTACTGCTATGCATGAATGAATAAAAATAAAACCACATGGATAGTACTATTTTAACTC	1	+	chr5418:13-132
Sly01g0007541(+)_2	adHiCsTomatoe_10X4725452	GATCCCTAAAGTGTTGAGTTATTTCACCCACGCGTCAATCATGCTTCAATTTAACGAATTCAAGTACTTGAATGTTAAGAAAGTGAGTTCTTGAAGAACGTTGTTGAAAATTTCGTTGAG	1	+	chr5421:1-120
Sly01g0007601(-)_5	adHiCsTomatoe_10X4629009	TATTATACTTGTTGTTGCGCTTGTTCAGTTATTTTTTCATTTAGCTTTAATCTATCCTACATGCTCATTACCTTTCATGTACTGCACATAAGTGTGCTACATCTTCTCGTGATGTAGGTT	1	+	chr5438:25-144
Sly01g0007601(-)_3	adHiCsTomatoe_10X4628979	TCTATTTTGTTAGGTGCGAAACTTTGCATGTCCGAAAATGGCTAATTTGCATATCATGTAGAGTTTATGTCTGTTATTTTTAGGGTATTTGGTTTTATCTATTGCCAAAAAAACTTCCCT	1	+	chr5440:13-132
Sly01g0007611(-)_5	adHiCsTomatoe_10X4725401	ATGTTCAGTTTCGAGCTATCTAGTATTTACAGAAATTCAAATTTAATAAGTTACTTTATAGAATTCATTGGGAGTAGCATAATACAGAGTTATAATAGGGTTTAGTGTACTCAATAGTTC	1	+	chr5443:1-120
Sly01g0007611(-)_2	adHiCsTomatoe_10X4628848	TCTATTTTGTTAGGTGCGAAACTTTGCATGTCCGAAAATGGCTAATTTGCATATCATGTAGAGTTTATGTCTGTTATTTTTAGGGTATTTGGTTTTATCTATTGCCAAAAAAACTTCCCT	1	+	chr5446:13-132
Sly01g0007651(+)_3	adHiCsTomatoe_10X4628627	TGTTTAAAACTTTACATGTCCAAAAATGGCTAATTTGTATATCATGTAGAGTTGATGTCTGTTATTTTTAGGGTATTTGGTTTTATCTATTTCAAAAAAAACATCCCTTACTATAAATAT	1	+	chr5457:25-144
Sly01g0007661(+)_1	adHiCsTomatoe_10X4628577	TTTTAAGTAAAATAAAAAACAAAAGAAATTATAATACCGACATTTGGATGTCAATATAATTAAAAATATATAATTGTATCAATTTTTATTATAATATTTATATAGTGAGTTCCATAAAAT	1	+	chr5460:13-132
Sly01g0007661(+)_3	adHiCsTomatoe_10X4628535	TACTTCATAAAAAGTAAAAAACTTACATCATGCGGTCGGTATTTTTATTTCATCCATATACTGACAACATGAAGTCAGTATATTTATTTAATCCATGAGGTCGGTATTTGTTGTTCATTC	1	+	chr5462:13-132
Sly01g0007671(-)_5	adHiCsTomatoe_10X4628472	AGTTAGATTCAACTTATTATTGAGTTAATATTTCTTTTGTAGTAAACTCATTGTTTTCAAATATCTCAGTTATAGAATATAGGTATTCCCCATGTTTTTATTTTAAGTATGATTTAGCTT	1	+	chr5464:61-180
Sly01g0007671(-)_4	adHiCsTomatoe_10X4628453	TACATGTCAAAAAATGGTTAATTTGTATATCATGTGGTGTTGATGTTTGTTATTGTAGGGTAAATGGTTTTATTTATTGCGAAAAAACATCCCTTACTATAAATGTACATGTCTATATAA	1	+	chr5465:37-156
Sly01g0007681(-)_3	adHiCsTomatoe_10X4628315	TACATGTCAAAAAATGGTTAATTTGTATATCATGTGGTGTTGATGTTTGTTATTGTAGGGTAAATGGTTTTATTTATTGCGAAAAAACATCCCTTACTATAAATGTACATGTCTATATAA	1	+	chr5471:37-156
Sly01g0007701(-)_3	adHiCsTomatoe_10X4628202	GTCTCATGTGGCATGTCACGTCACTAAAAAATTGGGGTTTTAACTCTTGAGGGCATTTGTTGTCTCCTATGATAACAACGGGGATATTTTTTATCCCAAAATGTAATTAAAGGTCTAAAT	1	+	chr5477:58-177
Sly01g0007721(+)_2	adHiCsTomatoe_10X4628108	GCAAATGAGACAGTTTGGGCAGATATACTAGGAACTACGTTTACAGGGGAAATTTCAACTAATAATAATAATTTAATAGCAATCAATGCTACAATATATACATGAAATATACTATTGTCT	1	+	chr5482:37-156
Sly01g0007721(+)_3	adHiCsTomatoe_10X4628082	AAGATATATAAATTTATCTTCTCTGTCGCTTACATTTTTTTAATCAAATTTTAGGTGTAGTAGACGTTATGAAACCCACAATTATAGATAATTAGATACCAAAATTAGGAATCGAGGAAT	1	+	chr5483:37-156
Sly01g0007741(+)_3	adHiCsTomatoe_10X4627900	TGAAATCTATAGTTTTTTCAGTGGTAGCCATCTTTGAATATCCTTAAAATTGTTAGAGAAAAAACTTACAATATAACAAAAATTGCAATATTACAATTTAAAATTAAATGAAGAAATTAA	1	+	chr5491:13-132
Sly01g0007741(+)_4	adHiCsTomatoe_10X4627873	CTTCACAAAGTATAACTCAACAACTCTGAACAAGAGTTGAGTCCAAAGCTCCACAAAAAAGAGCACCTCCCTTCAACTAGTAAGAACTCTCTTTTAGATTAACTCTTTCAATCTTTGTTT	1	+	chr5492:73-192
Sly01g0007761(+)_3	adHiCsTomatoe_10X4725299	GATCAAACTCAACTAAAAATTTAATTTAACTATGCTTGAATAAAATGACTAAATTTTTGCTTGTCCTCAAGTAAATCAAAATACAATTAGCTCAATAAGGGTGTCTACAACAATATTCAG	1	+	chr5500:1-120
Sly01g0007761(+)_5	adHiCsTomatoe_10X4627692	ATTGAAACTTTGATTTTTCACTCAATTTAGTTGGAATCACTTTTATTTCATCACGTCTCATTTTCATTTCCATATATATATATTTGAATAATAAGCTTTGTACAAAATAATATTGTAGAT	1	+	chr5502:37-156
Sly01g0007771(-)_2	adHiCsTomatoe_10X4627613	AATTTAATATGATTATTTTAGATTCGTTTTTCACAATATTTATTTATTGTTTTTTTTTAATTTCAGGATGTTAAATTTTTTTTAGCCAATTTAGTAACGAAGCAATAAAAAAGAGAGTAG	1	+	chr5505:73-192
Sly01g0007791(+)_3	adHiCsTomatoe_10X4627513	TTATCAAATAAAAAAAAACATCTGCTAGCTTTCACAACTTGCTAGTATAAAAGGTATTCAAGTTTTGTTTGAAATAAGATAGAGTTACCTTTTCATCAGCATCTTCCTCGTCTAACTTTG	1	+	chr5511:25-144
Sly01g0007791(+)_4	adHiCsTomatoe_10X4725278	GATCAAAATCATCTGAATCACTTGAGGTTTTTCCCATGCAGCCATATCCCTTTTTATTTTTTTGAAGAAGACTTCTCTTCTGCTTATCTTGGGAAGGACCTGGTCCCCTTCTTTATCTTT	1	+	chr5512:1-120
Sly01g0007801(+)_3	adHiCsTomatoe_10X4627393	CCCACTATGTTTGGGTGAGATGAGTGGAATTTGGGTTTTGGATTTAAGCAACAATAGTATTAGAGGGACAACTAATACAACTTTAAGTATAGGAAACAAACTTATGGTCATTAAATTTGA	1	+	chr5516:73-192
Sly01g0007801(+)_4	adHiCsTomatoe_10X4627384	TCTTTTTAGGTAGCAATGAGTTTAATGGCACATTTCCTAAATGGTTGGGAGCCCTATCAAATCTGAAGATTCTAAGACTGAGATAAAAAATGTTTTTTGGCCCTATAAAAGATTCATTGA	1	+	chr5517:25-144
Sly01g0007821(+)_1	adHiCsTomatoe_10X4627293	ACAAAATTTAATTCTGATATAAGAAATATACAGAATATGGAAATGCAACTGAGGCACATTAACAACTTGATGGGAAGCCACGAGAATATTTTGATGAATCTGAGAGAAGCTCATCACCTG	1	+	chr5522:49-168
Sly01g0007821(+)_4	adHiCsTomatoe_10X4627237	ACTAAACTAGCTTTTTGAATTTTCAACTTAGTTATTTTGTCAAGGCCCATATATCACTATCTACTCTTATAGACTATTCTCTTCTTTTTTTCTAAAAAATTATATTGATTAAAGGAAAAA	1	+	chr5525:73-192
Sly01g0007861(+)_2	adHiCsTomatoe_10X4627034	ACAATATCATTTTGATTCCACCTTTTTCTCGTCGAGACATAATTTATAGAGATTTTCTTATTCTCATTATTATCAGGTACATGGACCTCCTATTTGGAGTCATCATTTATTATGTCTCGG	1	+	chr5535:73-192
Sly01g0007871(+)_1	adHiCsTomatoe_10X4627007	GAATGACAAGATGGTGATGACTCAGTTGATGTGCATAGATTGTTTACCAGCCACAGTCTTGAATGGATGGATAGGAGCCTGGGGTCATATAGGGTGGAGGTTGTTAGAGAATTTTACGCC	1	+	chr5537:25-144
Sly01g0007871(+)_2	adHiCsTomatoe_10X4626993	TGGATTGCACAACAGTTGTCCATTAACGGTGAGGGAGCAGACTGGGTGTTGGACCCCAAAGTCTTCATTAGAAAGGCCAACCTCACTTTCACATCCAAGTTCTTCTGGTTGTTAGTCTTC	1	+	chr5538:25-144
Sly01g0007871(+)_3	adHiCsTomatoe_10X4626968	TTTGACCGGGACTGTGGATATAGGTCTCATCATGGATGAGGCCAATGTGGCGCTACCTCATAGAGGGACTAGAGATGAGTTGTAGCCACTGAGTGAGAAATTAATGGATACGGTAGAGTT	1	+	chr5539:61-180
Sly01g0007871(+)_4	adHiCsTomatoe_10X4626956	GCCAAGTCCGCCATGGCACTAGTAGAGCACCCAGTTTCTCTTGGTCTACTCCACCATCTGTAGCACTGGTCCCGATAGCTAGGGTCCAGAAGTTAGAGGCCCAAATGGCCACCTTGGTGC	1	+	chr5540:37-156
Sly01g0007871(+)_5	adHiCsTomatoe_10X4626942	AAGAGGGTGTCCCAACAGATGGAGCTAAAAATTCAAGCGGTTCACCAGCGCCTTGATTCATTTAAGCTACGAGTTCTTGCACGCCCAACCCCCACCATTGACTTGACTAATCTTTAGGAG	1	+	chr5541:13-132
Sly01g0007961(-)_4	adHiCsTomatoe_10X4626349	CAATGGTGAATGATATCTCTATTTATAGTGTTGAGATATCATAGTGAAAGGTCACCTTAAATTATACATAGTTGTCATCAAGGTTCATATCACCTTGGAATCTAATCACATTGGAAACAC	1	+	chr5567:13-132
Sly01g0007981(+)_1	adHiCsTomatoe_10X4063576	ATCATTATGGCATGAAAGGGCACACAAAGAACTTCTGCACGAAGTTGAAAAGGGATTACAAAAACATACAGGAAACTAAGAAAGATGGCAATAAAATGGCCTAGCCACCGTTACCACCGA	1	+	chr5575:121-240
Sly01g0007981(+)_4	adHiCsTomatoe_10X4626135	GAGAATCAAACAATTGAATATATTGACAAAGCGGAGAAGGTAGAATCTTCAAGTTTTGATGGTATAGTTCATCATGATGAAGTTCCTCACACAAGTGTGCATGATGTTGTTGGGCTTGAT	1	+	chr5578:49-168
Sly01g0007991(+)_1	adHiCsTomatoe_10X4626117	AAGTCTTTAAAATAATAATTAAAATGTAAAAACTACAAAACTATTTTTTGTCTATGAAGCCTATAAAATGACTGAGATATATGCTGGGACAAACCTCATTACATCCTATTGAACTAACTA	1	+	chr5579:49-168
Sly01g0007991(+)_3	adHiCsTomatoe_10X4626086	ATTGCCAGTGCATCGTATACCCGGCCAAAAGTAAAAGACCTTAACTGCCTAATAGATTCACTAGTCTACTGTGATAATGGTTCATCTAAAAAGTATGACCCTTTTCTACTCATCAAGGCT	1	+	chr5581:13-132
Sly01g0008001(-)_3	adHiCsTomatoe_10X4626007	ATATATATATATATATATATATATATATATATATATATATATATATATATCTGTGTGTCTGTGTGTGTGTCCTACTTTCAGTCTAACCTTCAACCGAAACATGTCCTACTTACAACAATG	1	+	chr5584:13-132
Sly01g0008021(-)_6	adHiCsTomatoe_10X4625860	TCTTTTGGTGATTGATAGAAGGGTAACATTCTGGGAGTTGGTAAAGTTGAGAAATCTCTTAGATATTCCATTGAAAATGTGTACTATGTGAGGGGGTCAAAATACAAACTTCATTGTGTT	1	+	chr5590:49-168
Sly01g0008021(-)_5	adHiCsTomatoe_10X4625847	AATCAAAGAAGCAAGTAAGTTCTTCAAGGGTTTTCGAGTTAATACACATGGATTTGTGTGGGCCTGTGAAAATCTTAAGTCAAAGCTGAAAGAAGAACATCTTGGTTATTTTGGATAAAT	1	+	chr5591:13-132
Sly01g0008021(-)_4	adHiCsTomatoe_10X4625826	TTTGGACTGATGTTCAACACTGTGTGTTACATTACTTGCAGATGCTTTATTAGGTTTTTGTTGAAGAAAACACTATAAGAATTGCATAACAACAAAACCAAAGTTAATTTACCTAAGGTT	1	+	chr5592:25-144
Sly01g0008021(-)_3	adHiCsTomatoe_10X4625811	GATGAAGGTGTGTTGTAGAATTTTCATCATAAAGCATAGCTTAAAGAGTTTTCAACAAAAGAACACTATGCATTAATAAAAGCGTTCATGTAATCTTCAATGAAAGTGGTTATTTGAAGA	1	+	chr5593:13-132
Sly01g0008021(-)_2	adHiCsTomatoe_10X4625789	AATCTAGAATTCAATGGTTCATATCCTAGTACATAAGAGAACATGAAGAAGGGTGATAAGTTAACAATAGGACCTGTTTTGTCTCGTGATGCAAGTCAAGAGGAAACTCATTCTTCTGAA	1	+	chr5594:61-180
Sly01g0008031(-)_5	adHiCsTomatoe_10X4625756	GAAAAGTACAGAAGCATACTAAAATATAAAGAACTGGGTACATCTAAACTAAACCTAACTGACCCATAAGCCCAGAAGGTACACAAAATATCTCGAACAGAACCCCATAAGTCCGACATG	1	+	chr5596:49-168
Sly01g0008031(-)_4	adHiCsTomatoe_10X4625742	TATAAACGTTATAAAATAATGATAAGGCTTCCCCATCAAGCCACTAGAATCCAAGGGGCACCTTCCCAGCTAGCAAGAGTAAACCCAGGGGCCGCCCAGCCAAACAAATAACTCCTAGAG	1	+	chr5597:25-144
Sly01g0008061(-)_3	adHiCsTomatoe_10X4625561	TAAAAGAACAGCTTAAAAGCGATTAAAAGTTTTCAGTTTCTGAACATGACAACTTCTGTGAAGACATAGGATTTCCAATTCTCAAACAACCTTCATCAAGAAAGGTTTATAGGTAAGAGC	1	+	chr5605:56-175
Sly01g0008071(+)_2	adHiCsTomatoe_10X4725102	GATCCGTTTGAAAACTGGGTAATACTTTCTAGGGTAGACCTAGAAGGCTTAATGCGAAGGGGTTCAATAATAGATTCAAATTTCCATTCATCATTGGAAAGAATCTCATCCCATTTGAGT	1	+	chr5609:1-120
Sly01g0008131(-)_2	adHiCsTomatoe_10X4625103	TATGCTAAGCACTGGGCGTTAGGTGGGGTGTTAAAAAATGACATTAGTCCAAAATCAATTATTAATGAGATGGGTGGACTCCCTTAAAAAGTTTGGGCAATCCTCCTTCCTTTGAGCTAA	1	+	chr5629:13-132
Sly01g0008151(-)_4	adHiCsTomatoe_10X4625002	TGTGACTGAGTCAAGCAATACAAGTTGGGTATAAGTTGTTAAAAAAAGATATGTTTCAACCATTATTTAAGGCACAAGCTCAATGCCAAACCAGCTATAATGCGTTTCTATGTGCAAAAA	1	+	chr5633:85-204
Sly01g0008161(-)_4	adHiCsTomatoe_10X4624939	CAAATATCAATTTGAATTACATATCAATTCAATTTTTAATGGACTGAGCTAACAAATGGGTGGGTCAATAATCAATCCTTATCGAAATGGATTGCGCCAGATTGGGCGGGTTGAATCTGA	1	+	chr5637:37-156
Sly01g0008191(+)_2	adHiCsTomatoe_10X4624704	CTATATCTGACTGCTAGCAGGCCTGATATTGTTTACAGTGTTGGAATGTGTGCCAGGTTTCAAGCAAGTCCTCGTGATTCACATCTGAAGGCTGCAAAACGCATTCTCAGATACCTGAAG	1	+	chr5647:49-168
Sly01g0008221(+)_1	adHiCsTomatoe_10X4624590	CCCTACTTTTATTGTTTCTTCTTGTTTATTTGTGGAGTGCAGCAAACGTGCCGTCATCTTCGACTCAACAGTAACTCAAGCCAGTCTTACTACATCGGAAATTCAGGGTGAGCTAATGCT	1	+	chr5653:49-168
Sly01g0008221(+)_4	adHiCsTomatoe_10X4624529	CATTTTTTAAGTTATCTATGTACGAAATGTGAATTTCTTTGCTGCAAATATAATTTTCACTTTTACCCATAAGAGATATGAAAATGAAATTTTATAAAATTCAAATAGTCAGTAGACAAA	1	+	chr5656:97-216
Sly01g0008231(+)_3	adHiCsTomatoe_10X4624456	CATTTTTTAAGTTATCTATGTACGAAATGTGAATTTCTTTGCTGCAAATATAATTTTCACTTTTACCCATAAGAGATATGAAAATGAAATTTTATAAAATTCAAATAGTCAGTAGACAAA	1	+	chr5660:97-216
Sly01g0008261(+)_4	adHiCsTomatoe_10X4624276	CTTTTTTTGAGGCAATAGAGTAGGTTGTTGGTTCACTATCGGGAAGGGGTGTATTTGGTAGTATGGTAGCCTGAAAGTTTTTGGGTTTAAAGATACCGGCTTTGCCATGGGTTAACATGG	1	+	chr5669:49-168
Sly01g0008301(-)_6	adHiCsTomatoe_10X4624127	TAAAATGCACACAACCAAGGAAGAAAATTTTAATTCCAAGCTAAGCATATTCAATGAAATACAAAGGAGTAGGAACTACTTCTAACAATTCAAAATGGATGAACATCAACATTTACTCAT	1	+	chr5676:85-204
Sly01g0008301(-)_4	adHiCsTomatoe_10X4624096	ACCACTAGAGGCAACTTTATTATCCTCACTTCCCTTAGCCTTGAGAACCAGGCAATCTTTAATTTTGTGTCTATTCTTTGCACACCCATAGCAACCGTCCATACAAGTTAGGCACTTAGT	1	+	chr5678:59-178
Sly01g0008301(-)_3	adHiCsTomatoe_10X4624087	TGGGGATTTATTTTAATAGATTTAGTGTCCTCAAAGGCATATTTTGATTCAATTTAAATTCTTGATTTCATGTATTTGGTTTGAGGAACAAAGCATGTACACTAATGAGAACAAACGACC	1	+	chr5679:25-144
Sly01g0008301(-)_2	adHiCsTomatoe_10X4624073	CGCCAAATGGCCATTGTATCGCCTAAAGTTCCAGTGTGCAAATCCTTCAAGGAGAAAATTAAGTCAGAGATATAAAAGAGTAGTCGATGAGTTGTCGAACGGTTCCATGATGCAGTCGCC	1	+	chr5680:25-144
Sly01g0008321(+)_1	adHiCsTomatoe_10X4623985	TTTGCTTCCTTAGGCATTTGCTGGCTGTTGAAGTAAACCTGTGGAGAAGTTATCCTGTGGCTGTTTTTTGATAGTGCATCAGCCACCCAATTAGCTTCCCTGAAAACTTGTAAGCATTTG	1	+	chr5685:13-132
Sly01g0008331(-)_2	adHiCsTomatoe_10X4623931	AAAGGTCCATCTCGAAGTTCATGCTTTACCATATAAATCATTGTTAAGAATAAAAATGTTACGGTGATTTCAATGAAAAATCTGTTTTTATCTGTTCAACCTACTGAATTTGTTTCTATT	1	+	chr5688:13-132
Sly01g0008341(+)_2	adHiCsTomatoe_10X4623874	ACAAATTCAGTAGGTTGAACAGATAAAAACAGATTTTTCATTGAAATCACCGTAACATTTTTATTCTTAACAATGATTTATATGGTAAAGCATGAACTTCGAGATGGACCTTTAAAATTG	1	+	chr5691:49-168
Sly01g0008361(+)_2	adHiCsTomatoe_10X4623742	TCTACATTAATTAGATTAGTTACATTAGGTCAATTTTCTACACTTCTAACTAAATGTAAATTCATTCTTAAAATTGATAGGAAGATACCATTTTTCTTATCAAAGTACTAATAATCATGC	1	+	chr5698:97-216
Sly01g0008361(+)_3	adHiCsTomatoe_10X4724927	GATCAAGTAAATAGAGACGTCCTAATAAGAAAAATATATACAAAGTCACATGGTACACACTTTTTACCTTGATTTTGGCGTGGCAGTAGAAACATATTTATGAGGTTGAATAGAAAAAGC	1	+	chr5699:1-120
Sly01g0008361(+)_4	adHiCsTomatoe_10X4623723	GTGTTTCTACAAACAAATTTGAAAACTTCTATATGGTTAGATTGTACTACTTTATATCTGTTTGTGTCTGAGAGTTTTATCTTTTAAACTATATGAAATTCATAAAGGAATGTAGGTACC	1	+	chr5700:25-144
Sly01g0008371(-)_2	adHiCsTomatoe_10X4623669	AACTAAAGCTTATTAATTTATAATTTAAAAAAGAATTGTGGAATCTCCTTAATCTATTTTAAGAATGAATTTACATTCAGTGAGAACTGTACAAAATTAGCCTAAACATGCAACTAATCT	1	+	chr5703:13-132
Sly01g0008381(+)_2	adHiCsTomatoe_10X4623605	TGCTAGAAATAGTTCCTAGTCCCTTATGTTGCATTAAATATGTTTATCTTGGACATAAAATTTTGTTCCTTGATTGTGTGCATTTAGATGTATTGCATGCATGATGGGCTGCAAGTTTAG	1	+	chr5706:73-192
Sly01g0008391(-)_4	adHiCsTomatoe_10X4623535	TATTACCCACCAATTAATTGAATATAGTTATCGAATAGTTCAAAAAATTTTACCAACTTTCCCGACAAATCATAAATGACCCATGTCTCATGAAAGGATGTCGCTGACAATAAATTCATG	1	+	chr5710:61-180
Sly01g0008391(-)_3	adHiCsTomatoe_10X4623505	TCCAAGCCCATAATCATCAATTACCCCTAGATTTTGAGGCATTCTAATCACATTCTCTAAAACCATGTGAATCTAGTCATAATTCATCAAAAGGTTCAAATTTTTTGCTTTACAAGTCAA	1	+	chr5711:96-215
Sly01g0008391(-)_1	adHiCsTomatoe_10X4623475	ACTTGGCCTATGACCCCAACCCACGGGCGTGGGTCCATCTACTAGTCGTAGGTTGTTGTTTTTTGACAGCTTTTGGAGTTGTTCCAAGGGTCCTCCTCAAGGACCCCTTCGGTAGTCCTT	1	+	chr5713:61-180
Sly01g0008401(+)_3	adHiCsTomatoe_10X4623432	TGATTTGTTTGAGACCTTTTAATTTTATTTTCAAGGTATGCTCAAATTTGAGTTTTTTTTTTTACTTTTCTGGACCACAAGTTACAGTTTTGGTGTTATCTATGTGTGACATAGAAATTT	1	+	chr5716:13-132
Sly01g0008421(+)_2	adHiCsTomatoe_10X4623338	ACCTATACTCCTCTCCATATTATTCAGTGGAAAAATACATAATGGCATAGTCAGAAAATTCACCCGGTGGCAATTGAAGATTCTTGGATTGTCCCTTTGGATATCATAAAGAGAGAATTA	1	+	chr5721:37-156
Sly01g0008421(+)_3	adHiCsTomatoe_10X4623315	CAGCGTGGAGTTGGTGAATCATTTCCAACAAGAAAAAATAAGTGTTCGGTATGTAGGGACTTTTGCCACAAAGAAACTACATGCCCAAATCGAAATGCCCCACAAGACGTGTTAAGCGTT	1	+	chr5722:37-156
Sly01g0008431(+)_1	adHiCsTomatoe_10X4623290	GCTTCCCAATGCTCTCTTCCCAGATTTTTGAGAAATCTGCTAACAACACCCACTGTGTGAGCAATATCAGGTCTAGTGCATACCATTGCATAGATTAGACTTCCCACAATGGAGGAATAT	1	+	chr5723:37-156
Sly01g0008431(+)_4	adHiCsTomatoe_10X4623217	TATTATCAACAACCACATGTTGATTCGATACATGATTCTGGGCACCACTATGATTATCAAGCCTCACAACATCATGCACACTTATGTGAGGAACTTCATCATGATGAACTATACCATCAA	1	+	chr5726:25-144
Sly01g0008431(+)_5	adHiCsTomatoe_10X4623175	CTCTCATCTTTCGGCACATGTACAAAAGCTTTGCAACCAAATACTCTCAAATGGTCATATAATACATCCTTTCCGTACCACACACTATTTTGTACATCACTTTGCAAAGCAACAGCAGGA	1	+	chr5727:81-200
Sly01g0008441(-)_2	adHiCsTomatoe_10X4623135	ATATCGTAAGAGTTGGTCCGATTGAGGTTGTTCCCATTCTCTTTGATGGGAGAAGCCTACAAGTGTCTGGCGTGGTTGCCACATGAATCATCACATCATTAAAGAAGATGTGTCGACCCT	1	+	chr5729:61-180
Sly01g0008441(-)_1	adHiCsTomatoe_10X4623122	TCTAAGGGATTTTTAGGAGGCAACCCAAGATTTTATTTGCTATCTTTTGAAATAGAAATAATGGTATGTTATTGTGAAGCTCAAAGTATGGAAAATGACTAAAAAATGCAGATAGGCGAG	1	+	chr5730:37-156
Sly01g0008451(+)_3	adHiCsTomatoe_10X4623055	GATTATAACAATTATATTTATACAGGCAATCATCTCACTAGTTCATCATACAATGTCCTAATAAATAAATATGATAGTCATATAACAACCTTCTAAATCGTTGTTCTAAATGTAATTCCT	1	+	chr5733:25-144
Sly01g0008451(+)_4	adHiCsTomatoe_10X4623032	TATTAGAGTCTTTTTCATTTTCATTTGTAGCAACTTATGCAGTTTCTATTGTTAAATTCACAACATATAATGAAACTCTTGTAACATATAATTACAACAAATGACTCTTTTCGGGCTTAA	1	+	chr5734:13-132
Sly01g0008491(+)_1	adHiCsTomatoe_10X4622817	GGCACTTTTGATACTGCTGAAGAAGTTACTTTGGCTTATGGTAAGACAACCATTGAATGAAGAGGCACTACGATTTTCTTAGAGTGAGAAATTTTATTTGAATTTTCTTCTAAAAGTTTC	1	+	chr5744:25-144
Sly01g0008491(+)_4	adHiCsTomatoe_10X4046670	CTATATAAAACTATAGAGAAACAACTTAACAAAAGAAAATTCTAGGATTTTAAGTGATTTTTAGAGAAATGAGTTCTTGTTTTTATAAGGATATTCAAGTCGGTGAGTGTATCAATTTTA	1	+	chr5747:121-240
Sly01g0008511(+)_3	adHiCsTomatoe_10X4622637	AAATTTTCTTGAACATAAATTACATTTTTGGAGTTACCTATGTGTGACATATGAATTTTTTGGTGGAGATATAATTTTCACTTTTACACATAATAGATTTCAAAATGACATTGTTTAAAA	1	+	chr5753:73-192
Sly01g0008531(-)_4	adHiCsTomatoe_10X4622539	AAGGCAAGGTTAGCAGATAAGTATCATACCGAGTGATATAGATGTCACAGGTATGGTCTTACCATTCTGAGTGTATTACAAATCTAAAAATTGAACAAGGGGAGAAATTTAATGTTGCAA	1	+	chr5759:25-144
Sly01g0008531(-)_1	adHiCsTomatoe_10X4622477	GCCTGAAGAAGTTTGCTGGTTTGTTTATGTATTAAATCGAAGTCCTTCTCGTGCTATTCAGAATATGACACCAAAAGAAGCCTCGAGTGGACAACAACCAGATGTTCAACGCTTAAGAGT	1	+	chr5762:25-144
Sly01g0008551(+)_1	adHiCsTomatoe_10X4622415	GGCCTCTTAGAGCTTGTGCGCTACTTGTATCAACAGGTGAAACAAGGTTAAATCCAAAAACCCCTAGTATATCTTGAACGTTCAATCCAGGGTCGTTTTGCAGCAATTGACTAAAAAATA	1	+	chr5765:37-156
Sly01g0008581(-)_1	adHiCsTomatoe_10X4724791	GATCTAGACACTTACAACGCCCTTTTAAATTTTCATACTTAAACCCAACATTCTAGTTACGAAAAATTGAGAATACATCAACATAAATTGGTAATGGAATGTGAGAATTTTGCAGCCATC	1	+	chr5773:1-120
Sly01g0008621(-)_4	adHiCsTomatoe_10X4622140	CTCAATATGTGACCGCCACCACATTTTGGCGTTCCCTTGAAACTGATAAGTCACAAACTCCACACCAAACCGTTCTACTATACCCATCTTGTGTAGTAGCTCGTGACAGTCAACCAGAAA	1	+	chr5779:49-168
Sly01g0008641(-)_2	adHiCsTomatoe_10X4622022	CTGTATTTTACAGATTATAAAACGTAACTGATAATCACGTTTCTTATATAAAAAGTAACTGTCAATCATGTTTTATGTAAATTTAATCACGGGGCATCGGATTAAGAATAAAATCCTGCT	1	+	chr5785:73-192
Sly01g0008661(-)_4	adHiCsTomatoe_10X4621977	TAATGTTGTAGAAATGCAAAAGACACATGGACTGCAATATCTGCAAGGTGTTCTCCTCTCGAAAATCCTCAAAGTAAGTATAACTATAGCAAGTGTGTATGAAGGCATGAGAATCATAAA	1	+	chr5788:25-144
Sly01g0008671(-)_5	adHiCsTomatoe_10X4621859	GAGACTTAGCTAGGAAAATTACTATAAGTAAGATATTTGTTCACTTAATTTTATTGTTTTGTGTTTCTTGTCAAAAGCTTGCAATCGTGAATACACAATGAGTGGATTTCAAGAAGTATG	1	+	chr5793:73-192
Sly01g0008671(-)_4	adHiCsTomatoe_10X4621839	TGTTTTCCAATTGATAAGTAAGGGTTGGCAATCTCAAATATGACTTGTAAAAGCATTCTAAGACTCATAATTTGAGTAGTAATGTGCATTTACCCTTGTAGTAGGTGACCTATCGAGATT	1	+	chr5794:49-168
Sly01g0008671(-)_3	adHiCsTomatoe_10X4621824	TTGCAGAGCTTGGATTTTGGTCATTTTAGTGGATGTCCATGTTATTTCATGACAACAAAAAATGGGTTTGTTTGGAATGTTTTTATTTGACGCCTTAATCAGGAATTTAAGAAACAGAGC	1	+	chr5795:37-156
Sly01g0008671(-)_2	adHiCsTomatoe_10X4621799	TTCGGGATGTCCATTTGGTGAAGGATGCCACTTCTTGCACTATGTGCCTGGAGGCCTTAAAGCTGTGACTCAGATGCTTGGTAGCAACCCAGCCCTTCCAGCAGCTCCTAGGAATTCAAT	1	+	chr5796:85-204
Sly01g0008711(-)_4	adHiCsTomatoe_10X4621622	GAGTAAGAATATAAGTAAAATATAGTGATATCAACAACCTTAGTACTCGACTTATCATCCCTCACTTGGGGTAAACCCATCTAGGAGTAACTTATCTCATCCAAGAGAACCTTAACTTAC	1	+	chr5806:13-132
Sly01g0008711(-)_2	adHiCsTomatoe_10X4621589	GATGATGAAATTGGAATAGGTGAAGGTGTAGGTGTAGGTGAAGGTGAAGCTGAAGTGTTAGACGTTGAGAGCAACTTTCCTCCTACACCTATGGTTGACAACAACAATCCATGTGCTTGT	1	+	chr5808:25-144
Sly01g0008731(+)_1	adHiCsTomatoe_10X4621455	TGGCTTGGATAATGCTCCTGCAACGTTCATGAACCTTATTAACTGAGTGTTTAAGCCTTATATTGATATGTTTGTTATCCTATTTATTGATGACATTCTAATTATTTGAGGAATAAGAAG	1	+	chr5814:33-152
Sly01g0008751(-)_3	adHiCsTomatoe_10X4621370	TGGTAAGAGCCTTTATGGATTGGAGTTGTTGTGGTTGGAATGGTGGCATGTTGACCTAAAAATCTCTAAATTGTATAGTTTAGGTATTGAATTGTGTTGATTGGTATGGTCCACTTATGG	1	+	chr5819:13-132
Sly01g0008761(+)_3	adHiCsTomatoe_10X4621248	TGAATATTTAATTCACGTATGACATATGTAACAATACGGAATTTGGGAAAGGGAACCTTGCTTCAAATATCTTGGACAGTACTTCACATTTTTCTTTTTAACTAATACCAGTCCACATGA	1	+	chr5824:37-156
Sly01g0008771(+)_1	adHiCsTomatoe_10X4621186	AAGGCTACCGAGTTGACATATTCGGGTCTACCATCTATCTCTTCCTATACGAGGATGCCACCGGGTAACAATGGACCTAATATACTTCAGAGTTCAACTACATGTTGGAGATAGTAAAGA	1	+	chr5826:85-204
Sly01g0008771(+)_3	adHiCsTomatoe_10X4621143	GATGGACACTCTACTCCAGCACATTCAGCCTTGGATGCTGAAACCCATTATTGAGGAAGAGAACCGCATAGAGAAGCGGGTGTCCAAAAAGAATGAGCAGTAGATTCAGCTGGTCCACAA	1	+	chr5828:49-168
Sly01g0008791(+)_2	adHiCsTomatoe_10X4621056	CAGTTAAGGGGAAATGCAATTGGGTCAACTTAAAATCATCATAACTCTTAGAACAAAATTCATTAGTTATCTCTTTAACCACCCAAAGATAGATAATTGAATTATCTTTCCATAGCCACC	1	+	chr5833:25-144
Sly01g0008801(+)_2	adHiCsTomatoe_10X4621006	GCTAAATGTTTGGGTTTAGGTTCCATTAGAGGGCGAATGATGTGGTGATAAATGTGAAGTGTATTTTTTAATTTTCATGTTGATAATGTTGTTATATATATGCATGTGATTGTAATATTA	1	+	chr5836:25-144
Sly01g0008811(+)_2	adHiCsTomatoe_10X4620916	TAACCCAGTGTCTCACCTTGGGATACTACCATATTATTTGTGAGAAAGAAAGATGATTCTCTTTATTTTTGTATTAATTATCGCCATTTGAATAAGTTTATTATAAAGAATAAGTATCCT	1	+	chr5841:25-144
Sly01g0008821(-)_2	adHiCsTomatoe_10X4620816	CGGGACACTTCATTTTCATTTCAATTTTGTAGTACTGTATATTCCATGGATATTTTCTTGACATCAATCTTGAACTTTTAAGTTTCATAGATAGAAATAATTTTATATGAGTTATTGGGG	1	+	chr5846:48-167
Sly01g0008861(+)_1	adHiCsTomatoe_10X4620643	TTGAGGTTGAATTGGAGAAGAGTAACCCTAGAGATGTCGAAGCAGATACTCAACCAACTCCTACTGAAGAATCTGAAGTGGAGCAAGTTACACCTGAGCAGGTGTTAAGGAGACCATCCA	1	+	chr5855:93-212
Sly01g0008861(+)_2	adHiCsTomatoe_10X4620640	GCAAGCCATGGATGATGAGATGAGGTCACTTGAGAAGAATGACACATGGGTGTTGACTGAGCTACCTGCTGGGAAGAGAGCTTTGCTGAACAAGTGAGTGTTCAGAATCAAGACTGAACC	1	+	chr5856:13-132
Sly01g0008861(+)_3	adHiCsTomatoe_10X4620621	TATGCTGAAATATTTTCTCCTGTTGTGAAGTTAACCTCTATTCGAATTCTGTTGAGTGTTGTTGCATCGGAGAATTTGCATCTAGAGCAAATGGATGTAAAAACAACATTTTTACATGGA	1	+	chr5857:46-165
Sly01g0008861(+)_4	adHiCsTomatoe_10X4620613	GCAACCGGAACGATTTGTGGTTCCAGGCAAGGAACACATGGTGTGCAAGCTCACCAGGAGCTTGAATGGACTAAAGCAAGCACCAAGGCAGTGGTACAAGAAGTTTGACTCCTTCATGAC	1	+	chr5858:13-132
Sly01g0008861(+)_5	adHiCsTomatoe_10X4620599	CTTTAAATCTATCTCACGAGTTGTACATTGAGAAGGTGTTGTGCAGATTCAGGGTTAATGATGTTAAACCCAAGACTACTCCATTGGCAAATCACTTTAAATTGTCAAAGGAGCAGTCAC	1	+	chr5859:13-132
Sly01g0008861(+)_6	adHiCsTomatoe_10X4724635	GATCTGATATAGCACATGCAGTGGGAGTTGTTAACAGGTACATGGCGAACCCTGGGAAAGAGCATTGGAAAGTTGTGAAGTGGCTTCTGAGATATCTGAGAGGTACATCCAGTACTTCAC	1	+	chr5860:1-120
Sly01g0008881(+)_1	adHiCsTomatoe_10X4620500	AAGAACAAACTTTAGGCCCTTTTTTTAAGAAAAAATTCAGCAGCCCAAGTTAGTTTCCCTCAACTTGACCCAACTCCTTTCCCCTTATCCTAAAAAAAACCCTATGCAATACAAAACCAA	1	+	chr5865:13-132
Sly01g0008911(-)_5	adHiCsTomatoe_10X4620304	CAATATAAATAAGAACTAGAAATTTGGTGCACTAGATGTATGCTAGTATATACATTCATACGGCAAGCAGCCAGGCGTGGCCGTGCGAGCTGAGCAGTGTCGGCGTCGCCTCACTATCGC	1	+	chr5876:13-132
Sly01g0008911(-)_3	adHiCsTomatoe_10X4620264	CTACCACACGATTATCCAAAAAAAATATTTATAATATTTAAAATTGATGGGGCTTTAGCCCAATTAAAATATAAATAAGAACTGAAAATTTGGTGCACTAGATGTATACTAGTGTATACA	1	+	chr5878:49-168
Sly01g0008921(+)_1	adHiCsTomatoe_10X4620214	TCACATTTTGTGTTTCGCTTCTCAGAGGCTCTTCAACACCATTAACCGGTTTATCCACTGCTTTAATCGACCTAGCAGAACCATCTCTTAAATCTTCGTGGTATTTATACTTCAGCTCTT	1	+	chr5881:25-144
Sly01g0008931(-)_3	adHiCsTomatoe_10X4620147	CAGAAAAGAAAATGAGGAGCATTTGAAAATTGTATTGGAATTGTTGAGGGAGAAAAGGCTTTATGCCAAATTCTCCAAGTGTGAGTTTTGGCTAGATTCAGTGTCCTTCTTGGGGCACGT	1	+	chr5885:13-132
Sly01g0008961(-)_2	adHiCsTomatoe_10X4619954	GTTTGTATAGGGTTAGTACACACTTGTACTAAGTATGGGTATATGAAAGCAAACACCAAGGACATGCATGAGAAAGAATAGCTCTTTCCAACCAACATTATTTTAAGAAGTCAAGTCAGT	1	+	chr5894:49-168
Sly01g0008971(+)_1	adHiCsTomatoe_10X4619908	TGATTATTGTGTACAAAATTTAGATATCTAAAGAGTAAATCGTCATTAGTCATTGTGCATGAGAGTTCATTCTGAGAATAAAAAAATTTGATTTCAAATTGTTCTCAAATTTTTAGAGAA	1	+	chr5896:25-144
Sly01g0009011(+)_1	adHiCsTomatoe_10X4619600	CACGGACCACTGAAACCGACTCAATCGAAGGTACTTGGGTAGTGTCATCCTTGAGGTGTGCCAAGAAAGCTAAACACCCTTTACTAATCATTTTTTTAGCACGAAGAAAGGAGATGATAC	1	+	chr5908:73-192
Sly01g0009011(+)_2	adHiCsTomatoe_10X4030592	TATACCTTTTCAACTACCACAGACTCACCCACCGGTGTAGAAACACGAATAGGCATATCAAGTAATTTACACTGTAAATTTAGACCATTAGAAAATGAGGAAGATGCATAAGAAAATGTG	1	+	chr5909:119-238
Sly01g0009021(-)_3	adHiCsTomatoe_10X4619515	TGTTAGAAAAGGGAATTAAGAATAAGTAACTGAATTAAATATCTTTTAAATAAATTGAAAACATAGAAATTTTGGGAGTGAAAAATATTCACCTTTCGATTCACCAAAACTTTAAGCATA	1	+	chr5912:97-216
Sly01g0009021(-)_1	adHiCsTomatoe_10X4619485	ATCGTTTCAAAACTTTACCTATTGTTTCAGGTCATGTTGTCAATCTCAGTCAATTAAAGGACTCTTATTGCCCGCTAAGCTCCTATATCAAAGCTCAGAAAATGTCTCTCTTTTTTATTT	1	+	chr5914:61-180
Sly01g0009031(+)_1	adHiCsTomatoe_10X4619471	CAAGTTAACTCAGAAATCAACATATCACATTCACATAATTATACTGGTTGTTGCGCTTGTTCAGTTACGTTTTAATTTGGATTTACTCTATCCTACATTCTTAGTACCTTTCAAGTACTG	1	+	chr5915:49-168
Sly01g0009031(+)_2	adHiCsTomatoe_10X4619446	TTTTGTAGTAAACTAATTGTTTTCAAATATCTTAGTTATAGAATATAGGAACTCCTCATGTTTTTTCGTTTAAGTATGATTTAGATTCCACAATATTTTATTATCTTTGGTATGCTCATG	1	+	chr5916:85-204
Sly01g0009031(+)_3	adHiCsTomatoe_10X4619437	TATTTTCACTAGTTTCAAAGGCTTGATTGACCCTTGGGATTGAATCTGGCCAGGGGGTGCCCTCGTAAAGACTAAAACCTCGTTACGCCGAAAATAGTAGAGGTGCGAAAGCGCGGGTAG	1	+	chr5917:37-156
Sly01g0009041(+)_1	adHiCsTomatoe_10X4619407	AAATTAATTTTATCATCAATAATATTAACTGGTGTTGGTACTTATGCTTAAGAAATATATCATTTCTAAATTTGAAGGTAAGTGACAACACTGGATGGACACAAATCAATCTTTAAAGAA	1	+	chr5919:13-132
Sly01g0009081(-)_2	adHiCsTomatoe_10X4619240	ACTCTTAACGCACCAATGATTCGCCACTTCAAGAAAGTGATGGCATCCTTCAATGTTTGCGGCCCTCAAACCCCTTGTGGATTTTGTTGTTTTCCTTATTGGTGAGGTCCTTTAGAGTCT	1	+	chr5928:61-180
Sly01g0009091(+)_4	adHiCsTomatoe_10X4619147	GTTAAAGACTCTAAAGGACCTCACCAATAAGGAAAACAACAAAATCCACAAGGGGTTTGAGGGCCGCAAACATTGAAGGATGCCATCACTTTCTTGAAGTGGCGAATCATTGGTGCGTTA	1	+	chr5933:37-156
Sly01g0009131(+)_1	adHiCsTomatoe_10X4618942	GGAAAAAGTCCTTCTATTGAACGTCTTGAAATTATGCCTAAGTGTTTATGGTGCACAACCCTTTCCTTATCTTTTTTTCCTTATGCCTCTACCATAACATGGACATCTCATAAAGATACA	1	+	chr5944:37-156
Sly01g0009131(+)_2	adHiCsTomatoe_10X4618927	TTGATGTAATTATGGAAGAGCCACAAGAAGTTCTGAACCTCTTGGGCATCACAGATGCCTTTGGATATATATGACATGAGAGCCTCAACGCTGACTTCTTTATCTCGGACATACAACGTA	1	+	chr5945:34-153
Sly01g0009141(-)_2	adHiCsTomatoe_10X4618869	ACAATCATTGAGGTTGGCATAAGATGTATCCATATGCTTTGTTGGGTTGTATAACGCCAGTCAGAATGTCGGCTGAAGTTGAGATACCTTCCTTGAGAATCATCCAAGAAGCTGAGTTAA	1	+	chr5948:85-204
Sly01g0009161(-)_4	adHiCsTomatoe_10X4618792	AAAAGACCATACAAAACACGTACTTTTCATCGAAAATCACAAATCTAAAGTTAGGAAGAAAATTTATTTTTTAGAGTAAAAACCCTAGTACGTATTTGAAGTTCTTGAAAAGTTATCTTT	1	+	chr5953:13-132
Sly01g0009171(+)_2	adHiCsTomatoe_10X4618695	GAGGTTAGGCTTTATGTTAGGAACAATAGACATGAAGAACGGCCAGTCAATCCATCGATGAAGCGTAGTCCGCTTCCATCGTCCCAGAGTTGAGAAAATACAGGATTCAACAATCGACAA	1	+	chr5958:61-180
Sly01g0009171(+)_3	adHiCsTomatoe_10X4618685	GGTCTAGTACTGTCAGTCAGAGATAGTTTTTTCCGACATTCATAGCACCCCTAAAATGGAAAAATTTAAGTATATACCAAGACACACAACATTCAATAATAATCAGCAAACCACTTTGTC	1	+	chr5959:25-144
Sly01g0009201(-)_2	adHiCsTomatoe_10X4618429	TTGAGAATCTCTATAGGACTGCTATGTCATCAACTCAACACCAAACCATACAAAACCTTCTATCTTACGAAACTACCATGAAAACAAACAAGAAAATCATAACCATTTTCAAATACAATA	1	+	chr5971:61-180
Sly01g0009211(-)_3	adHiCsTomatoe_10X4618390	CAAGAACATTGCTAAAAAAATCAATAAGATATCTTTAATGAAATTGACATTTTCCAAATTCGAACAACCTATCTTGTTCTAACATATTTTCAATAAAGTATAAATCCATATGTTGCTTAA	1	+	chr5973:13-132
Sly01g0009251(-)_3	adHiCsTomatoe_10X4618165	CTCGGGCACGGATTAATAAAATGTCATGTCTGCTCAAAATGATAACATGCACCTGAAACCTTCTACACTTCCTAGTGTTCGGCTTACCGCATTGTCTACAATGACGAGTGGGATGTCTTA	1	+	chr5982:37-156
Sly01g0009281(-)_2	adHiCsTomatoe_10X4617974	ATTTTCTCCGACATAAAAGGGTAGAGTTTAGAATATTAAAAAATTTAATTAAAAATATATTAAAAATTAATATGTCATCAAATTAAACCTATGGTAGGTGAACGTAAATTTTATGGACAT	1	+	chr5990:25-144
Sly01g0009291(-)_3	adHiCsTomatoe_10X4617934	CCTTGCTTGGAGACGAATGGAAAGATGCACCAGAATCCAAAATCCATGATTCAACTGGACTGTTCACACTAAGGATTAGAGCATCCCTAATGTCCTCTGCTGAATTTACAGAATCATTGT	1	+	chr5992:13-132
Sly01g0009291(-)_2	adHiCsTomatoe_10X4617902	CGCATCAAATATACCTTGTTCATAGCCGATAGTTTTTCATACATGTTTGATAGTGCCTTCAACAGACCGGACGTAGTCTTCTCCTTCACGATGTTGAACGCTACGTTTCTTGACAAAGTC	1	+	chr5993:37-156
Sly01g0009331(-)_3	adHiCsTomatoe_10X4617730	GACCGCCACCACATTTTGGCGTTCCCTTGAAACTGATAACTCACGAACTAAACACCAAACGGTTCGACTATACCCATCTTGTGTAGTAGCTCATGACAGTAAACCAGAAAATCGTAAGCA	1	+	chr6000:49-168
Sly01g0009351(-)_2	adHiCsTomatoe_10X4617637	TTTCCCTTCAATATTTAGATTCACGCCAATTTGCAACACTATGAATTTTATCAGATTTTAGACATTGAATATATGTATTTGGCGTGTTTAGATACATACATGTCGAATACATATGGTCAA	1	+	chr6004:97-216
Sly01g0009391(+)_2	adHiCsTomatoe_10X4724369	GATCAACCTCTTCACCATCTCCCCAACCGAATTCATCATCTATTTCAAAGCTAGGAACTTCATCACTTAGATATAAGGTTCATCACCTCCTAGCTTACCAACTAAGCTTTCCCTAATACC	1	+	chr6011:1-120
Sly01g0009401(-)_3	adHiCsTomatoe_10X4617482	AGAGAATCAAATGTTGACGTCTATGAACAGGACATCAATACATACAAATTTCCATAAATGAATCGCACACTTCAGCGAATACTTATAGATATACATTTATGAATCTCACACTTTGGTGAA	1	+	chr6013:73-192
Sly01g0009411(+)_1	adHiCsTomatoe_10X4019505	TTTTCTGGTCTTTCCTCGATAGTTATAGCTAGTTCAATAAAATTTAAATTTGTATCAAAAAATTTCATGTTATAGGTAAAATAATTCTAGTAATTGTGATTTTATATGTAAAATTCACTT	1	+	chr6016:109-228
Sly01g0009421(+)_1	adHiCsTomatoe_10X4617383	AAAAAGATATAGGCTTTTCAAAATTGTGTTACATTCCTTTCAATTGCTTTATAATAATATAGTATTGTTATAAATAATTTCCCCACTTTGTTGCACATCACTATTTTTTCAATTCGTTGT	1	+	chr6019:25-144
Sly01g0009431(-)_3	adHiCsTomatoe_10X4018842	TTTGACGTACCAAAGTGAAGGCTATTCCTGATAAGCTTTGAATAAATAACCTCATTAGGATAGGTTCATTGTTTTCTTAGCCAACTAGCCTGCTGCAAAAATCTTTGAGATGTGCTATTG	1	+	chr6022:103-222
Sly01g0009441(-)_1	adHiCsTomatoe_10X4724338	GATCTGAAGAAGTCTTCTTATAGACTTGCTCCTCCATAACAGATTCAAACTTCTTGTACCATTGTCTAGGAGCTTTCTTTAGGCCATATAGACTCTTTCTAAGTTTGCACACAAAATTTT	1	+	chr6028:1-120
Sly01g0009451(+)_1	adHiCsTomatoe_10X4617141	ACGTAACAAATAGTTTTACTCCGCGAAATCACGAGCCTCTCACATAGAATCCCTTTTTGAAGTCCGCGTCAAGACAACTCTTAGAAGCCCTTGTTAGGTCATACATGCTGCATAAACCCT	1	+	chr6029:25-144
Sly01g0009451(+)_3	adHiCsTomatoe_10X4724333	GATCCAATAGCACATCTCAAAGATTTTTGCAGCAGGCTAGTTGGCTAAGAAAACAATGAACCTATCCTAATGAGGTTATTTATTCAAAGCTTATCAGGAATAGCCTTCACTTTGGTACGT	1	+	chr6031:1-120
Sly01g0009461(-)_3	adHiCsTomatoe_10X4617024	TATTTACACCTTATAATAGTAAACTACATCAACTTTAGTCGTACAAAGTATAGACTTGGATGTTAATTAGGATTTAGTAGTCTAGTCCTAATGTAACTCAAACTCTAACTCGCCAGACAG	1	+	chr6034:25-144
Sly01g0009461(-)_1	adHiCsTomatoe_10X4616969	TACTTCATATGAGTATGAAATACATTGATTAATTATATATGAAATACATAAACAATTAGAATATCAATGATAATTTTAAGGAGATTTATATATTAGATTTGATATTGATAAATTTTTATT	1	+	chr6036:36-155
Sly01g0009491(-)_1	adHiCsTomatoe_10X4616768	CCTCGGGTTGAGGTCCCATATGTTGGGCCCTTAATTAAGATGTCTTATGCTACCTAAACGATTCCAAAGTGTTGTGTATATGAAATATATAATATATAAAACATGGAAATAATGAAATTA	1	+	chr6044:85-204
Sly01g0009501(-)_5	adHiCsTomatoe_10X4616755	CCAGAAAGGAACATTAAAATTCCGAATGTTGATTAAAAAGGGGCTTCACTTAGTCCAACTCCAAAGTCTTACAACTAGGTATTGTAGAGATGGTCCACCTAGGAGCAAGAAGTTTCAATG	1	+	chr6045:37-156
Sly01g0009501(-)_4	adHiCsTomatoe_10X4016512	CTTCTGCTCTTTGGTATAGTTTCAAAAACCCATCAAACAGTCAAAAAAGAAAAGATGTGTATTCAAACAGGAATTCTGACAACACATATTGCCACCAGTCCATGCCATTTATGTAGACAT	1	+	chr6046:127-246
Sly01g0009501(-)_2	adHiCsTomatoe_10X4616684	CTACACGATATAGAAAGGTTGTAGAAGTTCTAGGTTGCTATAGTTGTTTCACCATTATATGTAGCTGTTATATAGATGCTGAAATTATTTGACTGAAATATGATATAAAATAATATGCTT	1	+	chr6048:37-156
Sly01g0009521(+)_1	adHiCsTomatoe_10X4616578	AACCTTCTTGCTCCTACTGATTGTCTCTCTAAGACTTCGTAGCTCATTGGTTATGAAGGAGAGTCTAGTGTACATGTCGTGAATAGTTTCCCCGTCATTCTTAAATTTTTATATTGAGAA	1	+	chr6053:37-156
Sly01g0009531(-)_2	adHiCsTomatoe_10X4616469	TAATGTTCTAAATTTTGAAGAAATTAGAGCAAAAATTGATATACGTAAAGAACCGATAATAGGTATGGAACTAGATATATGAACAGGTATTGCTTCAGTTAGTACACCAAAAATATTTCA	1	+	chr6058:37-156
Sly01g0009541(+)_1	adHiCsTomatoe_10X4616428	CACGTTTAGAACTGCCAATAATTTTTGTCTAAGAATACAGGGACCTCATTTATAAAAGTGAAGTATAATGCACGATGCACCAGCAAAGACTACATCAACTGAACTTTAAGGTTAAGAAAA	1	+	chr6060:73-192
Sly01g0009571(-)_3	adHiCsTomatoe_10X4616291	TGAACCAAGATTAGTTAAGAGTATGATACTATATTAAGATGTGTCCGAAGTGTTATTTATGAAGATTACTATGGTTTGTTGTGCATAACTACTATAAATGTGACTTCTTGATGATGTTGC	1	+	chr6068:37-156
Sly01g0009581(-)_4	adHiCsTomatoe_10X4616205	TTGAATGTGCATATCCAGATTTTATCGATTTTTAGAAGGAAAAGCATGAGTCCTTTTGTAAGATAGGGCAAGTATTGACTGCCAATGATACCTTTGATTCCATGCGTAGATTTATGCAAT	1	+	chr6072:49-168
Sly01g0009591(-)_4	adHiCsTomatoe_10X4724256	ATAGTTGCTTGTTTTTTAAGGTGAGTATAAACAGTAAACATGTTCTATTTCTTGTTAAAAGTTTGATTAATTAATTAAACTTTTGAAAGAAATTACATGTTTAATAGTCTCTCCGTCTTA	1	+	chr6076:1-120
Sly01g0009621(-)_2	adHiCsTomatoe_10X4724236	GATCATAAGAACCATAAATGGTAAAGGGTTAATGGGTGACATATGACTTTCTAGGTATGCACTAAAGCTAAACGGCTCAAAGGTATCGCCTCTACCGATTGATTGAATATATCTGATATA	1	+	chr6087:1-120
Sly01g0009641(-)_3	adHiCsTomatoe_10X4615742	TTCATTTAAAGAAGTTGATATTCATACCTTGTAGCATCCAACCCAAAATAATAGATAGACCGCTGGCACTATTAAAACAAACTATAATTGGCATTGTATAAAAAATTAGATAACCTACAC	1	+	chr6093:73-192
Sly01g0009651(+)_1	adHiCsTomatoe_10X4615688	AACACAGGGAAAGAAAGTCGTATAAGAACATTGACTATATTGTTCTACTTGATTGAAATATATTCCCACCATCACATTACTTTCGCCGTTTATTTTTACTTACATATGTATAAAATAATA	1	+	chr6096:13-132
Sly01g0009661(-)_3	adHiCsTomatoe_10X4615646	AAGTGATGAAATCCTTCCTCGGAGGACTCCAGATTTAGGTCTTCTCAGGTTTATTGATGATGATAAAACTGCGAAGCTTATTGTACAAATACACACAAGAGTTTACGGTGTGCACATGAA	1	+	chr6098:49-168
Sly01g0009661(-)_1	adHiCsTomatoe_10X4615612	AACGAAATACGTAGGTTGCACAAGGGTTCGGTCATATTTCTTGTAAGATTTCTTTTCCTTTCTGGATAGAAACTGGATAAAAATTTTGAGAGAGACTCAAAAATTTTCGAGAAGAACATT	1	+	chr6100:49-168
Sly01g0009681(+)_4	adHiCsTomatoe_10X4615488	TTCTCTTGGCTGAGCAAGATGAGTTGGGAAGACATGGTTTTTTTTAGATTACTTATGTGGTGTTGTCTTGGAATTATATAGTATTTAAGTGGTTTTACGTGTACCACCTTGCTTATAAGA	1	+	chr6107:13-132
Sly01g0009691(-)_2	adHiCsTomatoe_10X4615461	GAGCTACTACCGCATGTAGCTTTTACAATATTTGCTAACCATAAAGGCCCCCCATGGACATGGTTTGCGCCATATTTAAGTATTCTCATTTTTAATGTCATCATGGAGTGAATTACAAAT	1	+	chr6108:61-180
Sly01g0009701(-)_3	adHiCsTomatoe_10X4615402	TAAGGGATAAATAGGTATCTTTAGAGGGATATATAATTGGGTGCATAGATGAGTGATTTATTTCCTTTTTTTTACTATAGTAATGGTGTCACAAGTCCATCAAATTGTTTATGAACTATT	1	+	chr6111:85-204
Sly01g0009701(-)_1	adHiCsTomatoe_10X4615377	AGCAAGATGATTTGGGAAGACTTGGTTATTCTAGATAACTTATGTGGTGTTGTCTTGAAATTGTATAGTATTTGAGTTGTTTTACGTGTACCACCTTAATTATAAGAGTTTATACACGAG	1	+	chr6113:25-144
Sly01g0009721(+)_1	adHiCsTomatoe_10X4615298	TGGTAATCTCAAAGAAGACATTTATATGAAACCTCCATTGGTTGTTCTCATCGCTACATCATATGTACGCAAGTTGAAGCGGTCTTTGAATGGATTAAAACAAACTCGAAGAGCTTGGTT	1	+	chr6117:61-180
Sly01g0009721(+)_2	adHiCsTomatoe_10X4615289	TTGAGCGGAGAAAATATGATTCGTCTTTGTTTCTGTGGGAAACATCTACATGTTGTGTTTTTCTTTTGGTGTATCTAGATGACATTATCATCAGAGGAATTGATTCTTCACTAATCACTA	1	+	chr6118:25-144
Sly01g0009721(+)_4	adHiCsTomatoe_10X4009081	TCTCATCCTACTCCTCTCCATGCTGATGATACAAGTGCTATTTAGATTGCTACTACTCCATTTTTCCACGAGAGAACCAAACACATCGAAACGAGAAGCTGCAGATAAAGGATTCCTTAC	1	+	chr6120:109-228
Sly01g0009721(+)_5	adHiCsTomatoe_10X4615238	TTTGTAATACTTTATCTCTCTATATAATGGAAAGACTATCACTTTTAGAGGAATTCAACAAAACTAACAATTTTGATGTTTATACAAACTTCTCATTATTATACAAAAAAATTGTAGTGT	1	+	chr6121:13-132
Sly01g0009741(+)_1	adHiCsTomatoe_10X4724158	GATCCATTCCGCTTCTTCACCAGCCTTATCCAAAGCAATGAATTCAGATTCCATTGTGGAGCGAGCAATACATGTCTGTTTGGAAGATTTCCAAGAGACAGCTCCTCCACCAAGTATGAA	1	+	chr6124:1-120
Sly01g0009741(+)_3	adHiCsTomatoe_10X4615137	AGCATTTATATCGTCAATTTCTTTACTCATTATTAACATGTCATCAACATACAAACAAATAATGACTTCATGGTTCATAACGTTTTTAATGTAAACACATTTATCACATTCGTTAATCTT	1	+	chr6126:61-180
Sly01g0009741(+)_4	adHiCsTomatoe_10X4615123	GTGACTTCACAAGTCTGCATACTTTCTTTTCTTTACCAGGAACTATAAACCCTTCAGGTTTATTCCATTTAAATTTCTTCCTCTAATTCTCCATTTAAGAAGGCTGTCTTTACATCCATT	1	+	chr6127:49-168
Sly01g0009741(+)_5	adHiCsTomatoe_10X4615109	TTGATGTTATCCTTGTTACTGGAGAATATGTGTCAAAGTAGTCCAGACCTTCCTTTTGTCTGTACCCTTTGACTACCAGTCTAGCCTTATATTTGTCAATAGTCCCATCAGGTTTCATTT	1	+	chr6128:37-156
Sly01g0009741(+)_6	adHiCsTomatoe_10X4615086	AAGACATAGCTGCTTTAAATGTTTGAGGCTCATTATCAAGCAATAGTGCTACAAAATCTTGTCCAAAAGAAACAGAATTTCGTTGTCGAGTACTTCGCCTAGGTTCCTCACTAGTTTGAA	1	+	chr6129:85-204
Sly01g0009751(-)_4	adHiCsTomatoe_10X4615054	TAGTGTATACTATCTAATAGGCTAGTATTAATTGGTACGAGGTAATAACTTAGTAAAATATTGAATACAACGCTTAATATGAGGTAAAGGGAAGGGTTAGTATAAGAACACACGTAGCCG	1	+	chr6131:45-164
Sly01g0009761(-)_3	adHiCsTomatoe_10X4614958	TAATAAAGGAAAGGAACTCAGTATGCTTGAAACTACATGCCATGATATGGCTTCACTGCTACGCGGATTGGGAATCAGTGTTGGTGCTGGCACTATTCATGAGGTTTGCTTACACTCCGT	1	+	chr6135:25-144
Sly01g0009811(+)_2	adHiCsTomatoe_10X4614638	GGCAACGGCACCAAAATTTGATACGCTCAAACTTACTTCTCAAATATGAAGTAAAGCGGTCGTGTCAAGTTAATAACCCAACTAGTGAAGTTGGGATAATTCCCATGAGGAAAATAGTTT	1	+	chr6150:61-180
Sly01g0009821(-)_1	adHiCsTomatoe_10X4724104	GATCAAATAGAAAAAAATTCTTTAGCCCGCAAAAATAGGTATAAGATATGTGTATATCCTACCTCCTAGATTCAATTGTAAGATGAATATGTTTTTTCACTACTAAAATTTTATATTGGG	1	+	chr6154:1-120
Sly01g0009831(+)_3	adHiCsTomatoe_10X4614455	GTCCCTTATATTTGAGGCTATCCTTTCCAATGCTTCTTTGCAGCTTCAAGCAAATATTCTTTTCCTTCTTGAAATTGTTTGCGCTGATGATTTCCTTTTAGAATCAGTGACCTCAAAATT	1	+	chr6157:85-204
Sly01g0009831(+)_5	adHiCsTomatoe_10X4614422	ACCCAAAATGTACTTGAGGGAGTTAATCACTTTCTCACAGAAGGTGTTGTAAGAAAGTTCGACATTCCGCGAAAGACTTAATTATAAAGTCTGAATTGTAACAGCAAGCTCATTGTTGGA	1	+	chr6159:25-144
Sly01g0009851(+)_1	adHiCsTomatoe_10X4614388	ACATCTATCCTCGAATTTCCAAATCGAAGAGTAATTAAGAATCTAAAATAAGTAGAAAAAAGATGGTCCATGTCCGAACTTCAAGACATTACGACGTGAAGGAGAGAATCCAGCACGAGC	1	+	chr6161:25-144
Sly01g0009851(+)_3	adHiCsTomatoe_10X4614333	TCATTATTTTAGTTCATCAAGCCTTCTTTATGTCAAGGCGCCATCTTAATAGAGAGGATGTAAGATTATAGATTCAACGGTCTGATTATTCTGACCACCACAATTACACCATCACAACAT	1	+	chr6163:49-168
Sly01g0009851(+)_5	adHiCsTomatoe_10X4614301	GTTGAAGTATTTTGGAACGAGGCCCTTGACGGACCGTCGTGCCTATGACGGCTCGTCCTACCTGTCGTCAAGGGTAATGAGGAGAGCAGCAGAAGAATTTACACAAGTATGGGACGACGG	1	+	chr6165:25-144
Sly01g0009871(+)_1	adHiCsTomatoe_10X4614187	TATATTAGTTATTTATTTATAATCGTAAATAAAAATTATAAATTTCAATAATTTACACTTTAATAATTTTTTTCTAAAGGTTTACTAACTTGATTAATTTATAAAATAAAAAATTAATAA	1	+	chr6171:49-168
Sly01g0009881(+)_1	adHiCsTomatoe_10X4614116	GATGATAAAGCGTTTACCCATCACCAACCATTCTAACTCACCATTGTTAGGTAACATTCTGAAATTCGCATAGAGCAGGCAAAGAACTTCAACAAAAAGCTCAAAACCACTCAATATAAA	1	+	chr6175:25-144
Sly01g0009881(+)_2	adHiCsTomatoe_10X4614097	CGGCCGGGAACAATAGGGAATGTTTTGAAGGGATAATACATGTGCTTATGTTTGATACCCAGAAACCGTTGCATGTCCGCGTGGGAGAGGATTCAATCATATGGAGATGAGGCTTCTTGA	1	+	chr6176:49-168
Sly01g0009881(+)_3	adHiCsTomatoe_10X4614081	TACTTCGACGGAACTAGAAGCGACGGAGGATTTCTTTGAGGTCATGGAGGGAGTTTTTGTCATGGTGAAAAGAATAGTAGAAGAGAGTGAAGGAAAGGATATATAAAAAGAAAAAAGAGA	1	+	chr6177:37-156
Sly01g0009891(+)_1	adHiCsTomatoe_10X4724056	GATCACAAAGGCATATGTCTTAACTCCAAAAGTGGCAGTTCAAGTCGGACCAAAAAGTTCCATATGAAGAAATTGTAGGGGTTTAGATGTACTTACAATGTATTTACCTTTGAAAGATGA	1	+	chr6181:1-120
Sly01g0009931(-)_3	adHiCsTomatoe_10X4613794	TTAACTCTTAGGGAATACTAGTTCCCCTATAGATTTTGAAAAATGAACTCAACTCTTCACTCTTTATTGACTTGAACTTTAAGTATTTTAAAACGAAGTGAAAACATTTGTGAACCACTC	1	+	chr6192:25-144
Sly01g0009941(+)_3	adHiCsTomatoe_10X4613665	TGGAAGGGTGACTACACTTCTAATCCGGTTCGTATCATGTCCTTCCTTCGTGCTAAGAAAATTGTTAGTAAGGGTTGTTTAGCGCTCTTGGCACATCTCAGGGATGATACTACCCAAGTA	1	+	chr6197:13-132
Sly01g0009941(+)_4	adHiCsTomatoe_10X4613627	GGAGTTAAGAGAGTTAAAGGCCCAACTTCAAGAGTTGTTGAGCAAAGGCTTCATTATACCAAGTGCATCTCCTTGGGGTGCTCCCGTGTTATTTGTGAAGAAGAAGGATGGAAATTTTTG	1	+	chr6198:57-176
Sly01g0009941(+)_5	adHiCsTomatoe_10X4613618	ATCAATTGAAAATACGAGCAACGGATGTGCCAAAGATTGCTTTTCGGACCAGGTATGGGCATTACGAATTTGTAGTGATGTCTTTTGGTCTTACGAATGCCCCTGCTGCTTTCATGAGCT	1	+	chr6199:13-132
Sly01g0009941(+)_6	adHiCsTomatoe_10X4613604	TGATGATATATATGTGTACTCAAAGAGCAAGAAGGAACATGAAGAGCATTTGAGAATGGTATTTGAAATGTTGAGGGAGAAAAAGCTTTATGCCAAATTTTCCAAGTGTGAGTTTTGGCT	1	+	chr6200:13-132
Sly01g0009951(+)_3	adHiCsTomatoe_10X4613528	TTTGAGTACCACAACTTCAAACCGCTAAGTATCCAAATTATGTGGTTGATAAGGCAACCAAAGCTTGATTCTTGGTATGCCATGAGAACAGATAGTGTCCTATGATTTGTAATGTTCTAC	1	+	chr6203:37-156
Sly01g0009961(-)_2	adHiCsTomatoe_10X4724009	GATCAATGAAAGTTTATCAATATCAAACCTAATAAATAAATCTCCTTAAATTTATTATCGATATTTATTTAATTGATAATGTATTTCGTCTATAATTAATTAGCGTATTTCATACTCAGA	1	+	chr6207:1-120
Sly01g0009971(+)_4	adHiCsTomatoe_10X4000405	ATCAATTGTATCACTCACGTGTTTACAAATCTTTATGAAAGACAAAAGAAAACTATTTGCTAAGCTCAACTGATGTTGCCTACTTCACACTACAAATCTGGGTCAGTTTATGTAGATAAT	1	+	chr6212:128-247
Sly01g0009981(+)_2	adHiCsTomatoe_10X4723993	GATCCTACGAAGGAGTTATAAAAGAGAGATGGTGTGTACTTCGACGGAACTAGAAGCGACGGAGTATTTCTTTGAGGTCATGGAGCGAGTTTTTGTCATAGTGAGAAGAATAGTAGAAGA	1	+	chr6214:1-120
Sly01g0010041(+)_1	adHiCsTomatoe_10X4613127	GATTTTCAGGGTGTTCTTGACCAATTGTCCTGAATGGGTGTAAAGTTTGATGATGAGATACAGGAACTTTGGCTTCTTAATACTCTGCCAGACTCTTGGGAAACTCTTCGAGTTTCTTTG	1	+	chr6226:13-132
Sly01g0010051(+)_1	adHiCsTomatoe_10X4613073	AGCGAGAAGGGGATTGATAGTTTGGCTAAGAAAAATTTGCTTTCTGGAGTGAAACAAGCAAAGTTGAAGAAATGTGTTCATTGCTTAGCCGGTAAACAGAAAAGAGTTTCTTTTCAGAGT	1	+	chr6229:13-132
Sly01g0010051(+)_3	adHiCsTomatoe_10X4613036	CCGGACGAAAATCTTCATAATGATGAAAATCAAGTTGATAATGAAGATGGTTATCATGTTAAGAATGACCAGCATGATGTTGTTGATGCTCCAGTGCAAGATGATGTGGTTGTCCAACAA	1	+	chr6231:25-144
Sly01g0010081(-)_5	adHiCsTomatoe_10X4612895	GTAGCATGCATTCTTTAGTATAGGTCAGACACTCCTAGTTATTATTGCAGCAAATCTTAATGGGCAACATGTCGAGTGTTTGATAGCAGTCCTAAAGAGCTTCTAGTCAGATATTTGGTG	1	+	chr6239:25-144
Sly01g0010081(-)_4	adHiCsTomatoe_10X4612873	AAGACATAATGAAGCAGAGATGATTAAATGGTTTGATGATGTAGTCATCTACACTATTGTAGTCCCAAGGTGGGTATGCCTTGTGTAGTGTGTACCAAAGAAGGTTTGTATTAATATGGT	1	+	chr6240:49-168
Sly01g0010081(-)_2	adHiCsTomatoe_10X4612826	GTATCGAATTAGGTAGTAGAATTTCGCTCCAAAATATTGAAGGCAAGAGCGTCACCGCGTTCTTGAAGAAACAAATTTTCTCAAGATTTGATAACCCAAGGGAAATTATTTTCGATGGAG	1	+	chr6242:42-161
Sly01g0010101(-)_3	adHiCsTomatoe_10X4723918	GATCAGAAGAAGAATTTTACTGTCTTTACTACACAGAGATAGAGAATACTTCTGAGGTTTCTGTGATATGTTGAAGCAAGTTGATTCACATTTCTAACTCTGTGTATGCATAATTTGAAG	1	+	chr6247:1-120
Sly01g0010101(-)_1	adHiCsTomatoe_10X4723914	GATCCATTGAAGGAATATCAGGTTTTCTGCATGACAGTTTTTCTTTGCAAGAGAAAATTACCAGTCCAAAAATATGAAAGGAAGGCAAAGACTGAATTACACTATAAAAATCAAAATAAG	1	+	chr6249:1-120
Sly01g0010111(-)_2	adHiCsTomatoe_10X4723911	GATCAGAAGAAGAATTTTACTGTCTTTACTACACAGAGATAGAGAATACTTCTGAGGTTTCTGTGATATGTTGAAGCAAGTTGATTCACATTTCTAACTCTGTGTATGCATAATTTGAAG	1	+	chr6251:1-120
Sly01g0010131(+)_2	adHiCsTomatoe_10X4612498	AATCCTTGGGGTGTTACTTCCTTCAAGAAGGTATACACCTTGCTATTAATTTTACTTATTTTGATTTTTATAGTGTAATTCAGTCTTTGCCTTCCTTTCATATTTTTGGACTGGTAATTT	1	+	chr6257:49-168
Sly01g0010141(+)_1	adHiCsTomatoe_10X4612458	TAAGGAAATCAAAGATTTTAGAAAGTTCATACAAATATTGTGCTAGTCCTTTGAATTTCATGATTATACAAGTTGAGATGTTATGTTGATGAAAATGTTGATTTGTAGCATTAGTCAAGG	1	+	chr6259:61-180
Sly01g0010141(+)_3	adHiCsTomatoe_10X4612424	TAATGTAGATAGATACAGGGATTGTGTTATACAATTGAATTTACAATTTATATTTTTCATTGTAAATCTACATTCGTGTTGATATATTTTGTCAAGGTATGAATTTGCAAAGGTGTGGAA	1	+	chr6261:37-156
Sly01g0010141(+)_5	adHiCsTomatoe_10X4612369	ATGTACCACCTTGTTTATCAGAGTCTAAATGAGAGTTACCATGAATATTTATTGTTGTCTGACAATCTTAACATTCATCTAGTCATTGGGGTCATGTATCTACTATGTATGGTTGAATGT	1	+	chr6263:49-168
Sly01g0010151(+)_3	adHiCsTomatoe_10X4612253	GTGGTGTTGGAGAACAAAAAACTTACTATTGGTGCTGGAACGGATGAGATGGTAAGCGTTTATGTGACATTAGGTAATGGTGAAGTACAGAATATTGATGAAGTAGAAGTGAATGAAGTT	1	+	chr6267:97-216
Sly01g0010161(-)_3	adHiCsTomatoe_10X4612185	GGAAATTTAAAGCTTACCTACACGTGATACTTTGCCTCCTTTTTTGGTCTTTTGGTGATTGCATTGCAATCTGGATATTTTATGGTCTTCGACAAAATTTACCTAGGTTGTTTGGGGTTT	1	+	chr6271:37-156
Sly01g0010161(-)_2	adHiCsTomatoe_10X4612169	GAGGTTTCTTTAGTCTAGTCTTTTAGGAGTATAGAGATTCTCAATCCAATTTTATTCCATAGTGGCCTTTTAACTTTATCAAAATTAGTGTGGTATGGAAGTTTCTCAACTAGGACATTA	1	+	chr6272:25-144
Sly01g0010191(+)_1	adHiCsTomatoe_10X4612064	TAACTTTAATAAGTAAACAGAAGCAGAATTTTTATTAATATTGTCAACAACCACTAAATTTAATTTTAAAAGAACCTCATTGAGGTTGCCCTTTCTTATGAACATTTCATTCTTACTTAT	1	+	chr6278:25-144
Sly01g0010191(+)_2	adHiCsTomatoe_10X4612044	CCTTTGAATTTCTTCTTGACCTTTTCTGACTTCTGCTCGTTGGACTTCTTTCTCTTTCTATGTTTGGTAGGAGCTTCTTCAACAATATTAACTCAAATGATTGTTGAACTCTTACACGAT	1	+	chr6279:37-156
Sly01g0010201(-)_2	adHiCsTomatoe_10X4611986	GATTGCATATTCATAGGCTTTTATGACTTGAAGACAAGCAGCTATGGTGAAATTCGTAGACATGCTACTCTTAGGAAGCAGTGCTAATGCATCTCGATTCGAGTCCGAGTGGCGGCATAC	1	+	chr6282:49-168
Sly01g0010211(-)_4	adHiCsTomatoe_10X4611954	TGGTGAATACAACCAACTATCATTAAGAATTTCATCTTTGGACCAAAAACAAGCAAGAGGTGGAATTCCACAAAGAGAAAGTGTACCTAATAAAAATATTATTCTGGTATTGGTACATGT	1	+	chr6284:37-156
Sly01g0010211(-)_2	adHiCsTomatoe_10X4723848	GATCCAAGACCATACATATTGATAAACAGAACTGCTATTTATTTGCTGAATGGACAGGTAGATTGAAAACATCATGACTATGAATAACAATAAAACACTCTGAAAAGCCCACATACGGCG	1	+	chr6286:1-120
Sly01g0010221(-)_5	adHiCsTomatoe_10X4611883	ATAACGTATTGAGTTGACCCCGTAAGTGGAACCAAGCTTGTTGCCGCCAGAAGAAGAACCCCATATTTCATCTAGAGAATCTCCTAATTGTTTTAATGCAACTAGAAAGAGATTCATTAA	1	+	chr6288:37-156
Sly01g0010221(-)_3	adHiCsTomatoe_10X4723840	GATCATGAAGTGTGAATAAAACTCATGTTTGAATTGAAATTGAGATAGTAATGCAAGTTCATCCCTTCTGAATCAGATAGATTCATATCTAAAAGAGGTTGACAATAAGTTCTTTTAAAA	1	+	chr6290:1-120
Sly01g0010221(-)_1	adHiCsTomatoe_10X4723837	GATCCAGAATTTCGATTTTTGGGAAGTATCATTATCTTCCAATAGGAAGGGTTTCAATTTTTTCAAATGAACAATTTGAATACCTATTGATTCTAACAACTTATTGCAGATTTTATCATT	1	+	chr6292:1-120
Sly01g0010231(+)_1	adHiCsTomatoe_10X4611783	ATTCATGGAATAGGATTCACTTTCAAGATGCCTTGGTGGTGAAATGGTAGACCCGCGATTCTCAAAATCTCATGCTAAAGAGCGTGGAGGTTCGAGTCCTCTTCAATGCATATTCTCCTG	1	+	chr6293:49-168
Sly01g0010251(+)_2	adHiCsTomatoe_10X4611654	TCCTAAGAGTAGCATGTCTACGAATTTCACCATAGCTGCTTGTCTTCAAGTCATAAAAGCCTATGAATATGCAATCGTAGAGATTGAATAAGCTATTTTAGTCTAGTAATGATTCAAGTG	1	+	chr6300:71-190
Sly01g0010261(+)_2	adHiCsTomatoe_10X4611583	TCCAACGGCAACAAAAAGGTTTCGCCGTATGTGGGCTTTTCAGAGTGTTTTATTGTTATTCATAGTCATGATGTTTTCAATCTACCTGTCCATTCAGCAAATAAATAGCAGTTCTGTTTA	1	+	chr6303:61-180
Sly01g0010271(+)_2	adHiCsTomatoe_10X4611523	TCCAACGGCAACAAAAAGGTTTCGCCGTATGTGGGCTTTTCAGAGTGTTTTATTGTTATTCATAGTCATGATGTTTTCAATCTACCTGTCCATTCAGCAAATAAATAGCAGTTCTGTTTA	1	+	chr6306:61-180
Sly01g0010281(+)_2	adHiCsTomatoe_10X4611464	TTTCTTTTATTTTTGAGGCTTCTTTTAGTTTCTTAGTAAGAATGGGTAAGGGTATTCTACCTAAATAGTGGACATAGGTAATAAATAAGAGAATACTAAAGATTCGAGCCATAGAATTTC	1	+	chr6309:97-216
Sly01g0010281(+)_3	adHiCsTomatoe_10X4611457	AATTGAAAGGTACGAATGATAAAATCTGCAATAAGTTGTTAGAATCAATAGGTATTCAAATTGTTCATTTGAAAAAATTGAAACCCTTCCTATTGGAAGATAATGATACTTCCCAAAAAT	1	+	chr6310:37-156
Sly01g0010291(+)_2	adHiCsTomatoe_10X4611398	TTTCTTTTATTTTTGAGGCTTCTTTTAGTTTCTTAGTAAGAATGGGTAAGGGTATTCTACCTAAATAGTGGACATAGGTAATAAATAAGAGAATACTAAAGATTCGAGCCATAGAATTTC	1	+	chr6312:97-216
Sly01g0010291(+)_3	adHiCsTomatoe_10X4611388	AATTGAAAGGTACGAATGATAAAATCTGCAATAAGTTGTTAGAATCAATAGGTATTCAAATTGTTCATTTGAAAAAATTGAAACCCTTCCTATTGGAAGATAATGATACTTCCCAAAAAT	1	+	chr6313:37-156
Sly01g0010291(+)_5	adHiCsTomatoe_10X4723791	GATCGCAGACATTTCTGGAACACCTCTAACAAAGGGGCAAATAGTCAATTTTAAAAGAACTTATTGTCAACCTCTTTTAGATATGAATCTATCTGATTCAGAAGGGATGAACTTGCATTA	1	+	chr6315:1-120
Sly01g0010301(+)_1	adHiCsTomatoe_10X4611330	AATTGAAAGGTACGAATGATAAAATCTGCAATAAGTTGTTAGAATCAATAGGTATTCAAATTGTTCATTTGAAAAAATTGAAACCCTTCCTATTGGAAGATAATGATACTTCCCAAAAAT	1	+	chr6316:37-156
Sly01g0010301(+)_3	adHiCsTomatoe_10X4723784	GATCGCAGACATTTCTGGAACACCTCTAACAAAGGGGCAAATAGTCAATTTTAAAAGAACTTATTGTCAACCTCTTTTAGATATGAATCTATCTGATTCAGAAGGGATGAACTTGCATTA	1	+	chr6318:1-120
Sly01g0010301(+)_5	adHiCsTomatoe_10X4611270	CATGGAGAATTCTTCAGAAAAAATTGTTGAAGAATATGGTTAATGAATCTCTTTCTAGTTGCATTAAAACAATTAGGAGATTCTCTAGATGAAATATGGGGTTCTTCTTCTGGCGGCAAC	1	+	chr6320:13-132
Sly01g0010321(-)_4	adHiCsTomatoe_10X4611226	AATTCTATCCGAACTACTCATTTTCAAACGATATCCACATTGCTCACAAATATTCATTTTTTATTTAAAAAATTTCTTATAATTTAATCCATAATAATTTTCGCATTGAACCCACAAATG	1	+	chr6322:13-132
Sly01g0010321(-)_2	adHiCsTomatoe_10X4611182	TCCTTTGAGAATAATAAAAAATGGACAGTGTTCAATTGGAACATGAAAACGTGACTAATTAGTCCTAGTTACTCTTCGGGGCGGAGTGGAAGAAGGGGAGGATTCTCGAATGAGGAACAG	1	+	chr6324:35-154
Sly01g0010351(+)_2	adHiCsTomatoe_10X4611040	AAGAAATCATGTAACAGAGGGGGATTTGTATTTGTACGGATGGTACTTCGAACATCGAATGAGCATGAAGATATTAACGATACTTCTTTATCTTTTGAGTTGTTCGGCAGGATAGGTCGC	1	+	chr6332:25-144
Sly01g0010361(+)_1	adHiCsTomatoe_10X4611008	AATTTCTTCAAATTCCAGGAGAATTGTCCTTTGAAGAGGACTCGAACCTCAACGCTCTTTAGCACGAGATTTTAAGTCTCGCGTGTCTACAATTTCACAACCAAGGCATCTTGAAAGTGA	1	+	chr6334:13-132
Sly01g0010361(+)_2	adHiCsTomatoe_10X4610989	ACCTTGAACTAAGAAATAGACCCTAGAAGCTAAAAAAAGGCTATCCTTAGCATTTGCAATAACCGGATTCATTTATATTTCTAGTATACTAGATGCTATCACACATACAATCATACTCAA	1	+	chr6335:37-156
Sly01g0010361(+)_3	adHiCsTomatoe_10X4610962	TTGTAAGAAGTCCTATTAAAACAAAGAAATATAGGCCTGCCTGCCATCCACACCAGAAGAAATAGATTTTTCCGAAAAACCTGCTAGTGGAGGAAGACCTCCTAGAGATAAGAGACATAG	1	+	chr6336:97-216
Sly01g0010371(-)_3	adHiCsTomatoe_10X4610917	AATACCCTAACCCATTCTTACTAAGAAACTGAAAGAAGCCTCAAAAACAGAAGAAGGGTGGAATGTGAGGAAGAAAGAGATGTAGAAATAGAAACTACTTCCAAAATGAAAGGGACTAAA	1	+	chr6339:49-168
Sly01g0010391(-)_1	adHiCsTomatoe_10X4610780	GTTCTAAGATAAAAGGAAATGAAACAATAAAGGTTCACTTCCATTTGTGCTTCCCCTTACACGTATATTGGAGCGAGAGCGGGCGCTAGCTTCCAAAAAAAGATTTTCTATGAGGTGGAG	1	+	chr6345:49-168
Sly01g0010401(-)_3	adHiCsTomatoe_10X4610747	AGCATCAATATTGTGCCTTGAAGAGGACTCGAACCTCCACACTCTTTAGCACGAGATTTATAGTCTTGCGTGTCTACCATTTCACAACTAAGGCATCTATAAAGTGAATCGTATTCCATG	1	+	chr6347:49-168
Sly01g0010401(-)_2	adHiCsTomatoe_10X4610729	GCTACGATTTAAATTATCTGGAGAATGCAATGCCTGATATATATAAAAAAGATGGGCAGTCAAATCGATATCTCGATTCACTCAAAGAGGTTAATAGGGTCCCAATAGAGATATGTAAAA	1	+	chr6348:49-168
Sly01g0010401(-)_1	adHiCsTomatoe_10X4610708	TTTATTAATTTTAGATAATAGTTGATAGAAACAACTCTTGCAAGGAGTCCTATTAAAATGAAGAAATATAAGCGTGCCTGCCATCCACACTAGAATAAATAAAGGTTTCCGAAAAAACCT	1	+	chr6349:61-180
Sly01g0010441(-)_2	adHiCsTomatoe_10X4610543	AAAAAAAGAGTTGGATTATAAAACAAAATTATTGCTCCTGCGGGGAATTAAGCTTGAGCATCTAAGACATAAATATCCTTCAAAAAATCACATATAAACACTACACCAACTAAATCTTTT	1	+	chr6356:37-156
Sly01g0010471(-)_6	adHiCsTomatoe_10X4610396	ACATCCTCTCATGAGTACAATAGTGAACCTACCTTCCCTACATGGAATGGGACACGTCGCACTTCTAGTTCACTCGGTGATAAGCTAGAGTCCCTTTCTAAAATGTCTTTAAGAAATTAT	1	+	chr6362:61-180
Sly01g0010471(-)_5	adHiCsTomatoe_10X3985852	TAATCATAATCTCACAATCCATATAGTCAAGATAATTAAATTATGTTCATTTTACAATCACCTTTATAATGTAAGCACAATCAACTTTTCAATTGAACATTATTGTTATATACTAGACAT	1	+	chr6363:129-248
Sly01g0010471(-)_4	adHiCsTomatoe_10X4610367	TTATCAATTCACCTTCATAAGCCTCTTTCGATAGTCTTACCATGACCAACCATATTCACATATATATATGCTAAATAACATCATACAATAGTAATCTATACAAGAACTTAACAAATTGTA	1	+	chr6364:13-132
Sly01g0010471(-)_3	adHiCsTomatoe_10X4723690	GATCAATTCATAACATAGGGTTAAAGGAATAGGGTGCTTCATAAATTACTCATGTAATTGATTCAATCCCAACAATACATTACCCTAGGCGGTCCATGAGTGAATTATAATGGATAAAAC	1	+	chr6365:1-120
Sly01g0010481(-)_4	adHiCsTomatoe_10X3985326	TAATCATAATCTCACAATCCATATAGTCAAGATAATTAAATTATGTTCATTTTACAATCACCTTTATAATGTAAGCACAATCAACTTTTCAATTGAACATTATTGTTATATACTAGACAT	1	+	chr6369:129-248
Sly01g0010481(-)_3	adHiCsTomatoe_10X4610269	TTATCAATTCACCTTCATAAGCCTCTTTCGATAGTCTTACCATGACCAACCATATTCACATATATATATGCTAAATAACATCATACAATAGTAATCTATACAAGAACTTAACAAATTGTA	1	+	chr6370:13-132
Sly01g0010481(-)_2	adHiCsTomatoe_10X4723680	GATCAATTCATAACATAGGGTTAAAGGAATAGGGTGCTTCATAAATTACTCATGTAATTGATTCAATCCCAACAATACATTACCCTAGGCGGTCCATGAGTGAATTATAATGGATAAAAC	1	+	chr6371:1-120
Sly01g0010531(+)_4	adHiCsTomatoe_10X4609934	TATAGAATACAAACGGTTTGAACCTCGACATGTTCTTCAAGTAGCTCCCTTTGGTGTAGTCCTACCCATTGGGGGTGCTGAAGAAGTTTGGGCCCTCCTGCCTCACTACCTGATTCCACA	1	+	chr6388:25-144
Sly01g0010541(-)_3	adHiCsTomatoe_10X4609882	ATCCCTTGCAAACTAATGGATGTAAACAAATAAAGCATCGCTGCACTAAAATGGGCTGGAATGCATCTATGCGTAATCTATGCAGCGTAGCTCCTCTATTCAGCAATACAGGATGTCCCT	1	+	chr6391:25-144
Sly01g0010551(-)_4	adHiCsTomatoe_10X4609807	TACATACGACTTTTAACGAATACGGATTTCCGTAGAATTATATATGTATCTTTGAGGCCGAGTATGGAATTCTATTTTCTCACTTTAGAAATGATGTAGTCTGTTAAAGAGAGTCCTTCG	1	+	chr6394:37-156
Sly01g0010561(+)_2	adHiCsTomatoe_10X4609716	GATAAGAGATAGAAAAATTGAAGAGAAACGAACTAATTATAGAAATATCTCTGTATCTCTATGGTTCATTAATTATTTGATTGTTGGCGGGTCCCTTGTATGTGTTGTCCGGAATAAAGA	1	+	chr6399:49-168
Sly01g0010571(+)_4	adHiCsTomatoe_10X4609604	TTGATGTACAATTCAATTTCGATAGTAATATTTCATTTCAGTTGGAAAATGCCTAATTACTTTTGTTATGGCAATTGGAATTATATTAACTCCTATTTATTCATTATCTATGCCACGCCA	1	+	chr6404:25-144
Sly01g0010601(+)_3	adHiCsTomatoe_10X4609424	CGGGAATTCCAAGAACTCTTGGTATACATTTGTTCCAACCCTCAACCCTATTTTCTAGATTCAAGGATATTTAAATCAATAAAACGCATATCTAATACCTGTTCTACTTTTGGAAGACCA	1	+	chr6413:25-144
Sly01g0010611(-)_3	adHiCsTomatoe_10X4609372	AGTATACTATTAACTTTCTTACGGGATGTAACTCTGAAGCCACATATTGTCTATACACCTCCAAAAAAAAGAGTGTGTCGAACTGAACATTGAAAAAATCTCAAGAGAAATAAAAGATTC	1	+	chr6415:85-204
Sly01g0010621(+)_2	adHiCsTomatoe_10X4609307	ACTATTTGACAAAAAAAAGCTGATTGTATGAAAAATCCTTCAAGAAGTTATGCAGGGACATCCTGTATTGCTGAATAGAGGAGCTACGCTGCATAGATTACGCATAGATGCATTCCAGCC	1	+	chr6419:49-168
Sly01g0010631(+)_1	adHiCsTomatoe_10X4609255	CACAAGGAAAAGCCCTTAAAATTCGTTGGTTATTAGAGGCATGTCGAAAACCTCAGGGTCGAAATATGGATTTCAAATTAAGTTCCGAATTAGTGGATGCAGCCAAAGGGAGTTGCGATG	1	+	chr6422:37-156
Sly01g0010631(+)_2	adHiCsTomatoe_10X4609241	TCATTAAAAAGATTCGATTCACTACATTTCTTATGTACCCATAGGTACTATATTGGATTAGAATAAGATTTCAGATAAATCTATGTTGAGTGACTGCCTCCTTTATTTTGTTTCTAGCAA	1	+	chr6423:13-132
Sly01g0010631(+)_3	adHiCsTomatoe_10X4609226	CTCTTGATAAAAAATAAGAGGTAGAACAAATAAAGATTTCTTTTTCGATTCATTCCTGGCCTCATTCAAGAATTGTTTTTTTATCCAATCTATAGGAATCAACAGAAAAGGCAAATACCT	1	+	chr6424:25-144
Sly01g0010651(-)_4	adHiCsTomatoe_10X4609142	ATGGTATAAAGCACTGTTTAAGTGCGGGCCGCGAGAGCGGTACCAAATCGAGGCAAACTCTGAATACTTGATATGACCTCAAAATAACAGGGGTCAAGGTCGGCTACTGAGACGATGGTG	1	+	chr6429:25-144
Sly01g0010651(-)_3	adHiCsTomatoe_10X4609120	GTAAAAATACATCGGTAGGGGAGAGTTCCGCCATAGACAGAAGCCTCCGCTTTAGCGGTTGTGGACGAAGAGGAAGGTAGAATGTTGGCTAGAGTAACGCAAAAATTGGTAAGAATCCAA	1	+	chr6430:61-180
Sly01g0010661(+)_3	adHiCsTomatoe_10X4609028	ATAAGAAATCTATTTCCACTTAGACAATTTTAGATATTCAAGGATTGCACGTTTTGTTATAGATTAATCCTAACAACAAAGGACAATTAGGGATTCATTGGAATTCTCACATTTAGTTGG	1	+	chr6435:13-132
Sly01g0010671(+)_2	adHiCsTomatoe_10X4608978	ATAAGAAATCTATTTCCACTTAGACAATTTTAGATATTCAAGGATTGCACGTTTTGTTATAGATTAATCCTAACAACAAAGGACAATTAGGGATTCATTGGAATTCTCACATTTAGTTGG	1	+	chr6438:13-132
Sly01g0010681(+)_2	adHiCsTomatoe_10X4608927	ATAAGAAATCTATTTCCACTTAGACAATTTTAGATATTCAAGGATTGCACGTTTTGTTATAGATTAATCCTAACAACAAAGGACAATTAGGGATTCATTGGAATTCTCACATTTAGTTGG	1	+	chr6441:13-132
Sly01g0010691(-)_5	adHiCsTomatoe_10X4608871	CCAGGCGGTAATGATAGTATCTTGTTCCTGAACCGGTGGCTCACTTTTTCAAAGTAATGGGAAAGACGACCAAAACGTGCCACTGAAAGACTCTACTGAGACAAAGATGGGTTGTAAAGA	1	+	chr6443:85-204
Sly01g0010691(-)_4	adHiCsTomatoe_10X4608860	AGAACCCTGTTTAATAAGTAAAACACATTAGTTGTCCGCTCTCAGGTTGGGTAGTTATGGTCGGAGAAGGACAATGACTCATTTTGAAAACAACCGTTCTTAAGACCAAAGAGTAGGGCG	1	+	chr6444:49-168
Sly01g0010691(-)_3	adHiCsTomatoe_10X4723532	GATCCTTCGGAACCACAAGAATCCTTAGTTAGAATGGGATTCAAAGTTAGCACCTTTGAATGAGATTTTTAGAAGAGTTTCTCTTTGGAGAGCACAGTACGATAAAAGTTGTAAGCTGTG	1	+	chr6445:1-120
Sly01g0010691(-)_2	adHiCsTomatoe_10X4608831	TAGCAGCACCTTAGGATGACATACCCTTAAAAGTGAAGGGCGAGATTCAAACAAGAAAAGCGTGAAGGGCGAGATTCAAACAAGAAAAGCTTACGGTGGATACCTAGGCACCCAGAGATG	1	+	chr6446:13-132
Sly01g0010731(-)_3	adHiCsTomatoe_10X4608770	AAAATTGTAACAAATAATTAAACAAATAAAAATAAATAAGATAATCGTGACAAAATTTTGTTGCTAAAAAAAATAGTCGCAACTTATTCTATTTTACGAAGGACATATATTTACAATAGT	1	+	chr6449:61-180
Sly01g0010731(-)_2	adHiCsTomatoe_10X4608752	ACACGAAATAATGCATAGACATATCCATGAAAAAGATATTGTTCCAGACATGCCAAAATATTCTCATTGATGAAAAAATGGAGAATTTTCAAGAAAAAAAATTAACTGTAAGCTTGGATT	1	+	chr6450:61-180
Sly01g0010741(+)_1	adHiCsTomatoe_10X4608712	ATTGTGAAATGAAATAGTGAAAGTTGGAAATGAAAATGCTAAAGAAAAGAAAGGAAAGTTTTTCATACAATATTTCATGATGATAACAACCACTAATATAAATGAAAATACCTTCGCACT	1	+	chr6452:85-204
Sly01g0010751(-)_3	adHiCsTomatoe_10X4608651	TCCCTTAAGCAAGGAGGTTTCCACGTAAAATCATTGTGTTGATTTTTCCTGCATATTAACTTTCTGGTTATATTCATTAGTGTAGTAAGGGACCTGGTCCATTACTCTGTTAAGTGAAGG	1	+	chr6456:25-144
Sly01g0010771(+)_3	adHiCsTomatoe_10X4608506	TATCCTAAAAGTTTATGAGGTATTCGAGATATCTTTAAGAAAGACTATTGATATTTTTTAAGATTTCTTGATGAGTATTCAAAAGTTATAGGATATTTGAGATTTTAATCTTTATAAATA	1	+	chr6464:25-144
Sly01g0010791(+)_4	adHiCsTomatoe_10X4608367	GTCTGACCTGAATTCTCGAGAACGGGATATGTAGGCGGCCTATGTCGGCTTCGGTCACCCCATTTATCCCCTTTAATTATTTCTTTGTATCTGAACTACGTCTGACCTGAATTCTCAAGA	1	+	chr6472:25-144
Sly01g0010801(-)_3	adHiCsTomatoe_10X4608294	GAGGACATGGTAGGTTATGCACTGTAGGTTGCTGAAGAGGTAGATACATCTGAGCCGTCTACTTACAAAGAAGCCATTTTAAGTCCTGATTCTGAAAAATGGTTTGCTGCTATGGGAGAT	1	+	chr6476:49-168
Sly01g0010801(-)_2	adHiCsTomatoe_10X4608283	CAGCCTTCGGGGAGAAAGATTATTACTTGCAAATGGGTTTTCAAGAAGAAGGAAGGGATATCACCAGCAAAAGAAGTCAAGTATAAAGCCAGGGTTGTTGCCAGAGGTTTCAACCAAAGA	1	+	chr6477:13-132
Sly01g0010811(+)_1	adHiCsTomatoe_10X4608250	TAGTTTAGACTTAGACCAACACTTTCCGTAGACTTGTGATATTTGGAGTCGTTTTGTCATAGTTTTGCTTTGACATCCTTTAAGAGGGTATAGTCCCTTCAGATTGGTGAAGAACAGGGG	1	+	chr6479:25-144
Sly01g0010811(+)_2	adHiCsTomatoe_10X4608239	AAGAATTGACTCAACCTTGACGACCTTCTATCAATTCTCCCTCTTTCTTTGGCACGTGTTTCCAATTGAGACATCAGGCTTAACTTGGCGGCATGGGATTGGAATTGGTTCGAGCTTGGA	1	+	chr6480:13-132
Sly01g0010831(-)_6	adHiCsTomatoe_10X4608148	ATTTGCCGCATGAAGGCCAGCCTACCCCTTACCCCACTCACTCTCTCGAGGTTAGTGTTAGGATAGGAGACTATGTCTCATCCTCTATGGTTGAACCTCATGTTGACCCACCACTTAGGC	1	+	chr6485:25-144
Sly01g0010831(-)_5	adHiCsTomatoe_10X4608129	TGAAACTACATACACATTATATTAAACCACAACTACTACATGAAATCACCATTAAGTACATCTAACCAATCAGAAAGCAAGACCCAACAATAATATCAACACATAATTGCTAAATCACAC	1	+	chr6486:61-180
Sly01g0010831(-)_4	adHiCsTomatoe_10X4723465	GATCATTAGAAGAGGTTAATCGAGGTCACCAAGTGACTCGGCCACTCTCCCTTATTTTGTTTCATCGTTGTTATGTTCTTGCCTTCAGCATGTTCATGTTTTGTAGCATTGGGCGGTATC	1	+	chr6487:1-120
Sly01g0010831(-)_3	adHiCsTomatoe_10X4608099	CCTTAAAATTCTGAGTTTTCATCAGATATTAAGACTAAATAAGTATTTGAGGACGATATTTCTAACCAAATAAATCCCTAAATGGTTCCAATTTGTTGATTCATCAACATTTACTCCTAG	1	+	chr6488:49-168
Sly01g0010841(-)_2	adHiCsTomatoe_10X4607990	TGAAACTACATACACATTATATTAAACCACAACTACTACATGAAATCACCATTAAGTACATCTAACCAATCAGAAAGCAAGACCCAACAATAATATCAACACATAATTGCTAAATCACAC	1	+	chr6493:61-180
Sly01g0010841(-)_1	adHiCsTomatoe_10X4723453	GATCATTAGAAGAGGTTAATCGAGGTCACCAAGTGACTCGGCCACTCTCCCTTATTTTGTTTCATCGTTGTTATGTTCTTGCCTTCAGCATGTTCATGTTTTGTAGCATTGGGCGGTATC	1	+	chr6494:1-120
Sly01g0010871(+)_1	adHiCsTomatoe_10X4723439	ACTTTAAGAGCCTAAGCGTATAAAACACCGCCCATTAAGACATCAACCCTAGAAAACTTAGACTTTTTCAAAGGGGATACAACACCACCAACTAAAACACCTAACTCTTGATGTTTTAGA	1	+	chr6502:1-120
Sly01g0010871(+)_2	adHiCsTomatoe_10X4607799	AGTTGAAAATCTATGGCTTTGACTATTGTACATATGGTGAATGAAGATTAGTCACAACCTGCGAGACCATGCCATTGGTCTAGGTCTCTGCACTTTCTGCCACGGTTGGAGACTGTACAT	1	+	chr6503:37-156
Sly01g0010881(+)_1	adHiCsTomatoe_10X4607718	TAGATAGTGAGTCTTATAAAATAACTACCTATAAACTTAATGCATCCAAACAACGTTGTTTCATATTCTTGCTAATAACCAAGGTAATAAAATGTTAAAACCAGTGTATAAAAGGCGGAG	1	+	chr6506:49-168
Sly01g0010931(+)_1	adHiCsTomatoe_10X4607398	AATTCCCACAGTAAATACGTGTATGTTTCTCATAATTTTTTGTTTCTTCATTGTGGTAGAAATGTGCATTTAAAAGTGGAATGTGAAGCTTTGAAAGAATCACAAGAAAGGTTTTCGATT	1	+	chr6520:85-204
Sly01g0010931(+)_3	adHiCsTomatoe_10X4607362	GAAAGAGAAATTTTTTTGTGATTGTTAATGATTACTCAAGGTTCACAAGGACAAGGTTCTTAAGTTCAAAAGGTGAGGCATCTGATGTGCTGATTGTGTTTATAAAAATAATTCAACAAG	1	+	chr6522:37-156
Sly01g0010941(+)_1	adHiCsTomatoe_10X4723388	CAAAAGTTAGGTTGTTGAGCTGGGGAAAAAGCAATACGGATTAGAGTAAGGGTAAAGTTGACATTTCAACCTAGTATTTCCTACTTCTTTTTAGGTTATATTAGGAGTAAAACCAAGTCC	1	+	chr6524:1-120
Sly01g0010941(+)_2	adHiCsTomatoe_10X4607314	ATCCACACCCAATTTTATTCAATTCATCAAGTTAGAGTTTATTGTATGAAGAACATGGAAGTTATTGACGAAAAATTGTGAAATTCTTGTTGGTTGAATTGTAGTTTATTTCTAGTAAAG	1	+	chr6525:25-144
Sly01g0010941(+)_3	adHiCsTomatoe_10X4607286	CTCTCAGAGAGCCAAGACCACCTGTAGACCCCGTTCTTTCCCTATTTTTTCGTACTAGTTCATAATGATGTACCTAACTCTCCTAGTTTATTTCAACACTCTAAAGTACATCTAAACGTC	1	+	chr6526:85-204
Sly01g0010971(+)_2	adHiCsTomatoe_10X4607060	AAAACCGAAAACCAAAAAATCCAAGTCGAATAGTGTAAAACCAAACCGAAAAAATGAATGCACGCCTGTAATGTGAATGATAAAAAATTCTTTTGTATGTCAAGCATATGACTTTCCCCA	1	+	chr6537:25-144
Sly01g0010991(-)_3	adHiCsTomatoe_10X4606969	ATAGAGGACCAACTCAACGTTAAGAGTTAGCCACAGGCATACAACAATGTGGTGTTCGAGAACAAAAAACTTACTATTGATGCTGGAACGGATGAGATGGTAAGTGTTTATGTGACGTTG	1	+	chr6542:49-168
Sly01g0011001(-)_2	adHiCsTomatoe_10X4606880	AGTACGATGAGTTAGGAAGACATGGTTGTTCTAGATAACTTTGTCTTAAATTTTACAATATTTATGTGGTTTTACATGTACCACCTTGTTTATGAGAGTCTAAATGAGAGTTACCATGAA	1	+	chr6547:49-168
Sly01g0011011(-)_5	adHiCsTomatoe_10X4606850	GATAATGGAATGACACGCTTATGTATAAAGAAGTTCCATTAAGTATACTTGGGTTAAGGAAATCATAAATTTTAGAAAGTTCATACAAAAATTGTGCTAGTCCTTTGAATTTGATGATTA	1	+	chr6549:13-132
Sly01g0011011(-)_2	adHiCsTomatoe_10X4606784	AGTACGATGAGTTAGGAAGACATGGTTGTTCTAGATAACTTTGTCTTAAATTTTACAATATTTATGTGGTTTTACATGTACCACCTTGTTTATGAGAGTCTAAATGAGAGTTACCATGAA	1	+	chr6552:49-168
Sly01g0011041(+)_1	adHiCsTomatoe_10X4606660	TTTGTGTTTCATGAGAGGACCATTGAATTTTGTTCCATCAGAAGACCAACTGCTTGACATAATTATTGAAGCATATGATATTCAATCTTGTATATTGTATATGTTCGATATATTATATTG	1	+	chr6559:37-156
Sly01g0011051(-)_4	adHiCsTomatoe_10X4606589	GCTTCACTTCTGTGGGCTAAGAAATGTTTGCCCAAAGTGACTCGGTAAATCATTTTTCTCCATGAGCATCACTGAAATTTTAAGTGTAATGTCTATTTTTCATGCCTGATTTAGGAGACA	1	+	chr6562:61-180
Sly01g0011051(-)_2	adHiCsTomatoe_10X4606554	ATCAAGCTTGCTAGACCAGTCACTACGATGGTCATTCATTGTTTTGGCCAAGATACTCTTCATTTATCTATAAGACGCTTCAACTTGTCCAGTGGATTGTGGATGATATGGTGTAGCCAC	1	+	chr6564:37-156
Sly01g0011051(-)_1	adHiCsTomatoe_10X4606525	AGGCTATAACATCTACCCACTTCGAGACATAATCATATGCTACAAGGATGTACATATTCCCAAAAAAATTAGGAAATGGACCCCTGAAATCAATCCCCTAAACATTGAACAACCATTCAA	1	+	chr6565:97-216
Sly01g0011061(+)_2	adHiCsTomatoe_10X4606489	TGATTATGTCTCGAAGTGGGTAGATGTTATAGCCTTACAAAAAAATAAACATGAAGTGTTACAAAGTTCTTAAAGAAGAACCTCTTCACAAGATTTGGTACTTCAAAGGCAATTATAAGT	1	+	chr6567:97-216
Sly01g0011061(+)_3	adHiCsTomatoe_10X4606480	TGGTCAAGAACAAAGTGGCTACACCATATCATCCACAATCCACTGGACAAGTTGAAGCGTCTTATAGATAAATGAAGAGTATCTTGGCCAAAACAATGAATGACCATCGTAGTGACTGGT	1	+	chr6568:49-168
Sly01g0011081(-)_3	adHiCsTomatoe_10X4606405	TGAGTGTTTCTCTTTGGCTTGGTGTGTTTGGCATACACTAGAGCTAGACCTTAAAGAAACAAACACAAAAAGAAAAAGTAAAATTAGGAAATAGGTGACTAAATTTCAATAATGTAATTA	1	+	chr6572:13-132
Sly01g0011091(+)_1	adHiCsTomatoe_10X4606331	TGCTTAATCTACATTCCCATATTAATTGGTCATGTGCTATGGTATCTAGTTTTGACACATGCATGCCTAGAACCTATTTTGTATATAGAAAGTTATTGTATTTTATAACAGGGTCTTCAT	1	+	chr6575:25-144
Sly01g0011091(+)_3	adHiCsTomatoe_10X4606301	GTGTGTGAAAGTGATTGTATGGGTATTCGCTTCACGTTTCACTCAAGTAAATCTTAGAATAACCTTTGGTATGAGTATCTCATGTTCATATGTTTGGTGTATTGCAAATGTGTATATCTT	1	+	chr6577:13-132
Sly01g0011191(+)_1	adHiCsTomatoe_10X4723230	ATCTGGCTTCACTCCTTCCACCTCTACCACAAAATCTACCACCTCTTGGAAGGATTTAGCAGTAGCCGCTATCTGTAAGGCTGAAATCCGCAACTCTGACCTCAACCCCTTAACAAAACG	1	+	chr6599:1-120
Sly01g0011201(+)_1	adHiCsTomatoe_10X4605810	CTATGTTACTAATTAATTATTTTATCAAATCAATTAATTAATTTAAAAGGGCTAAAACCGAAAACAAAAAAAAATTAGATTTTTCTTAAGACAAGAAAGGGACAACCCAGTACCTAACCT	1	+	chr6602:37-156
Sly01g0011211(+)_1	adHiCsTomatoe_10X4605706	TGCTCACGTGATGTATGTCGGTTAAGGTTCTAGTTCCCAAAGAAATAATAAGTCCAGACTTAAATTATGAAAGATAATGAAATGAACAATACCTAAGGTATTTGTGCAAGACAATCAGGA	1	+	chr6606:61-180
Sly01g0011211(+)_3	adHiCsTomatoe_10X3961931	AATGAGCATTGAAAGTCCCGGAACTTGTTAATAGAGTGGATGGCTTCCGAAAGGAACCGAAGTTTTTCTAGCCACTAATGGCTCATAGGCCTCCTCATCCCAAAAGGGAAAGGGACAACA	1	+	chr6608:121-240
Sly01g0011261(+)_4	adHiCsTomatoe_10X4723187	GATCACATAATAGATATCCATAACATTTTGAGGCAGACACCTCTTAAGAGCATTAGGCATAACAAACCATACACCATGCAACACCCTTTAGCATAGGAGGCAAGTTAATTTTCACATTAC	1	+	chr6623:1-120
Sly01g0011281(+)_3	adHiCsTomatoe_10X4605248	ACATATTTTTACTTCTGTGTGCAGTGAGAATTACTTTGTTTGTAGTTAGACTCAGCACAGTGCATTTCTCAGAAGTAAACTTGACGTCATTTCCTTTATCACAGATTTGTGACACACTGA	1	+	chr6630:73-192
Sly01g0011291(-)_3	adHiCsTomatoe_10X4605185	TGCTTAAGATTGATTCAATTTCACTATTAGCAGCCTCCTTCCAAAAGGTTGAGTCGCTAGACAACATTTCTTCCTTGAATGTTTGAGGCTCACTTTCAAGAAGAAATGTTACAAAATCTT	1	+	chr6633:25-144
Sly01g0011301(-)_2	adHiCsTomatoe_10X4605099	TTCTAAGCTATGGTACTGAAGTGCACCACTATTATGAATTAGAGACTTCATAATGCTTACGAAATTTTCCCTACTTCTAGTCTTATCGTGCCTAATAAGATTTTGATTTCTTGGTGTTAA	1	+	chr6637:54-173
Sly01g0011311(+)_1	adHiCsTomatoe_10X4605059	TATTGAATTTTTTTATAGCTTGCATATGGTTAGGTCTTGAGTTCAATCCCTAATGACCTCATACATTTTAAATTTTTATTAAAACTCAAAATTTTTCCAGTTACTTGGCCGAACCAAATT	1	+	chr6639:97-216
Sly01g0011311(+)_2	adHiCsTomatoe_10X4605054	ACATTACACCACTTATGAACATCATGATTTACTTCCAGTAATTGCATACAAAACACAAGAATTAAATATGCATATTACACACTTCAACCCATGACCAAAGCCATGGCGTAAACAATGCAC	1	+	chr6640:25-144
Sly01g0011321(-)_3	adHiCsTomatoe_10X4605005	TAGAGAAAATTACTAGTCCAAAAATATGCAAGTAAGGCAAAGATTTTGAATTACTTTATCAAAGTCTTAATATGTAAAAATAAATAGTAAGGTGTGTACCTTCTTGAAGGAAATCACACC	1	+	chr6642:49-168
Sly01g0011331(-)_1	adHiCsTomatoe_10X4604890	TAAGCACCACGGACTAAATAGAAATCCATTACTTTCTTTACTGGCCCAAAGTTGCCAGCCCACAAAAAAACAAAGATTATAGGAATTGAAAAGGGCAAGTCTACTAGGAAATCTCCAAAC	1	+	chr6648:85-204
Sly01g0011351(+)_2	adHiCsTomatoe_10X4604835	GTGACTTGGTATTAATTGAATTGTTATTAAATGATGTTGTTGCATAGACCATAAACAAATTTCAGTTAATTGTAGTATTTTGTGCTAGTTTTTAAGAATATAATCGAGTTTAGGAAATGA	1	+	chr6651:61-180
Sly01g0011351(+)_3	adHiCsTomatoe_10X4604822	AATTGTGATATAGTGACTCTTGTATCGTTGTTATCATGTTGATTATTTAATTATGATGTTATATACTCAAAATTTGATTGAATTGTGATTTTATGGTAAGTCATTGATGATGAACTATGG	1	+	chr6652:13-132
Sly01g0011351(+)_5	adHiCsTomatoe_10X4604776	CTTAGCAATGAGTGAACTAGAGTGAGGAGTGACCCTTCCCACATAGGGAAGGTAGGAAAACTAAATTACTGTTGAGATTGGAGACTACAATGCATTTAGCATAAAGAGGGTCCCAACTAT	1	+	chr6654:61-180
Sly01g0011361(-)_3	adHiCsTomatoe_10X4604759	CTTTTTCTTCTTGTGATTGTTCGGGGACGAACGATGGGTCAATTGGAATCTATTGTAACGACCTGTTTAGTCATTTTGAGCAGTAGAGTTTATTTCTTGTAATAACTGTCTGGGTCGATG	1	+	chr6655:53-172
Sly01g0011391(-)_1	adHiCsTomatoe_10X4604582	TCTTATGTGCAATGTGATGAAAGTTCTATGTATGTTTGGTGTAGAAGTTCTCTTTATCCTAAAATTGAATTACTAGTTATGACTTTCATATTTTACAAACTGTTTATGTGTGATAGAAAG	1	+	chr6664:61-180
Sly01g0011401(-)_5	adHiCsTomatoe_10X4604572	CGCATATTTTCCTGATTGGAGCCTTGGACGTTTGGTCGGAAACCCCTCGTCTTAATATTTACCGCATAAGTGTCTTCCTCGTAGTAATACTCATCAGTTGGTCGTGGTGGTTTAGAAATG	1	+	chr6665:25-144
Sly01g0011401(-)_2	adHiCsTomatoe_10X4604518	TAAAATTAGGAGAATGTTGACTAAACTTTGGTAATAAGCTTAAAGTTAATCTAAGATTCACTTTCCTTGATACCGGCGCAAAAATTTGATACACTCAAATTTACTTCTCGAAAAGAAGTA	1	+	chr6668:25-144
Sly01g0011411(+)_1	adHiCsTomatoe_10X3955778	GGGAAGTATCATCCCTGAGATGTGCCAAGAAAGCTAAACAACCCTTACTAACCACTCTCTTAGCACGAAGAAAGGAGATGATATGAACTGGAGTGGAAATATAGTAACCCTCCCACACTA	1	+	chr6670:109-228
Sly01g0011421(-)_3	adHiCsTomatoe_10X4604385	TATTTTTATTGTAAGTATTATTGGTGGTCTTGTACCGGAACTCCTCTTTGTTGTAGAGGCTTCATAAATAGTTAGCAATTCAGTTTTCTTTACATTATTGTTCAGATGTTATTTAAGACT	1	+	chr6675:73-192
Sly01g0011451(+)_2	adHiCsTomatoe_10X4723081	GATCAAGGAAAGCAACAAACCTCAACCAAAACACACACATGTTAAGCTTAATGTACAATTCTCGATAGACCTAAAATATGAAAATTCACCATCATGTGTACTTACTCTCTTGACTCTCTT	1	+	chr6684:1-120
Sly01g0011451(+)_3	adHiCsTomatoe_10X4604169	CATTTAGGGCTTAATATTCATAGTTTTAGTGTCTTAATTGCTTATATTATGCTCTAAATGGTTGATTAAGTGGTAATTGCAGCTAAGAAGGCAAAAGAGAAAGGCAAGGACATTACCGGG	1	+	chr6685:61-180
Sly01g0011461(+)_1	adHiCsTomatoe_10X4723076	AAAGCAACAAACCTCAACCAAAACACACACATGTTAAGCTTAATGTACAATTCTCGATAGACCTAAAATATGAAAATTCACCATCATGTGTACTTACTCTCTTGACTCTCTTGACTTTCC	1	+	chr6687:1-120
Sly01g0011461(+)_2	adHiCsTomatoe_10X4604104	CATTTAGGGCTTAATATTCATAGTTTTAGTGTCTTAATTGCTTATATTATGCTCTAAATGGTTGATTAAGTGGTAATTGCAGCTAAGAAGGCAAAAGAGAAAGGCAAGGACATTACCGGG	1	+	chr6688:61-180
Sly01g0011471(+)_4	adHiCsTomatoe_10X4604022	AAGTCTGCACACTTTGTACCAGTTCAGACTACCTATAACTCAGAAAGGTTAGCCAAGATTTATATTCGGGAGATAGTTCGGTTGCATGGGGTTCCTATATCTATTATTTCAGATTGTGGC	1	+	chr6693:13-132
Sly01g0011491(+)_2	adHiCsTomatoe_10X4603927	AAATCTAAGAGCCCTTGCAACTTCAAGAATGTGTCTATGCTTTCTTTCCACCACTCCATTTTGTTGTGGAGTGTGTGGGCAACCACTCTCATGAACAATTCCCAAAGATGTAAACAATGC	1	+	chr6698:61-180
Sly01g0011491(+)_3	adHiCsTomatoe_10X4603913	TTAACTAAAACAAAAAAAGACTTCAAGGTAGCAAGAACATCACTTTTAAGTCTTAGTAAGAACAACCAGGTCACCCTTGATTTATCATCCACAACAGTTAAAAAGAATCTAAAACCATTA	1	+	chr6699:37-156
Sly01g0011491(+)_4	adHiCsTomatoe_10X4723052	GATCCCATTCTGTAATGCCATATCATAAACTGTGAATTTGCCTTGTTCATGGAACTTCTATAACCAACATTTGCAGCAACTGCCTTTTCTTCTGACAGATTTCTAGGAAAGTAATACAAC	1	+	chr6700:1-120
Sly01g0011491(+)_5	adHiCsTomatoe_10X4723051	GATCATGTTTAAGTTTAGGTACAACTAGAACATTTTCAAGTACTTCATTAGTTGATATCATACATGTTCCTGATTGTGTAACTAATGTAGTTTGACTATTAGGCAGATAAACCTTTCTCC	1	+	chr6701:1-120
Sly01g0011521(+)_1	adHiCsTomatoe_10X4603740	TTAATTATGGATATGCTAATTTGAGTTATTCCAGTGACATGTTCTAGTTGTCCAGGAAATGTTTATAAGATTAAATTTTTAACTTCAGAAAATACGTCAACTGAAGGTCCATAAAGCATG	1	+	chr6709:25-144
Sly01g0011531(+)_1	adHiCsTomatoe_10X4603696	ATTCAGCTAGCGAGTCGCATATCGATAATGAATTTGTCTCCAAACTTCTAAAATGTTGTCCAGGATTTTTTTAAAAAACTAACTCACTGAAACAAAAGAAGATTAAAAAAGAAGAAGCAA	1	+	chr6711:49-168
Sly01g0011551(+)_3	adHiCsTomatoe_10X4603550	CCTATTGATATCTTAAAAAGTGTTAAAGAGTAAACCAAATGGCCAGAAATGTAGTTCACACAATTTCATGGCCACTTTGAAAAAACTGAGCATGGGAAAACTTCTTAAAGTATTGAGAGA	1	+	chr6719:25-144
Sly01g0011551(+)_4	adHiCsTomatoe_10X4723014	GATCAGTAATCAAAGTATTGCAAATATTACTATGAATGTTAACCAATGTAACACCCGCTGATTTGTATTAAAAACAAGAATGAGGAATTACATGGCAATTTAAGGAGAGTGGGATGTCTT	1	+	chr6720:1-120
Sly01g0011581(-)_3	adHiCsTomatoe_10X4603411	ACATGATTGGGGTAAAATACTACTTTTTGTTTTTTTTAAAAAAATCTTTTACCCTCAAGCAAAAGAGTTTCTTCCTCATTTTGCTAAAACAATAGGTATTAACGTAGTCCATTAAATTGT	1	+	chr6727:13-132
Sly01g0011581(-)_2	adHiCsTomatoe_10X4603387	GAATATTTTATCTTACGTAAAAGCTTGTCTTCGAAATCTTAAAGTGCTATATTTTAAAAAAACTTGTTGTTATAGAAAAATTATAAGTCATAGAGAGATTTTAAGTAGAAGAAAGAAGTC	1	+	chr6728:49-168
Sly01g0011611(-)_4	adHiCsTomatoe_10X4603263	CAAAATTACTGTTATGTGAAAGTTCTGAACGATAATAATTTTTACACTAGTGTCTGTTGTACTCTGCTACCATAAAGTTTTTGAGTCTAGATAATTTTTTTGGAGGATTGAATGATGAGA	1	+	chr6735:37-156
Sly01g0011611(-)_3	adHiCsTomatoe_10X4603248	ATTTCGAAGTTTGGTTTCAGTGTGTCCTTTGGTTGTGCATCCTAATCCTTCGCCATTTTTGTGCTTGTGCTTGCACTGCAATTTGGATATCACCAGGCACTGGCTAGGGAGTTATGCAAT	1	+	chr6736:25-144
Sly01g0011611(-)_2	adHiCsTomatoe_10X4603230	ATGTTAAGATATTCAATCATTTACGGAGTTGCTTCAGTCTGTTAGCCATTGTGTAAACCGCACACTGTTTTTGCCATAAAACATTACCATTTGAACAGTCAATCCATTTAATCCAGAGCA	1	+	chr6737:45-164
Sly01g0011641(-)_4	adHiCsTomatoe_10X4603064	ATAGTGGTGATAATTGAGGTGGTTATGTATTATGTTGATATTGATTGATTGAGATGCATCATCATCCCCTTATATTGAAATAATATTGTTCACATGCATAGACTTGAGACAGAGTATAAG	1	+	chr6746:37-156
Sly01g0011641(-)_1	adHiCsTomatoe_10X4603013	CATTCCATGTGAGTTTGATATAAAAATTAGTATTGACTTATAGTTAAACACGTGACTTATTTTAGTATTTCTTATTGGAATACTTTGGTGAATTTGAAGAGAACGATAACAAGATTTGTT	1	+	chr6749:37-156
Sly01g0011671(+)_2	adHiCsTomatoe_10X4602858	TGTATCAAGTGTTTGTTTGAGAGAAAAACACTTGTTAGGAAAAAGCTAAAATCTACTTAATAAATCGAGTTTAAATCTGGAGTGCGAGAGAACATAACTTTAAATTCATGTCAATATAAG	1	+	chr6756:37-156
Sly01g0011671(+)_3	adHiCsTomatoe_10X4602845	ACAAGGCAGAGAAACGTTAGATAAAGCCTAATTGCTAATCTCTGTTAACATCTAATTGCTTTACACTCAAATTGCAGAAGAGCTTTATAGTTGTCGTCATAGTGAACACTAACCTGGTTT	1	+	chr6757:13-132
Sly01g0011681(+)_1	adHiCsTomatoe_10X4722927	TGATGAAGTTATTGAATCCCAAATCTTGATAAAAACCTAATCTCTTTTTAATGATGAAGCCTTGGTAAGGGAGAAGGCTTGATGAACTAAAGTAATGAGATTGAAAATGCCTTGGTAAGG	1	+	chr6760:1-120
Sly01g0011701(+)_1	adHiCsTomatoe_10X3946414	CAAGTAGATTTTTTTGCAATACCGACTAACTCAAATCTCCTCTAAATAGTTCTAAATTCTGAATGTGAAAAAATCAAAATGTTTTGGATTTTTTTTTCATATATTATATATTCACTAAAA	1	+	chr6767:121-240
Sly01g0011701(+)_2	adHiCsTomatoe_10X4722913	GATCAAATATTAAATTTTGATATTCAAAATGTTTTAATGAATGATTTCAATGGACATCTGATTCAAATCTCAAATAAACTATCTTAAAATATAAATATTTTTTAGCTTCATCTCAATATT	1	+	chr6768:1-120
Sly01g0011701(+)_4	adHiCsTomatoe_10X4722909	GATCAAAGAATGATTTAAGATTTTATTTTAGTTTCATCCATAGGTAATAATAATAGTCTATCATTCACATATTTCTTTATTATCACAAATTATTTATAAGAGGAATATAAATTTTTATTT	1	+	chr6770:1-120
Sly01g0011721(+)_1	adHiCsTomatoe_10X3945610	ATAGTGATGCAAATTGAATCATCGGAAGAATGAAGTAAAATTCACGAGTGGATATGTATTTACTATTGGTAGAGGAGCAGTCTCTTAGAAATATTTCAAAAGAGACATGTATCGCTAGCT	1	+	chr6775:109-228
Sly01g0011731(+)_2	adHiCsTomatoe_10X4602390	TGCAATGCAGCATGACACTATGAAACACTATGCCTCAAATGCCAAGTACTCTCCTAACCGTGTATTCATGATACACCTCAGAAATAAATTAAGAGTTGATGACCCATGGGGGACTCGCGA	1	+	chr6779:13-132
Sly01g0011761(+)_2	adHiCsTomatoe_10X4602128	GAATCCTTCTTATTGAAGTGATGCCTTCAATAAAGAAGGCTTGATGAAATTTTATCGAAGAATTAAAAGTGGTGATAACAAATGATAAATTAATGATATTATTGGATTGAAGTGTCACGT	1	+	chr6790:37-156
Sly01g0011761(+)_3	adHiCsTomatoe_10X4602113	AGTAACATTAAAGTAAAAGGATATTGAATTTAATGTACTCAATCTCAAAGAACTCATTTCTCAACGAACGTGGTGTGGAGGCATGAGTCCTCGTGTGTGCTTGATATTGTGGTTGGTTGA	1	+	chr6791:25-144
Sly01g0011771(-)_3	adHiCsTomatoe_10X4602064	TCTTACAATATACACTAATTTTTACATGCAACCTGCATGCATTACATCACTACCTACATTCACACAAAAGGCTCTCATACAAAATGTATTCACTTATGTACTTTTTACAAAACTAAATGC	1	+	chr6793:13-132
Sly01g0011791(-)_4	adHiCsTomatoe_10X4722857	TTGAAAGAAGGGGCGGAGCTTGAAAAAGCGAAGCGAGCTTAGAGTAGCAGCCTCTTACGTTTTTTCAGGCCCCTTTGATATCTTATTAGTCAAGCGCTAGCGCCCCTTTAGAGTAAGTCT	1	+	chr6799:1-120
Sly01g0011791(-)_2	adHiCsTomatoe_10X4722854	GATCCGGGTGATTGATGGAAGAAACACCAAACATGTCCCAAACTTCTCGCTCCCACCGGATGGCTGATTGAAATAGATTGACTATCGGAGATATTCGTGTTACTTCGTCTGCACTAGTTT	1	+	chr6801:1-120
Sly01g0011831(+)_1	adHiCsTomatoe_10X4722843	GATCATGAACGAAGACAGAGAATTGCGTAGATAGGAGGATGAAACGAACCAACCCACTTTTCCTTATTGGAAGAAGAAAGAAAGAGAATGTTGTCTCCTTTCCTTACAGTCAAGTGGCTT	1	+	chr6807:1-120
Sly01g0011831(+)_3	adHiCsTomatoe_10X4601703	CAATAAATGGACCGATTTGTTTTGGAGACAAAAGACAACCCTAGAAAGCATTTTTCCGCAAGTCATCTCGAGGCTTTCAAATGCATCCAAGCAATTGGTATCCGATTGAAAGATAGAAAG	1	+	chr6809:61-180
Sly01g0011831(+)_4	adHiCsTomatoe_10X4601685	TAATGAATGAACCCCCGAATAAAGAAAAAATATCCCCTCCCTTTTACTAAACCATGGGGAGCCCCGAGTAGTTTACCGGACAAATTGAGTTGTCGTGATGATACCTTTCAACATCGGAAA	1	+	chr6810:61-180
Sly01g0011841(+)_1	adHiCsTomatoe_10X4601663	TGAATGAACCCCCGAATAAAGAAAAAATATCCCCTCCCTTTTACTAAACCATGGGGAGCCCCGAGTAGTTTACCGGACAAATTGAGTTGTCGTGATGATACCTTTCAACATCGGAAATTC	1	+	chr6811:61-180
Sly01g0011841(+)_3	adHiCsTomatoe_10X3941744	GGCTTTCCTATTTTGGCTTGGATTGAAAATACTGGATAGGAAAGGAAAAAAACTGTCTAGCCTTACAATCCCTACTAAGTAAAGGGGGATGCGTTGTTGGCTGCTTTAACCCCATTTCTA	1	+	chr6813:109-228
Sly01g0011901(+)_3	adHiCsTomatoe_10X4601294	ATATCCTGATAAACTGGAAAATAATGCATGACTAAGCATAGTAACTGATAATTGTGTTGCTCTAAGCATGAAATAGAGTTGCACCATTGCATTACCCTAAGTCTTAAATTCGAACTAGGT	1	+	chr6828:61-180
Sly01g0011931(-)_3	adHiCsTomatoe_10X4601206	ATGAGATGGATAATTGATTGATTCATAAATTATACTAATAAGTTAAATTATAACATGTAGTTGAGCGCCACGTATTTTAAAAAATATTTAAATAGTTTAAATATAAACCGTTAAATAAGT	1	+	chr6833:25-144
Sly01g0011951(-)_3	adHiCsTomatoe_10X4722785	CAAAATCCCAGTCTGGGTCGGATTTCTTTATACGTTTTAAGGGACGTTTTTGACTATTCCTGCCTTAATTATAAAGTTAGTGGGTTAATGTTAATAAGTCTAATTACTTGGGGGTTAAAA	1	+	chr6839:1-120
Sly01g0011971(-)_4	adHiCsTomatoe_10X4600994	TCTTATACCTTTTCAGAAGCAGCTTCTATTGATAATGGGGACAAGTCGTCTAAGAAAGAAAGTAAGGGTAAAAGTAAAAGAAAAATAAGATTTCTGCGGGAAAGAAGGTTGTTATTAAAA	1	+	chr6845:13-132
Sly01g0011971(-)_3	adHiCsTomatoe_10X4600978	TGGTATGACTGTGCTAGTGAGTAACAAGGAGGATGAAATTGCTCTGTTAATAGAAGACCTGCTCAAAGACCAAACACAGGGACCTAGTACTGGGTTGTCCAGAAGCTAGAAAAGCAGAAT	1	+	chr6846:37-156
Sly01g0011981(-)_6	adHiCsTomatoe_10X4600929	ATTATTTAAGTAAGATTGTCTTTGTACCTGAATGTAGGTATACACCATTCAGGAATTGTATTTCATTTGTAGTTGAGGACCTGGTCCTTCCCAAGGTTGGCATTCTCTACATTTGTTTTA	1	+	chr6849:13-132
Sly01g0011981(-)_4	adHiCsTomatoe_10X4600898	TCTTATACCTTTTCAGAAGCAGCTTCTATTGATAATGGGGACAAGTCGTCTAAGAAAGAAAGTAAGGGTAAAAGTAAAAGAAAAATAAGATTTCTGCGGGAAAGAAGGTTGTTATTAAAA	1	+	chr6851:13-132
Sly01g0011981(-)_3	adHiCsTomatoe_10X4600882	TGGTATGACTGTGCTAGTGAGTAACAAGGAGGATGAAATTGCTCTGTTAATAGAAGACCTGCTCAAAGACCAAACACAGGGACCTAGTACTGGGTTGTCCAGAAGCTAGAAAAGCAGAAT	1	+	chr6852:37-156
Sly01g0011991(+)_2	adHiCsTomatoe_10X4600809	GAATATGGATGTTTATTATATTCCAATTCCAGTTATGGCTGTCCCAAATGGAAGAAATGGTAGCAACTTCATCTTTCCTCGTAAGGGACCTTGAACTAGTTGATTTAAGGGTGGAGAATT	1	+	chr6856:49-168
Sly01g0011991(+)_4	adHiCsTomatoe_10X4600778	TTTGAGAATACGACTTTCGATTTCTTCGGGTTAATTTTTATCCTGATAGATGGAAAAAAGTATCCATACATTTGTGCATGGTTTGGATTGATATATCATCTGCACGAGAGATAAGCGTGA	1	+	chr6858:32-151
Sly01g0012021(+)_1	adHiCsTomatoe_10X4600659	CGAATGAACCACACAACATGCACAAAATGGTGATGAGTTAGAATGTCAATGAAAAGTGTTTCAAGGAAAGATAAGGATTGTTTTTAAAACATCTACAAGATATTCGCATAATCATCAATG	1	+	chr6865:25-144
Sly01g0012041(+)_1	adHiCsTomatoe_10X4600593	ATGAAAATCCAAACAAGTTACTGGTCTTTTCTCTTAAAGGCCTTAACAAGTAGTCGACAGTTAGATGAAAGCTCTCATGACCCCACGGGTAGTTGTTGAAAGTCTCAATATCCTGACAGA	1	+	chr6869:13-132
Sly01g0012071(-)_5	adHiCsTomatoe_10X4600431	AAATGACACAAGTGGTGATGGAGTAAATATATTCTTTATGGTATCTTGTAGAAAAACTAAATCTTCATATTCTAGGAGTTAAGCTCGTTTGAAGTTGACCCAAAACACATACTTTGCTTT	1	+	chr6878:13-132
Sly01g0012071(-)_3	adHiCsTomatoe_10X4600390	CCTTGAAACTAGAGTTAGAAAAAAATCTATCAAGCCTTTAGAAAATACAAACAACACTTCATCCACCATTCCACCAAGTAAATAGGCTACCCGTACATTGAATTTGCAAAACATCACAGG	1	+	chr6880:49-168
Sly01g0012091(-)_2	adHiCsTomatoe_10X4600313	AATTCTACAACATGTATAAGTACAAAATTATGGTCTAATACGATAACCTTCATTAATTCTATCCATTATTTTTACAAAGACTTCATACCACTAGTTCATCATATAATGACCAAGTAACTA	1	+	chr6884:61-180
Sly01g0012101(-)_2	adHiCsTomatoe_10X4600264	TTAATCTCTCTCTCTCTCTATATATATATATAAAAATTAAAATAAATTAATAATTACCAACACAAAGAGGTCGGTATATTTAAATAATATCAACCTCACAATGTCGATATTTATTAAATA	1	+	chr6887:37-156
Sly01g0012101(-)_1	adHiCsTomatoe_10X4722700	GATCGGTAAATTAATTATTTTCAAAAATACTGACATACGTTATCGGTAAATTAAGTACTTCTATCAATAAAAAGAAGAATAATATCAAAATCCTAAGTGAAATATCTGTCTCACTCCTCA	1	+	chr6888:1-120
Sly01g0012141(-)_2	adHiCsTomatoe_10X4722686	CACAACAGAGGAATATGAGGGGAAGGTCCATCACAGTAGCTTGCTATCAGGACCTTAAACGTCACCTAGGTGTTGCACTTCTACCTTAGCTCGGCGCACCCCACAAATTCTAATTGTAAA	1	+	chr6896:1-120
Sly01g0012191(-)_6	adHiCsTomatoe_10X4599899	TCATAATACCGAATCTTGTTGTAATGGAAGACATAGTTTCAGGTATTTTCAAAATACTCCAAAACTCTATTTATTGCCATCTAATGAGTTCTAGTGGTATCACTCAAGAACTGACTCATT	1	+	chr6904:13-132
Sly01g0012191(-)_2	adHiCsTomatoe_10X3932026	AGATAAAACTTTTGTTGTTCCCTTTTGTTGTAAGGATTGTTCCTCCACATAAGTTTTGTGGTGAACCCGAACTTATAAATAATGCATCCAACATTTCCTTCAATGTTCAATTTTTCATTA	1	+	chr6908:126-245
Sly01g0012201(-)_2	adHiCsTomatoe_10X4599753	CTCAATTTGTGTGTATATAACTTAACTAGTTAAATGAAATAAAAAAATCCTAAAAAAAAAATAATATTGTGCCATAACTTTGATTAATTATTATCCAAAATAGGGATTTGGTATAAAATT	1	+	chr6912:25-144
Sly01g0012211(+)_3	adHiCsTomatoe_10X4599686	GACAGTGAAAGAAGATATTTAGTTGGCAGGTTTGGTGGCAGAATTGAGTTCGATTCAGCTGGAAACAATTCTAAGATGTGATAGTCAAAGTGATATTCATTTGATTAAAAATCAAAGATT	1	+	chr6916:13-132
Sly01g0012251(-)_3	adHiCsTomatoe_10X4599570	TCATCACAATTATATATTCACATCATGTAAGCACAATTAAGCATATAGAAAGTTTTATAATACTACGCAACACATATCATTCGCTATTAAGAGTCTACTACGAATAGCATAAAAACCATA	1	+	chr6922:13-132
Sly01g0012261(-)_3	adHiCsTomatoe_10X4722619	GATCTATCAATCTTGAATATACTTCAAGATGAATAAGAAGTTTCTTCTCCTACTTTATTCTTCTTCTAAATTTATATAGTTTCATAATATGTTATCAGCACGATTGTTCTATTCTTAAAG	1	+	chr6926:1-120
Sly01g0012261(-)_2	adHiCsTomatoe_10X4599467	CCATCTAGAGTAAGTATTTAAAGAGTCCAATCGACTTTTTATGCGTTTTATTTTAACCGATTGGGAAGAGAATTCCTTTATTTATTTTAATAATTAAATAAGCATAATGTAGTGAAAGGT	1	+	chr6927:13-132
Sly01g0012271(-)_4	adHiCsTomatoe_10X4599431	ATTGAAAAAATATACTTATTTATTTATTTATTTTTCATATATGTTCGGATTGAGACATCATTAGGATATGGGATGCGAGGAAGGATGTATTTAATAGAATTTAGAGTGCAACGAATGATG	1	+	chr6929:37-156
Sly01g0012301(-)_5	adHiCsTomatoe_10X4599359	GTTTATTTATTTTTTGTATAAAAAACGTTCGGATTGAGATGTCATTAGGATATGGAGGGAGGCCGTTGAGGATGGGCGTGAAAGGAGGCGTCATGCGTAGTTGCGTGGAGTGTTTTAAAG	1	+	chr6933:49-168
Sly01g0012301(-)_2	adHiCsTomatoe_10X4599309	TATTTATTTATTTTTGCAGAAAATACGTTCAAATTTAGATGTCAATAGGATATGGGATGGTGGTGTTGAGGATAGGCTTGACGGGCGTCGTTGTGTGTCGGTGCGTGGAGGGTTTGAAAG	1	+	chr6936:25-144
Sly01g0012311(-)_4	adHiCsTomatoe_10X4599253	ATTTTTGCAAAACATACGTTCGGATTGAGACGTCATTAGTATATAGGATAGGGGCGTTTAAGATGGGTGCGACGAGTGTCGCAGTGAGTCGATTCGTGGAGCGTTTTAAAGTGGGGGTGG	1	+	chr6939:37-156
Sly01g0012311(-)_3	adHiCsTomatoe_10X4599235	TTTCACAATAATTACTTTCGAATTGAGACGTCATTAGGATATGGGATAGGGGCGTTGAGGATTGGCATGACGGGCGTCGTCGTGTGTCGGTGCATGGAGGGTTTTAAAGTGTCGGCGGGA	1	+	chr6940:37-156
Sly01g0012331(-)_5	adHiCsTomatoe_10X4599173	CGACTAAACAGGTCATTACAGTGCGTTTGTGTGTGGAGGTTTTTAAAGTGGTGGGCGGGCTAGGGCGTTAGGAGAAAGGTTGTGTTTAATATAACTTAGAGTGCAATGAATGATGGATGT	1	+	chr6943:13-132
Sly01g0012331(-)_3	adHiCsTomatoe_10X4599143	GAAAAAAATATACCTATTTTTTTATTTTTGCAGATAATACGTTCGGATTGGGACGTCATTAGAATATGGGATGGTGGAGTCGGGAATGGGCGTGATGGGCGTCGTCGTGCGTCGGTGCGT	1	+	chr6945:13-132
Sly01g0012331(-)_1	adHiCsTomatoe_10X4599102	ATTTTTGCAAAACATACGTTCGGATTGAGACGTCATTAGTATATAGGATAGGGGCGTTTAAGATGGGTGCGACGAGTGTCGCAGTGAGTCGATTCGTGGAGCGTTTTAAAGTGGGGGTGG	1	+	chr6947:37-156
Sly01g0012431(-)_2	adHiCsTomatoe_10X4598936	ATGATAGCTGGGTTTGAGGTGGACTTTGCTTGGCTTCTACAGGCGGTCATGCACGAGGGGGCTTTTAAGGTCACAACTACTTACCCCTTTTCATGAATGATATTTTCTTTATGCAGGTCC	1	+	chr6955:25-144
Sly01g0012461(-)_5	adHiCsTomatoe_10X4598905	ACGGGCGTCGTCGTGCGTCGGTGCGTAGTGGGTTTCAAAGCTAGGGGCGGGCTAGGGCGTTGGGAGGAAGATTGTGTTTAATAGATTTTAGAGTGCAATGAATGACAGATGCTATCATAC	1	+	chr6957:25-144
Sly01g0012461(-)_4	adHiCsTomatoe_10X4598878	GGATGGGCGTGACTTGCGTCGTCGTGCGTCGGTGCGTGGAGGGTTTTAAAGCGGGGGGCGGGCTAGTGCGGTGGGAGAAAGGTTGTGTTTAATAGATTGTAGAGTGCAATGGATGAAGGA	1	+	chr6958:97-216
Sly01g0012461(-)_3	adHiCsTomatoe_10X4598863	GGATATGGGATGGTGGCTTCACGGATGGGCGTGACGGGCGTCGTCATGCGTCCGTGCGTGGAGTGTTTTAAAGCGGGGGCGAGCTTGGGCGTTGGAGGAATGTTGTATTTAATAGATTTT	1	+	chr6959:73-192
Sly01g0012461(-)_2	adHiCsTomatoe_10X4598843	GATGGTGGCGTCGCGGATGGGCGTGACGGGCGTCGTAGTGCGTTAGTGCGTGGAGGGTTTTAAAGCGGGGAAGAGCTAGGGCGTTGGGAGGAAGGTTGAATTTAATAGATTTTAGAGTGC	1	+	chr6960:85-204
Sly01g0012491(-)_5	adHiCsTomatoe_10X4598805	GATGAGCGTGATAGGCGTCGTCGTGCGTCGGTGCGTGGAGGGTTTCAAAGCGGGGGCGGGCTAGGGCGTTGGGAGGAAGGTTGTGTTTAATAGATTGTAGAGTGCAATGAATGATGGATG	1	+	chr6962:37-156
Sly01g0012491(-)_4	adHiCsTomatoe_10X4598772	TTAGGATATGGGGTGGTGGCGTCGGGGATGGGCGTGACAGGCGTCGTCGTGCATCGGTGCGTGGAGGTTTTTCAAGCGGGGGGAGGGGCTAGTGCGGTGGGAGAAAGGTTGTGTTTAATA	1	+	chr6963:73-192
Sly01g0012491(-)_3	adHiCsTomatoe_10X4598761	TTATTTTTGCGGAAAATACGTTTGGATTGAGACGCCATTAAGATATGGGATGGTGGCGTTGGGGATGGGCGTGACGGGCGTCGTCGTGCATTGGTGCGTGGAGGGTTTCAAAGCTAGGGG	1	+	chr6964:37-156
Sly01g0012491(-)_2	adHiCsTomatoe_10X4598736	GGATATGGGATTGTGGCGTCGGGGATGGGTGTGACGGGCGTCGTCGTGCGTCGGTGCGTGGAGGGTTTTCAAGCGGTGGGCGGGCTAGGGCGGTTGGAGGAAGGTTGTGTTTAATTGATT	1	+	chr6965:73-192
Sly01g0012491(-)_1	adHiCsTomatoe_10X3926743	GACGGGCGTCGTCGTGCGTCGGTGCGTAGTGGGTTTCAAAGCTAGGGGCGGGCTAGGGCGTTGGGAGGAAGATTGTGTTTAATAGATTTTAGAGTGCAATGAATGACAGATGCTATCATA	1	+	chr6966:109-228
Sly01g0012511(-)_5	adHiCsTomatoe_10X4598708	GGGATGGTGGCTTCGCGGATGGGCGTGACGGGCGCCGTCATGCGTCCGTGCGTGGAGGGTTTCAAAGCGGGGGGTGAGCTAGGGCGTTGGAGGAAGGTTGTATTTAATAGATTTTAGACT	1	+	chr6967:25-144
Sly01g0012511(-)_4	adHiCsTomatoe_10X4598683	GATGGTGGTGTCGCGGATGGGCGTGACGGGCGTCATCGTGCGTCAGTGCGTGGAGGGTTTTAAAGCGGGGGCGAGCTAGGGCGTTGGGAGGAAGGTTGAATTTAATAGATTTTAGAGTGC	1	+	chr6968:85-204
Sly01g0012511(-)_2	adHiCsTomatoe_10X4598660	GAAAATCAAAATATAGTAATTTATTTATTTTGCGGAAATTACGTTTGGATTGAGACGTCAATAGGATATAGGATGGTGGCATGGGGGATGAGCGTGATAGGCGTCGTCGTGCGTCGGTGC	1	+	chr6970:13-132
Sly01g0012511(-)_1	adHiCsTomatoe_10X4598624	TTAGGATATGGGGTGGTGGCGTCGGGGATGGGCGTGACAGGCGTCGTCGTGCATCGGTGCGTGGAGGTTTTTCAAGCGGGGGGAGGGGCTAGTGCGGTGGGAGAAAGGTTGTGTTTAATA	1	+	chr6971:73-192
Sly01g0012531(-)_4	adHiCsTomatoe_10X3926272	GACGGGCGTCGTCGTGCGTCGGTGCGTGGTGGGTTTCAAACCTAGGGTCGGGCTAGGGCGTTGGGAGGAAGATTGTGTTTAATAGATTTTAGAGTGCAATGAATGACAGATGCTATCATA	1	+	chr6972:109-228
Sly01g0012531(-)_3	adHiCsTomatoe_10X4598569	TGGTGGCGTCGGGATGGGCGTGACTTGCGTCGTCGTGTGTCGGTGCGTGGAGGGTTTTAAAGCGGGGTGCGGGCTATTGCGGTGGGAGAAAGGTTGTGTTTAATAGATTGTAGAGTGCAA	1	+	chr6973:85-204
Sly01g0012531(-)_2	adHiCsTomatoe_10X4598544	GTGGCTTCGCGGATGGGCGTGACGGGCGCCGTCATGCGTCCGTGCGTGGAGGGTTTCAAAGCGGGGGGTGAGCTAGGGCGTTGGAGGAAGGTTGTATTTAATAGATTTTAGACTGCAATA	1	+	chr6974:85-204
Sly01g0012531(-)_1	adHiCsTomatoe_10X4598527	GATGGTGGTGTCGCGGATGGGCGTGACGGGCGTCATCGTGCGTCAGTGCGTGGAGGGTTTTAAAGCGGGGGCGAGCTAGGGCGTTGGGAGGAAGGTTGAATTTAATAGATTTTAGAGTGC	1	+	chr6975:85-204
Sly01g0012821(-)_3	adHiCsTomatoe_10X4722529	GACTAGGAGTAGTAGCCGTAGGTGGCTGAGTTTCATCATCATCATCATCAAAAATAGGCGTATCAGTATAATTATCAATATCTTTATCTTTATCATTATCACTAGGTGAATCCTCATCAA	1	+	chr6976:1-120
Sly01g0012821(-)_1	adHiCsTomatoe_10X4598477	TTGGGCGTGACGGGCGTCGTCGTGCGTCGGTGCGTGGAGGGTTATCAAGCGGGGGGCGGGCTAGGGCGTTGGGAGGAAGGTTGTGTTTAATAGATTTTAGAGTGCAATGAATGACGGATG	1	+	chr6978:97-216
Sly01g0013001(+)_3	adHiCsTomatoe_10X4598362	TGCAGGATATCACATAGAGAGAAGATAAACACACAAAGTTGTTTTGTTTGAGGACATCTTGACCCACGAGTAAAGGGAAATTATCTTTTTAACAATAGGAGTTTGCTTGTTTTAGTTTGA	1	+	chr6983:97-216
Sly01g0013011(+)_4	adHiCsTomatoe_10X4598246	CATAATATGTCAAAACTTATTTAAGAAAATATGAGGGTCATGGGTCTCATAATATGTCAAAACTTATTTAAGAAAATATGAGGGTCATGGGTCTCATAAATAGTCATGAGAAAGATAAAT	1	+	chr6988:37-156
Sly01g0013031(+)_3	adHiCsTomatoe_10X4598068	TTGTGAAGTTCAAGGGTTCATGGAGAATTTCATTGGAAAACATCAATTAAACATCATTAACATCATATCGTAACGTTTGAAAAACTTGCATGCAAGAACCCAAGACTTAGAGTAGAAATT	1	+	chr6996:37-156
Sly01g0013061(+)_1	adHiCsTomatoe_10X4597983	TTAAATATATAGATAATGTCCCATTACACTATCCACACTCAAGCATCACCTTAAGGCCACGAGGAAATCATGCATACAACCTTTATTAATCAGACACTTGTGTTCATAGAACCATTTCAT	1	+	chr7001:13-132
Sly01g0013071(+)_1	adHiCsTomatoe_10X4597867	GGTATACTCAAAGAGTAAGAAGGAACATGAAGAGCATTTGAGAATGGTATTAGAAATGTTGAGGGAGAAAAAGCTTTATGCCAAGTTCTCTAAGTGTGAGTTTTGGCTAGATGCAGTGTC	1	+	chr7006:25-144
Sly01g0013071(+)_4	adHiCsTomatoe_10X4722469	GATCTTCTTTTCTTGACAAAATTAAGGGAAAACAGTTTGATGATGAGAAACTAAGGCGAATCCAAGATAAAATATTGCGAGGGGAGGCTAAGGAAGCACAAATCGATGAGGAAGGTGTTT	1	+	chr7009:1-120
Sly01g0013091(-)_4	adHiCsTomatoe_10X4597696	AACAAGACCTATATACCTTTTCAACTACCATAGACTCACCCACCGGAGTAGAGACACGAATAGGCATATCAAGTAATTCACAATGTAAATTTAGACCATTAGCAAATGAGGAAGATACAT	1	+	chr7014:49-168
Sly01g0013101(-)_4	adHiCsTomatoe_10X4597584	ATTATTGATACCATCAAGATTGAAGCTCTCGCTACACAAAATGGCCACCATGCAGTTCCAAAACTTATTTATTCTTATGACAATGTCATCCATGGATTCAGTGTTGTATTGTTTTAGTTT	1	+	chr7018:85-204
Sly01g0013121(-)_4	adHiCsTomatoe_10X4597452	TTAGCATCTCAAATCTCTTCCCATCATGTATGTATTTTTTGCTATTCTATTTTAAATTATTATGTGCTTGAATTTTCATTTTGGTTTGTTCATAATAGTAATAAAAAAAATTTTATTGTC	1	+	chr7024:73-192
Sly01g0013121(-)_2	adHiCsTomatoe_10X4597427	GCACTGACCTTAACCACCAATCTTTAAGTTGTGATGTTGGGGCTGGCCGCCTGGGGTAGGAGGAGGGTGGGCAAACTCTTTTATTAAAAATTGGGGGTGGTAGAGGTGCAAGTGGTGATG	1	+	chr7026:13-132
Sly01g0013141(-)_3	adHiCsTomatoe_10X4597327	TTTCTTATGAGTAAAGGTCACTAGATGTATCACCTTGTATTATAAAAGAACTAAATTGGAAATAGCAAAATCTAAAATTTTGGAGGGTTAAGCTAAGTATGAGTTTTCGGTCAGCTTAAA	1	+	chr7031:61-180
Sly01g0013151(-)_4	adHiCsTomatoe_10X4722424	AACGAAAAATATTTTATGAAACAAAAAGCTTTAACTCTCAAAACGATAAAAAGGGTCATTATAGTTCAACATCATCATCATTTAGCATCTCAAATCTCTTCGCATCATGTATGTATTTTT	1	+	chr7034:1-120
Sly01g0013151(-)_2	adHiCsTomatoe_10X4597246	GCACTGACCTTAACCACCAATCTTTAAGTTGTGATATTGGGGCTGGCCGCCTGGGGTAGGAGGAGGGTGGGCAAACTCTTTTATTAAAAATTGGGGGTCGTAGAGGTGCAAGTGGTGATA	1	+	chr7036:13-132
Sly01g0013161(+)_2	adHiCsTomatoe_10X4597188	CTGAGGTATGTATTCTTACGTAGAGATGACACTTTGTCGGCAATCAATGTATCAGATTTGAATGTGCAAGAAATAGAGTCTGGTGGAAGTTTTTAAAAGGTTCAAATGAGCCATTAGTTG	1	+	chr7039:37-156
Sly01g0013161(+)_4	adHiCsTomatoe_10X4597155	TGCTGTTATAGGACGTTTGCATTCAAGAGGATGTCGTTTGGATTATGTAATGCACCGGCCACCTTCCAGCAATGTATGATGTCAATATTCTCTTATATGGTGGACGACACTATTGAGGTT	1	+	chr7041:25-144
Sly01g0013171(-)_2	adHiCsTomatoe_10X4597091	CTTATGACGTTAAGATGATTTAGCCCCGTTCACCTCCATTGTTTTAGATTAAGGTCCTTCCGACTAAAACATGATTGAGTCTCTTGTGGTCAGTAAACACATCCACATGAATAATATAGA	1	+	chr7043:85-204
Sly01g0013201(+)_1	adHiCsTomatoe_10X4596984	TATGATGAATTTTAAAGCCGTGACAATGTGCTTATAATGCAAATTTATGAAGTACATATAAATAATTAATGAAGAGAATGTGACTTGTGATGAGTATCGTGAATGCTCGACCATTTTATA	1	+	chr7049:37-156
Sly01g0013221(-)_2	adHiCsTomatoe_10X4596851	TTAATACAACAATAGACATATACTATGACATTCTCCTTCCAAAGGTTATCAAAAGACTTACTCAAGTAAATCAAGAAGATAACGTCCATGATTGACCTCTTCAAGATTACCTAAGTAATC	1	+	chr7055:37-156
Sly01g0013241(-)_1	adHiCsTomatoe_10X4596749	ATGTAAAGTAGTTAGAGATGTTATGCCTACTGGTTCTCTTTAATATGCAACTTGTAACAACAGATTATTTCAAACTTTTGCATGAAATTTTTGATATTTTAATTCTTGATTCTGGTTGAA	1	+	chr7061:13-132
Sly01g0013271(+)_2	adHiCsTomatoe_10X4596581	TGAGGACAACATCCCAAGGGTTAATTTCCTAGCATGGGTCATCCTCTTCTGCCAGTTATCAGTTGGTCGCTTGTATTACATGTCTTACGAAGATTGTGAAGCAGCAAAAATTATGAAAAA	1	+	chr7068:25-144
Sly01g0013271(+)_3	adHiCsTomatoe_10X4596563	TCATAGTTATCTGTGTGAGTGTCGCATAATCTCATAACTCACATGCCATTGACTTCTTGTTAATGTGTTAATGCCCTTGAATTCCTCAAGGAATTGTTCCCATGTGTCGATGGTGCGTGT	1	+	chr7069:49-168
Sly01g0013271(+)_4	adHiCsTomatoe_10X4596550	GAAATAATTTTCCAAGTGCCAAAGGAAATTGCCTACCTCTAGGGCGTCACGGACACCCTTGAATGTTGGTGGCTTGATAACCTCGACTCTGGACTCCCTTTCCTGGCCAAGTGATGTTGT	1	+	chr7070:37-156
Sly01g0013281(+)_1	adHiCsTomatoe_10X4596511	GCTGACCTATTTCATTTATTTTGATGTTAATTAGACTTCAATTATATTATGATTTGTATAGTCCACTTATGGTGGCAGTGTTGTGTGTTTTACTTGAAATTGATGTGGCCTTGTCGGCGT	1	+	chr7072:49-168
Sly01g0013311(-)_4	adHiCsTomatoe_10X4722347	GATCTAGATTGTGTTATAGATATAAATAAAGCAATATTAATATGAATAGGGAATATATCTAAACAACTTATTGATAATAAAATAACAGCGAGAGAAACGCCGAAATATATAGAAAGAACA	1	+	chr7077:1-120
Sly01g0013311(-)_1	adHiCsTomatoe_10X4596376	TATAAAATTTTAATAAATACAGGACAAGAAGAAAATTACATAGCAATAGAATTAGTATTGGAAACAGAAATCATAAAAACAGGACACTTATGCCCTGGACTACCTAGCGAGATAGTAAAT	1	+	chr7080:13-132
Sly01g0013361(-)_1	adHiCsTomatoe_10X4596102	ATATGACTACTAAATCTTTTTTTGTGAGCAGAGATGTGATATTTAGAGAAGATATGTTTACTTTTAAACAAGAGATGGTTCATGATAGGCATTCCTTATTCAGAGACACTTTACAGGTCT	1	+	chr7093:61-180
Sly01g0013381(+)_2	adHiCsTomatoe_10X4596033	TCAAGAACAATGTTTCCCAAAAAGCTCTCAAAATTCAAAATAGAAGCTAAGTTTGAAAACACACTGTTTAAAGCTAAAAATTCAATACTAAGCTAGAAAATATTAATGAGTATTTTAGTT	1	+	chr7097:49-168
Sly01g0013391(+)_2	adHiCsTomatoe_10X3913510	TGAACCAATGAAGTACCTTGTTATAACTGTTCAAAGTTCTTATTTTTATGACTTTTGTCAGGTTGTTCCTGCTTGGTTGAATTGCCTGCCTATAAAAGGTGACCTGATAGAGGCCAAGGT	1	+	chr7101:109-228
Sly01g0013391(+)_3	adHiCsTomatoe_10X4595937	ATGAACAAGCCATGCATTTTGCAGCTATTGTTTTGGGTCTGTCAAACAGTATATTGGCCGACTTATTTACAGCAATTTTCTGTTATGACTTTTGGCTTATCTTTGTCATTTTAATGTGCT	1	+	chr7102:25-144
Sly01g0013391(+)_4	adHiCsTomatoe_10X4595915	TTATGCAATGACAACAACTGCACCTTAATCCCAAGCTAAGACCGATTCAGTTATGTGAATCATAAGCTATTTATTTCCAATATTTAGGAAGAGCCTGATGTACCTTCTAATAAAGTGAGA	1	+	chr7103:13-132
Sly01g0013421(-)_5	adHiCsTomatoe_10X4595731	CGCAACACATGATTCGTCTATATCAACATTTGTATCACATGTAGCAATAGATGAATCATCTATCGCAACGTGTGACACAAATATAGCAACATATGCATGTAATATACTTATAATAACTTA	1	+	chr7111:61-180
Sly01g0013421(-)_4	adHiCsTomatoe_10X4595722	TGATGGGTCAAATAAGGAATGGCTTCAAATGCCCAGGCCTGTAAAAAATGAAAATCTATCAATAATCAATTGTTGAATTATTACTTAATATAATATAAGAAGATTAAAAAACATTCAGCT	1	+	chr7112:25-144
Sly01g0013431(+)_2	adHiCsTomatoe_10X4595619	ATAGACGAGGGACCTTCAAACATGCACGAGACATTCATGGAGACCCTTACCTTGTCCTCTCCACTGACGCTCTCCATGCCCGAAAACCTAAAAAAAAGTATCTTGTCAAAATACCAAAGA	1	+	chr7117:97-216
Sly01g0013451(-)_3	adHiCsTomatoe_10X4595500	CACCAATAAAAAACATAAGCATCAAGAATGAAAGATGTCATGGGATGCAATGCACTATGACACCATAATATGATATGCCTCAGAATACCAAATACTCTCTCAACCGTATACACATGATAC	1	+	chr7123:49-168
Sly01g0013451(-)_2	adHiCsTomatoe_10X4595479	TCATACTTTATCTCAACACGGACGATATCAACGTGTTAGACCTTTACTCATACCAATGTCATGTCAATGCATTTGCAAAATATGATATCAAATAAAGGGGATGATGCAACATCTCAACAA	1	+	chr7124:25-144
Sly01g0013461(+)_4	adHiCsTomatoe_10X4595391	CCTAGGTTTGAGAAAAATCCTACCAAAAATTTTACAGTGCCTGCTTAAAGTCGAACAAAGTTGTACGAGTGATTAATTACGGTTGGATATATTCATCCGATGGGGCCCAAGCCAGTAGAC	1	+	chr7129:13-132
Sly01g0013461(+)_5	adHiCsTomatoe_10X4595368	GAGACCATATCCATCATCTACCAAGACATGGTTTATAACCCTTTCTCGACATATAACAGTGTTATGCAAAGCTTTATTGTGCATCCTCCCTTCGAAGGGCAACTCTTCATCATAAAATTT	1	+	chr7130:68-187
Sly01g0013471(-)_2	adHiCsTomatoe_10X4595271	TGATATTTGTAATGACCAAAAGTACCCCCTAGGCGTTACTAGCGTCGTCATTCTCGAATAGGATTTAGACAATTCCTTAGCATTCATCATAACATGTATCCTAGAATAAAAATGCGGAAA	1	+	chr7134:61-180
Sly01g0013481(+)_2	adHiCsTomatoe_10X4595215	CCGTCGATAATTATCCATTAGATTACATTCTACGTCTCGAAAAATGGATTCGGGGAGTTACAATCTTACCTTTAGCTTCAAGAATGGTGGAAATTTTTCAAGAATTTCCTGGGTTCATTC	1	+	chr7137:73-192
Sly01g0013491(+)_2	adHiCsTomatoe_10X4595155	AGAGATGATGACTCGCATAAAGAATACTAAGAATCATAAAGGTTGTCTGATACTTAAATTAGATTTAGAAAAGGCTTTTGATAAACTTAAATGGTCTTTTCTGAAAAGAACCCTTCACCA	1	+	chr7141:13-132
Sly01g0013501(+)_1	adHiCsTomatoe_10X4595101	TTCTATTAGCATTCACCATTTTCGATAGGATATGCTTGATTTCTCGGTTGGACACCTCAACTTTCCAACTAGTCTGTGGACGGTACGGAGTGGCTATATTCCATATTTCTCAAATAGCCC	1	+	chr7144:37-156
Sly01g0013501(+)_3	adHiCsTomatoe_10X4595060	CATCTAATCAACCTTGGTTTCACATCCTTATTTACCATCAAATATCTCAAAGCGAAGTGTTAGTATGCACTATAATTCTCGTTCTAAGCAAATAGGAGCAAAATTTTTCGAAAGCAAATA	1	+	chr7146:73-192
Sly01g0013521(+)_2	adHiCsTomatoe_10X4594982	AGACATTTATGGATATAACAAACCCTTGTGCCCATGAAGGCATATTAGGGTCGACAGGGATTCTTCATTTGTCCCTGGCTTCCTTGGTGTAATTTCTACGTCTGGCTAGCTCTGCTCTCT	1	+	chr7151:13-132
Sly01g0013531(-)_2	adHiCsTomatoe_10X4594890	CAAGAACAATACATGCTAACAAAATCCAGAACCACATACCAACAACATGATTTCTATCTTATTCAACATTGAAATTGTAACTAGCATACTAGGAAAAGGAGTTCGACAAGAACGACGGGA	1	+	chr7154:73-192
Sly01g0013601(-)_5	adHiCsTomatoe_10X4594617	CAAAAAGTAAGAGAGAGAGAGAAATAAATAAAATAAAGGAAAAACTTATGATAAAAAATATACATTTTATATTAAATTAACATGTGTCATATAATGATTGGTGTGTGAATTCACTTGCTT	1	+	chr7166:49-168
Sly01g0013601(-)_4	adHiCsTomatoe_10X4722175	GATCAACAAATGTCAAAATAATATATGTTCAAAATTGTTTAATAGGGTAATAGGACAATTCCAAAGTTAAGGTGTCTTTTTGCAAATCCGACATAACATCAGTGGTGACTTTATGTCTTT	1	+	chr7167:1-120
Sly01g0013611(+)_1	adHiCsTomatoe_10X4594529	TTCTTATTGATGTTCTTTATGGAGTTTGTTATGTGAAATATGCTAAGATAATGTCTAATGGAAATAAATTATTATGTGAAGCATGTCAAAGTGTGTAATATGATGAATGAAGATGTAAGC	1	+	chr7171:13-132
Sly01g0013731(-)_2	adHiCsTomatoe_10X4593930	ATGCACACTTGTGTGAGGAACTTCATCATGATGAACTATACCATCAAAATTTGAAGATTCTACCTTCTCCACTTTGTCAATATCTTCAATTGTTTGATTCTCCATGAAAATAATATCACG	1	+	chr7202:97-216
Sly01g0013741(+)_2	adHiCsTomatoe_10X4593891	TTCACTAATACAATAAAAGGGTTAAAAATATTCTTGTAATGCCTATACAAGTACCAAAAGAGAATACACAATAGCCACACCAACAAAAATAAATAGATAGAAACACCACCCATACCTAAC	1	+	chr7205:13-132
Sly01g0013791(-)_3	adHiCsTomatoe_10X4593674	AGAATTCATGCTAGACTTGTCTATACGTGTTTTAGATTAGTCTATGAATTTTGCTTAGTCCTATTTATGATGGGAACTCTCGCAAATCTCCAAATGAAATTCCTAGGTTAACCAAACTAT	1	+	chr7217:49-168
Sly01g0013801(-)_3	adHiCsTomatoe_10X4722071	GATCTCATTGTAGTCCACTCCCTCTCTTTGGTTGAAACCTCTGGCAACAACCCTGGCTTTATACTTGACTCCTTCTGCTGGTGATATCCCTTCCTTCTTCTTGAAAACCCATTTGCAAGT	1	+	chr7221:1-120
Sly01g0013801(-)_2	adHiCsTomatoe_10X4593590	CGGCAAACCATTTTTCAGAATCAGAACTTAAAATGGCTTATTTGTAAGTAGACGGTTCATATGTATCTACCTCTTCAGCAACCTGCAATGCATAACCCACCATGTCCTCAAAACCATACT	1	+	chr7222:49-168
Sly01g0013831(-)_3	adHiCsTomatoe_10X4593480	AGACTGAACCAGGTTCCCCTACACAGGTTTGTGACGCAAGGCAACACACACATGAGTCGGTCTCCTGTCTCATACCTCAACATTCTTACCTCGAGCATTAAGTTCAGTGAGACTGTCACA	1	+	chr7228:61-180
Sly01g0013841(+)_4	adHiCsTomatoe_10X4593353	ACAAGAAACAATCTCTCTTTCAATGCCCCAAAAATTTTTACCATTGAGAACTATTGAATTTGGTGGATGAGAATGAAATCATACTTTAGAACATCTGTTTTATGGGATGTTTTGGGGGAA	1	+	chr7234:32-151
Sly01g0013871(+)_1	adHiCsTomatoe_10X4593229	GAGCATTGATATGGCTCCATTTGAAGCATTGTATGGTAGGAGATGTAGGTCTCCCATTGGTTGGTTTGATTTATTCGAGGTTAGACCTTGGGGTACTGACCTTTTGAGGGATTCGATAGA	1	+	chr7241:37-156
Sly01g0013881(-)_4	adHiCsTomatoe_10X4593159	GGCAACTATGTCAATTATGTGTTGCAACTTATAGCAAAATATTTCATCTGTGGCAACATATGTCAAGTATGTGTTGCTATTTACAATCGAATATTGCATCGGTGGCAACATATGACAATT	1	+	chr7244:61-180
Sly01g0013881(-)_1	adHiCsTomatoe_10X4593112	TTAATTTTGAACAAATTCATTTGTGTCAACATATGACAATTATGTGTTACATTTTACAACAGATATTGCATATATCGCAACATATGTCAATTATGTGTCACAAGTACCACATAATGTATC	1	+	chr7247:25-144
Sly01g0013891(+)_2	adHiCsTomatoe_10X4593075	TCTTGTTGAGGAGTAATTTCTATTTTATTTAGTTTTTCTATTAATTCTTCTACTCTAGTTGTGCTTATGATTTTACCTTCAGATTTTTCTTTTTTATCTATCTTTTTATGTAATTGTAAT	1	+	chr7249:49-168
Sly01g0013911(-)_2	adHiCsTomatoe_10X4592968	TCATTCACATAGCACCTCTACCATAAGTGGACCATACCAATCACAATATAATTCAAGAGCTACATTACTTAAAATAACGAGAATTAGGGCAGCGTATCACCAATCCATTCTCAACACTTC	1	+	chr7255:40-159
Sly01g0013971(-)_3	adHiCsTomatoe_10X4592764	TTGTATACCATAATGGAGCATAATTCAGGACTCAAAACAGTCCCAACATGAACATGCAACAAAAGAACCCAAATTCTAAGCTAAAAATCAGCAACTATGGCAGCAGCTACTTACAAGATT	1	+	chr7265:61-180
Sly01g0014011(-)_5	adHiCsTomatoe_10X4592540	ATTTTGGACAGTATTTCTTGGAAGAGTGCCCGGTTGCCGTGTGTTCACAGTCGCAGATATTTGGACCATTTGCAACTCAATCTGCTTAATCGATATTGCATGTGTATCGAATTTCTGCCC	1	+	chr7277:37-156
Sly01g0014011(-)_4	adHiCsTomatoe_10X4592515	TAACTTCACGATTTTGAGGAGGGACATAGGGCTCATTCCTATCATTTCTGTTACCATAGTTACCCCTGTTGAAGTTGTTGTCGCGGTTTTAGTTTCCATATCGGATATAATGACCCTCAC	1	+	chr7278:85-204
Sly01g0014011(-)_3	adHiCsTomatoe_10X4592510	TTTCCTAGACCTTGGAGCCATTTCTCCTGATTTGAGCCTTGGGCACTCGGTCAGAAACCCGCCCGTCTGCTAATTTACCGCATAGGAATTCTCCTCAGAATAGCATTCATCATTTGATTG	1	+	chr7279:13-132
Sly01g0014031(-)_5	adHiCsTomatoe_10X4592418	TTTGAAAGAGTTGCAACCTTTCGAAATTGGTTCCTCTTAGCAATAAATACCACTGAATCTTCAGACTTTTTCCTTATGAATTTTTCTAATTTTTTTCTTCTTCTTCTGCACAAAGTTTCT	1	+	chr7284:13-132
Sly01g0014031(-)_3	adHiCsTomatoe_10X4592379	CAACTTCGAAATAATTGTGCGACGCAATTGAGAAGAAATATAAGACAGAAAATGCATACCTGAAAAAGTTTGTGGCCACAACGTGTTTAGAACATAAAATTCTTGATAGTAAAACTGTTA	1	+	chr7286:32-151
Sly01g0014031(-)_2	adHiCsTomatoe_10X4721938	GATCTGATTACTGAGGATATGGTAGTAAATGAAGCTTTTCAAGTGAGAGACTAAAAGCAACACAAGAGTTGTAAATACTCCTATTGAATGTCCTTTAAGGATAGAGTCTACGACATGCAT	1	+	chr7287:1-120
Sly01g0014041(-)_4	adHiCsTomatoe_10X4592319	CCTCAATACCTAAGAGAATTGACTCGAAAAAACAACCTGAAAACGCGAATCAAGTCAACCCTAGGCTTGCTACAACTCAACCAACAAGAATTCAACAATGTTCTTCAACAACTTCAATTT	1	+	chr7290:13-132
Sly01g0014041(-)_3	adHiCsTomatoe_10X4592279	AAATAAATCCTTAAAACGAATTAGGAGATAGACTTAAATTCGGATTGGAATTTCTTTACTTCAAGAACTCAACTTCCGGAAGGCATATCTCACTCATACGATATCAAAATTGTGCAAACT	1	+	chr7291:97-216
Sly01g0014081(-)_4	adHiCsTomatoe_10X4592110	TAATTAAGGAAGAAAATGGTACAAAAAAAATGACCCTAACTGTCCTTGAATTTTTATGAAGAAAAAAAAATTTACTAGCAAGATTCGGTTCCTTCCCAACAAAAGGACATTGAAATTGTG	1	+	chr7301:25-144
Sly01g0014101(+)_3	adHiCsTomatoe_10X4591912	TCAAAGAATGGACTAATCATTTATATGTACTTCATAAATATGCATTATAAGCACATTTTCATGGCTTTAAAATTCATCATATTTTCCTGACACACCTCAAGCTCACTTTGAAAAATCAAG	1	+	chr7311:37-156
Sly01g0014121(+)_1	adHiCsTomatoe_10X4591863	ATAGATGATATTTTATTAGCTGAAAATAGTTTGGAGTATGTGAAAACTATCAAGTCATGACTTCCAAAATCATTTTATATGAAAGATATAAGTGAAATAGATTATATATTGGGTGTTAAA	1	+	chr7314:25-144
Sly01g0014131(-)_3	adHiCsTomatoe_10X4591769	GGCGTTGTTAAGCTTTGACCGGTGATTTTTAAGCTTTGAAATGATAGGATTTGATAAGTTTTAAATGCTTTGTTCGATTTTAAAATGTTTCCACTGATTATAAGAAAAATATAAATGGGA	1	+	chr7319:73-192
Sly01g0014141(+)_3	adHiCsTomatoe_10X4591655	GAACGGAGACCCTCGATGGACCGTCGTGCTTGGAACGATTCGTCATACCTACCGTTGAGGGTAATAAAGAAAGCAATATAAGAATTTGTGAATTATTGGACGAGGGAATCCATGACGGCC	1	+	chr7324:49-168
Sly01g0014171(+)_2	adHiCsTomatoe_10X4591446	TAAAATTGGAAATATTGTCTTGATAACCGTGAAAAGTCAAAATGGCATTGGTGTCGAGGAGTGGTGTTACTTGAGAATTGTTGGTTAAGCTGATTTTTTCTCATGTTAGTTTTAGTGGTA	1	+	chr7334:13-132
Sly01g0014191(-)_3	adHiCsTomatoe_10X4591363	AAAAGGAGTGTCGTTCGGCTATGCTACATGACAATATGACCATTTATCATGACATGGTTCATGCTCAACAAGAGTAAGAGCCAACGGCTTAGAGGAAGAGTAGATATTCTAATAGGGAAA	1	+	chr7338:71-190
Sly01g0014211(+)_1	adHiCsTomatoe_10X4591269	AACCTTGAAATTTTTGACATATAGTGATGCCATAAATGCACTAGGATGAATTTATTCCGTTAAATACGTAGCTCTTAATTCATTTTTAAATCATCCCCTCACTTGTCTTTTCACCTTCTA	1	+	chr7343:13-132
Sly01g0014221(+)_2	adHiCsTomatoe_10X4591167	TGCCAGATAGCCATGATGGAAGAGATGGAGTCTCTTCACAAAAATGAGACATAGGTCTTAATTAAAAGGAAAAGGGGATGAGGACAGTTGGTGCAAATGGGTCTACAGAAAGAAAGAAGG	1	+	chr7347:49-168
Sly01g0014231(+)_1	adHiCsTomatoe_10X4591133	TCACTTCCATGTTTGTCTCATGCGTCTAATCACTAATTTACACTTCAATCCAAATAGTACCGAGGCTTAGCTTGGTCCTACTCAATCTGAACCCTTTAGATTCTGGACTCTTTCTCCACA	1	+	chr7349:37-156
Sly01g0014261(+)_2	adHiCsTomatoe_10X4590902	AGACACACAAACACTCCCTCCAAATGCCTACTTGTGCAATGGATAAATAGCGTCCCACCACCACCTACCCTTAGTATTAAACCCTTTAAAAGATTAGTTCATTACATTCTTTTGTGGGGG	1	+	chr7361:25-144
Sly01g0014301(+)_3	adHiCsTomatoe_10X4590688	CATTCCTGCAGATAGGATAAAATTAAAATTCCTTAACAAGGTTAGGGATGAATCAAAAAAGATATATTTATTGGTTCTACCTCCTATTTTTTATGAAGAGAATGAATCATTTTCTCAAAG	1	+	chr7370:42-161
Sly01g0014301(+)_4	adHiCsTomatoe_10X4721771	GATCAGAGAAAATGGGTTAGGATTTCCTGAGGGAATGATTTGGAAGTTCCAAAACCAAAAATAGTTGTATTTCCTAGCAACAACACAATGGAGGAAGTCCGCTGACCACTTTTGGTCAAA	1	+	chr7371:1-120
Sly01g0014371(-)_5	adHiCsTomatoe_10X4590411	TTGGTCTTACCATCAACAAACCAATTACATCCAATAATAGGTGTAGTAACATCATTCAATCGTAATTAACACAAGAACTAGGTCAATTGCATCATCGCTATCCCAATTAACTTCAATTCA	1	+	chr7383:37-156
Sly01g0014371(-)_4	adHiCsTomatoe_10X4590384	AAATTCAATTCAAAACTACAAAAAGTTTGAAATTTATGATATGTTTTAAACTGTGGAAGAATTTTGTAGGAGGGTCCTCAAAAATTTCATCAAACGACATTTCAAGACCAAACAAGTTTG	1	+	chr7384:49-168
Sly01g0014391(-)_4	adHiCsTomatoe_10X4590314	TGAGAACTTGTCTTATGAGGAGGAGCCTGTTGCTATTTTAGATAGAGAAGTTCGCAAGTTGAGGTCAAGAGAGATTGCGTCCATCAAGGTACAATGGAAGAATCGACCGGTTGAAGAAGC	1	+	chr7388:37-156
Sly01g0014391(-)_3	adHiCsTomatoe_10X4721738	GATCGTTCGGGGACGAACGATGGGTAAATTGGTATCTAATGTAACGACCCGTTTAGTCGTTTTGAGCAACAGACTTCAATTCTGGAAAAACTGGCAGAAGCGACGGACACCACGACGGAC	1	+	chr7389:1-120
Sly01g0014411(-)_2	adHiCsTomatoe_10X4590164	TACTCACACAAACACACAATAAATGAATGAATGAATGAAGTTAATGAATAAAAAGGGGGATTTGGGGATGGACACTCTTTGTGAGTTGAGATGAAGTGTTTGGTAGCAACCTCACTATTC	1	+	chr7396:61-180
Sly01g0014421(+)_2	adHiCsTomatoe_10X4590119	ATTATGAACATGGTCTTGCAACATGGCCAAATTAAATTATATTTCTTAATTAAACTCTTGCAACATGGTTTATATATCTAGTATAAGTAAATGACCAAATTTTACATTTATATTATTAGT	1	+	chr7399:25-144
Sly01g0014431(-)_3	adHiCsTomatoe_10X4590051	TGAGACTGTGCAGGTTTAGGTTTGAAGTGTGGGGAATTCTTGCTATTATAATTATCGTCCCTTTTGTTTTTTCTAAGAGGACAAACGTTTCACATTACTTTTCTATTGCCCTGACTAATT	1	+	chr7403:25-144
Sly01g0014441(+)_3	adHiCsTomatoe_10X4589958	TTCTTGAAAGTTGTAGTTGGTTTAGACTTGGTGAATAAATCAACAATAATATTACTTGAACAAACCTCTTGCATGTTGATATTACCATTCTTGGGAGCTCATGAGTGTAGAAAAACCTTG	1	+	chr7408:37-156
Sly01g0014451(-)_3	adHiCsTomatoe_10X4721705	GCTTTGATAGGGTCAAATTCAGTCCTTTATGGTATTGATAAAGTACAACTCATTAGAGATGACGTAAGAGAGCCCAGAGTCATCAGAAATCTTATTCAGATGTAAGGAGAAGGGAACTAG	1	+	chr7409:1-120
Sly01g0014471(-)_1	adHiCsTomatoe_10X4589828	TTTATGTAAAGAAGACCACAACTAATTGTACTTTTCACATATCTTAGCATTTGTCGAGCAACCTCAATATGGTGCTTCTTCATAATGTGCATGTAGCGATTCATCACACCAAATTAAAAA	1	+	chr7415:61-180
Sly01g0014481(+)_1	adHiCsTomatoe_10X4589819	AAATTTATCATCACTAAAATTAGAAAATAAGACATCATCCTTGAGTGTTTTATATTTATTGATTTGGATGATTAAAAGTAATATATTTGATGTAATCTCATATTGATTTCATTCTCTTAT	1	+	chr7416:25-144
Sly01g0014481(+)_2	adHiCsTomatoe_10X4589800	TTTTAGATGAGATGAAATTATTGGAATAATTGAATCATTGCTAGTAAGTTCTTTAACATTATTCTTGGAGTTAAAAGGACCAATAATATATACTCTTTGTTTAAAGAATTTAATCAAGTT	1	+	chr7417:49-168
Sly01g0014491(-)_3	adHiCsTomatoe_10X4589750	TATCAAATTCTTTTGAATTCTTATTTTTAACGCTTTTTCCTTCCCTTTTTTTTCTAAGCTCTTTTTTTGGAGCTTTTTTCCTCTTTTTTCTTCTTCTTTTGAGTCCTTATTCCTTGGAGA	1	+	chr7420:25-144
Sly01g0014511(+)_3	adHiCsTomatoe_10X4589572	TATTTACATTGAAAGCTCACAAATGCATCATATTTCTCTTGTTATATGAGGATGATACTATTATCAAAGGTAGCAACCCACCGCATGTCTCAAAATTGGTTCGACAACTTGGGAAAGAAT	1	+	chr7429:73-192
Sly01g0014521(+)_1	adHiCsTomatoe_10X4589560	TTGTTGATGATGAAAGTTCTGCTAACCACTTAAGCGCAAGATTAGATGTTGAGGAACACGTTGAATGTGACAATGCAGATTTTGAATCTCCCAGTTACACTAAGGAACAAATTTCACTTA	1	+	chr7430:49-168
Sly01g0014521(+)_3	adHiCsTomatoe_10X4589509	TATTTACATTGAAAGCTCACAAATGCATCATATTTCTCTTGTTATATGAGGATGATACTATTATCAAAGGTAGCAACCCACCGCATGTCTCAAAATTGGTTCGACAACTTGGGAAAGAAT	1	+	chr7432:73-192
Sly01g0014531(-)_1	adHiCsTomatoe_10X4589431	AGTAAAAATTTTCCATCCTTAGGCTCATAGATGGTATGGTTTCTTGAGAATCCTGGCCCTCTCTTTCAAAAATAGTAAGGTTGAGTTGCGTAGACTCCCTTACTATCGGAGGTGACTTTC	1	+	chr7437:13-132
Sly01g0014541(-)_3	adHiCsTomatoe_10X4721633	GAACTCAGGTAATGAAAAGCTTATGTTAAGCCTCAAATGGGTTAAAAAACGAGTAGAAATTGCTCGGGAATTGTTCCTTAGCTCTAAAAGTCAAAAAGTGCAAAATATGGTCATTTATGG	1	+	chr7438:1-120
Sly01g0014571(+)_3	adHiCsTomatoe_10X4589249	GTGACTTCGGCTATACAACAGAAAGGTTTAACAAAATTGTTGGGTCTTGATTATGAGGTGTGTTACAAAAAGGGCGCCGAGAATAGAGTGGCTGATGCTCTATCTAAGCGACAAGAAGGA	1	+	chr7447:37-156
Sly01g0014581(+)_1	adHiCsTomatoe_10X4589213	GTGACTTCGGCTATACAACAGAAAGGTTTAACAAAATTGTTGGGTCTTGATTATGAGGTGTGTTACAAAAAGGGCGCCGAGAATAGAGTGGCTGATGCTCTATCTAAGCGACAAGAAGGA	1	+	chr7449:37-156
Sly01g0014591(+)_1	adHiCsTomatoe_10X4589088	AATTACAAGTCATGCTACCCCAGGCAACACATAGCTTAGTGTAGCACTTGGGTTCTAGTTTTCGTTGATGAGTGCCCATCATGCTTAGAGAAGAGTTTAATCCATGCTCAGAAGGAACAC	1	+	chr7454:61-180
Sly01g0014591(+)_3	adHiCsTomatoe_10X4589057	TATCTTTTAACTGTGTGTCTTAAAGATGCGTCCCCACCCCAAGTAAAAGAACGTTCTATGTTAAACTGAATTAAAATAAAGTACACTAAATAAATTGAAAACGAAAGAGTACTTATAAAA	1	+	chr7456:25-144
Sly01g0014611(+)_4	adHiCsTomatoe_10X4588904	TTATTCAATTGGCCTGGATGCTCCAAAAATCAAGTCTCTGTCCCAAACAACGACCAGCAGCACGGGGCCGTTGATGGGACTACAAGGCATAGGTCGAGGAGTCGTCGACTGGGTTTGTTT	1	+	chr7464:37-156
Sly01g0014621(+)_3	adHiCsTomatoe_10X4588854	AGAACTGGAAAACGAGCTTAATGTTTATTGTTTTCTTGCAACTGATTTTTGTTGGTAATATGTTAACTATCTTTTTCAGAATTTTGGGCTGCTGTAATTTTCATCTGTTTTATTTAAAGA	1	+	chr7467:25-144
Sly01g0014621(+)_4	adHiCsTomatoe_10X4588827	GATTCATCATAGGGCTTTTTCAGAGGTCTAATGTTTTCTTTTGTTTTCCATTTGTCATTGGAGAAAGTATTATAAGAAAGTTGCTCCACCAAAGAGGGGAATATGAGACTGACATGTTGA	1	+	chr7468:73-192
Sly01g0014621(+)_5	adHiCsTomatoe_10X4588818	GGTGCTATATTGTTCTCACAAATCATTCTTCACATGTTGGGTGAGCTTGGATTGTAACTGCAGTTATTTGGAAATTTCAGAATTGCATTTGTGTTACTAAATTTTGCTTCGTAACTGAGG	1	+	chr7469:25-144
Sly01g0014621(+)_6	adHiCsTomatoe_10X4588791	ATTAGTAGCTCGGAAAAGACAATATATGTAATATTCTATTTCTCATCAATTTGGTAATGCCGGACGTAGGTATAAGAAGCATACTATCCTAATGCATGAGAAGTTTGTATGAGCGAAATA	1	+	chr7470:97-216
Sly01g0014641(-)_3	adHiCsTomatoe_10X4588755	ATTGAGATGATTTGTTTTGAGTTGAGGTTTCTTTTTGGACTTTGATTGGTGTGTTTAAGGTCTTAAAAAGACTCAATAACCATCAACAAGTAATTTAAAAATTATACAAAAGACCCTTGT	1	+	chr7472:37-156
Sly01g0014651(-)_2	adHiCsTomatoe_10X4588638	GGTGTTGACTCCCCTATGAGGGATACTCATCCATTGGATTCCCATGAGTGGAGGCCCAAATTTCCAAGTGGTATGTAGAGGGATTATACCTATCTCTTAGTTCTTGAACTATGTTGCCCC	1	+	chr7477:25-144
Sly01g0014661(-)_3	adHiCsTomatoe_10X4588588	GAAAGGTAGGAGGATTCATCCTCACAAAGTCTCTTAACCTAGGCCTCACCTCTCTATTTGATTGAGATGTTATGGCTTGGGCTAGGGTAACAAGAGCTCCTCTAACCTCCGCTTTAGTCA	1	+	chr7480:25-144
Sly01g0014681(-)_4	adHiCsTomatoe_10X4588485	TAAAGTATGAACACCAAAGGCCTGGAGGAACACTTCAGAGAATGCCCATTCCGGAATGGAAGTGGGAAAGAATTGCAATGGACTTTGTGGTTGGTCTTCCAAGGACAATGGGTAAGTATG	1	+	chr7486:13-132
Sly01g0014721(+)_3	adHiCsTomatoe_10X4588188	GGCACAAACTTGATGGCATGCGGAAAAGTGAAAGACCTGATTTTTTAAATGGACATCTACGGCCACATGGAAAATAAAAGCAAATTCATATTTTCAATTGTTGTAAGTGAAAGTTCACAT	1	+	chr7501:13-132
Sly01g0014731(-)_5	adHiCsTomatoe_10X4588162	TAGAAATGATAGTTAAAGAACAATGTGTGATGGCAATGGTTGATACAGGAGCCACTCATACGTTTGTAGATGTCAAAATTGCTACAAATCGGGGCTGAAGTTGTCTAAAAGCCCTTCCTA	1	+	chr7502:13-132
Sly01g0014731(-)_3	adHiCsTomatoe_10X4588106	TGTAAACAATGGAACGAGTTGTTGGATGATGGGTTGATTAATCCATCAAAGGCTCCATATGGTGACACTGTTTTATTTCAAAAGAAACAGGACAGGACGATGCAAATGTGTGTAGACTAC	1	+	chr7504:25-144
Sly01g0014761(+)_1	adHiCsTomatoe_10X4588010	AACATTCTCATATACATACATGAATTATAATGAAGTAATTATTAACATATTTCACACCTATATGAAATTACAATCATCACCTACCTCAAATTCAAGCTTGAATCCTCTATGGTACTTGAG	1	+	chr7509:13-132
Sly01g0014761(+)_2	adHiCsTomatoe_10X4587986	AATAATGAAAAACTATCAAGAACTCGCCTTGGTTGCCTCCTTAGCTCTAAAAATCAGAAAGTATCAAATAAGGTCATTTAGGGGTTTATTAGAAACTTTAAGTCACGTCTATCTTGCTAT	1	+	chr7510:49-168
Sly01g0014771(+)_3	adHiCsTomatoe_10X4587883	CTCCATCCTTCGAAACCACATGCCCCAAGAAGGACACTGCATCTAGACAAAACTCACACTTGGAGAATTTGGCATAATGCTTTTTCTCCCTCAACATTTCCAATACCATTCTCAAATGCT	1	+	chr7515:13-132
Sly01g0014771(+)_4	adHiCsTomatoe_10X4587864	CATTCGTCAAGCTCATGAAAGTAGCAGGGGCATTCGTAAGACCAAAAGACATCACTACGAATTCGTAATGCCCATACCTGGTCCGAAAAGCAGTCTTGGGCACATCTGTTGCCCGTATCT	1	+	chr7516:25-144
Sly01g0014771(+)_6	adHiCsTomatoe_10X4587825	CATCTAAAAACTCACGAACTATCAAGACCGACTCAATTGGAGGTACTTGGGTAGTCTCATCCCTGAGATGTGCCAAGAACGCTAAACAACCCTTACTAACCACTTTCTTAGCACGAAGAA	1	+	chr7518:61-180
Sly01g0014781(-)_4	adHiCsTomatoe_10X4587810	TAGAAGCACTTGACTAAGGATTAAGAAAAAAAGATAAGGGATAGCTTAAGAAAATCATTCCTCGCTAGAGAAAAAGTCACTGAGCCCAAATGACCATACCTTTACACTAATCACCGTTAC	1	+	chr7519:49-168
Sly01g0014781(-)_2	adHiCsTomatoe_10X4587780	CTAAGTTTTGAGGTATTTGCGAATATGGTAGGAGCATGGACACTTAGGCGCAAAACGGAAGAAAATAGCTAAGGATTCAAAGTAGAGTTATTCCGCCTAACGTTACAACATGCATGAATA	1	+	chr7521:25-144
Sly01g0014871(+)_1	adHiCsTomatoe_10X4587327	AAATAGGTGAACAACAAACTTCGTGAAGATAATGGAGAACGTGACTGACCAACAATGAAACCTGTCCTACTTTATCTAACCAACTAAGTGTCCCACTTTGTTTAAAAAACTAAAAAATAA	1	+	chr7545:37-156
Sly01g0014881(+)_3	adHiCsTomatoe_10X4587241	AGAAGTCGTGGTATTATTTTCATGGAGAATCAAACAATTGAAGATATTGAAAAAGCAGAGAACGTAGAATCTTCAAGGTTTGATGGTATAGTTCATCATGATGAAGTTCCTCACACAAGT	1	+	chr7550:25-144
Sly01g0014881(+)_4	adHiCsTomatoe_10X4587221	ATAAGAAGGTCCATAAGACAACGGTTTCCTTTCTCTCATTATTCACCCAGTGAGTATGTGTTACTCACTGACGGGGGAGAACATGAATGTTATAAGGAGGTCAAGGAAGTCGAGCACATG	1	+	chr7551:43-162
Sly01g0014901(+)_2	adHiCsTomatoe_10X4587097	TTGCAGAATGTATTCAAAATTGTATCAACTAAGGAAGGAAAGCGACAATGTACATCAATTAGATTATACTTTCAAGACAACAATATCAGTTAACATCCAAGACTACAAGCAAGAAATCAA	1	+	chr7558:49-168
Sly01g0014951(-)_4	adHiCsTomatoe_10X4586852	ATCTCTATTTCTTTATATTGCTTCGGGTGATTTATAAACAAGTTTCTTTTTATCTTGCATGAATATTAAGGCCGAACATTGATAGATTCGTTCAAAGTTGCAAGAAGTAAAGTGCGAGAG	1	+	chr7570:35-154
Sly01g0014951(-)_3	adHiCsTomatoe_10X4586839	TCATAGCCTAATCTGATAAGACAAATGGCTCAATCTAGTTCCTCAACTTTACTTCTATTCTTTACTTCATCATCGATACTAATGTTTGGTGTCGAGCTTTGCAGGTGATAGTATTGATAA	1	+	chr7571:25-144
Sly01g0014961(+)_3	adHiCsTomatoe_10X4721317	GATCGCAATGCGGTAAATTTGGTGAGCTTTCCAGTCTTGAAACCATCTTCCAGAGCTTCTCCCACTTTGACAATCTCGACAAACTTTTGTCCCATCATACACAACATTCTTTCATAGTAC	1	+	chr7576:1-120
Sly01g0014961(+)_4	adHiCsTomatoe_10X4586740	CTTATACGTTATGTCCAAATCTTTCCGTGAAATCCTTTGCGAGTGCATTCCAACTTTTCCATTGTTTCAGCTCCTGTGATGTAAGCCACTCCAGAGCTTCTCCACTTAGACTTCGGCCGA	1	+	chr7577:13-132
Sly01g0014961(+)_5	adHiCsTomatoe_10X4721312	GATCACAATAAACTCTCAGATGTGCGAGAGGATTTCCTATTCCGTTAAAAGTGACAAACTTTGGCACTTTGAACCCTTCTGGAAGGTCGAGATTCGGATGGATGCATAAATCCTTATAGC	1	+	chr7578:1-120
Sly01g0015001(-)_4	adHiCsTomatoe_10X4586562	ATATCGCATCTACTGATTGACCGAGTATATCCGACATATGTTCACTACAGAAAGTCCAACGGAAAACGTACTTATCCAGATGCAATTAATTCGTGCTTGTAAAGTACACATACTTGTCCA	1	+	chr7587:13-132
Sly01g0015011(+)_2	adHiCsTomatoe_10X4586461	ACAAAATGTGGCAGTGAACATTTGCATGAGACTACTAGTTACCACAAAGGTGAGTACTTGTGTTAGATGGAGCAAGATAAGTGGCCCATCAGAGTTTGCTATATTATCATAGCCTCTGTA	1	+	chr7592:25-144
Sly01g0015021(+)_1	adHiCsTomatoe_10X4586426	AACACGTAGGACTACTAATATTCTCAATATCGAATTGATAAGACTCGCAAAATAGTCCAAAAGCATGAATAAATAACCATTAAAGGCATATTCCAACTCAACCAACAGGAATCCAACAAT	1	+	chr7594:13-132
Sly01g0015031(-)_5	adHiCsTomatoe_10X4586360	TTCAAGTGGAACAACATTACTAGATATGTAAAACTTGAGTGGTTTACAGAGCCCATATCTGAGACTAAGCGAAGATACATTATCTCATACCCATTTGGCACCAGCAAAACTTGACTTACC	1	+	chr7597:61-180
Sly01g0015031(-)_3	adHiCsTomatoe_10X4721265	GATCATTTGTAGGCTGCAAATTTGGTTCGATAATAACTTATGATTTGAGAATTGTGAAACTAAATCATAATTGCAGATTCTATGAATGCAAAACAAGATAAAGAATAAGGATATGCAAAG	1	+	chr7599:1-120
Sly01g0015061(-)_5	adHiCsTomatoe_10X4586156	ACATAGGATTTTATCCCAACTATGTTGGAACATTTGTTGTTAATGATACTGCTCGTGGAGCTTGACTCACTTTGGCAAAACCGCTCCAACGGTGAGCCACCCATACCAGCTATAACTTCA	1	+	chr7607:13-132
Sly01g0015061(-)_4	adHiCsTomatoe_10X4586126	ATGAACTCGGGTCTACTAGGTGATTGATGGGGTTTAGTTTCTCTCTTCTCTCTCATTTTTTCATAGAGAAGAAGTCCCTTTTGAGCTCGATTAGAAGGGACATATTTGGGGAATTGTTGT	1	+	chr7608:97-216
Sly01g0015061(-)_2	adHiCsTomatoe_10X4586099	GTATTTGATTTTGGAGCTTTGAGAACTCGTTTCTTTGTGGGAAATCAATGTTATTATGAGAATTGGTTAGTGGATTGCTTTGGAACTTTGGTTGGCTCGTTCTTCACCGTATTAAACCGT	1	+	chr7610:49-168
Sly01g0015071(-)_5	adHiCsTomatoe_10X4721241	TTGCGATTTGCAGTAATTATCACAGGGACCGATATACTCACCTCCATTATCAGTGCGAATACATTTCAATTTCTTTCCTGTTTGTCTCTCAGATAAGGCTTGAAACTGTTTAAACACATC	1	+	chr7612:1-120
Sly01g0015071(-)_4	adHiCsTomatoe_10X4586028	CTTTGAAAGGACCACACAAATCCGAGTGTACTAGCTCCAATAGCTCAGACTTTCTTGAAGGAGGATGACTGTGAAAAGAAACTCTTTTCTATTTCCCTTGCTAAGCAATGAACACATATT	1	+	chr7613:49-168
Sly01g0015071(-)_2	adHiCsTomatoe_10X4585975	CATATTCCATAGTCACCTTTACACCAGTGACAGAATTTGTTAAAGAAACACGAAGAGTTTCCCATGAATCCGGTAGAGTATTAAGAAGTCAAAGTCTCTGTATTTCATCATCAAAATTCA	1	+	chr7615:85-204
Sly01g0015091(-)_2	adHiCsTomatoe_10X4585894	AGAATTTCTCCATAGGTCTAATACCTAAGAGGTATGTAAGCTTCCATAGTTTTGGATTTTTTCACCCACACTCCAAACATGGTATTTTCAGCGTAATTTTTTCTCAAAAAGTTGAAGGAT	1	+	chr7620:37-156
Sly01g0015121(-)_3	adHiCsTomatoe_10X4585749	TTCTTCACAAATAACACTGGAGCACCCCAAGGAGATACACTTGGTCTAATAAAACCTTTGCTCAACAAATCTTGCAACTGCTCCTTCAACTCTTTCAATTCAGCCGGTGCCATACGATAA	1	+	chr7627:13-132
Sly01g0015131(-)_1	adHiCsTomatoe_10X4585659	TGTTGAGTAATTCTGGGTGGGTGAATATTGTAGAAAAGGTGGCCACATTCCTCAGTAATCAGAGTATGAGGAATAACATCAAGGAATTAGGCTATCTGATAGCAATATTCCATATGCAGA	1	+	chr7632:25-144
Sly01g0015141(+)_1	adHiCsTomatoe_10X4585637	GATGGGGATTTAGGTCCTAGGTCAGAGTTATGTCAAGGTTGACAGTTGAGATAATACATGTAGGACACGTAGAATATATAATATTTTCATGTAGGGCTCTATGTAGGACAAATGTGTATA	1	+	chr7633:49-168
Sly01g0015161(-)_1	adHiCsTomatoe_10X4585489	CCTATTCAGTGTGTGCCCAAAAGGGGGGAATGATAGTAGTGCCCAATAAGAGGAATGAGCTTGTTCCAACGAGGTCGGTGATGGGATGGAGAGTTTGTATGGGTTACCGAAAACTGAATG	1	+	chr7641:61-180
Sly01g0015181(-)_2	adHiCsTomatoe_10X4585380	TGGAAAAAGAATTAGTTCATGTTTGATAATGCTTTGACTTTAGTTGGTATCAACAATTAGTATTATGCATATGAACTACATTCACAACTTTTAAATAAATTTGAGGTCAACTTTGAGTAA	1	+	chr7647:73-192
Sly01g0015201(-)_3	adHiCsTomatoe_10X4585290	AGCAAAGCCAAAACGATAGGTATTGCATATTCACGAAATATATCATCTTGAGAGTAGTATTTTCTGGAGAAAAAACGCAGGCCTTTGTTACAGAAACGCAAGGACCAGGTTCACCTTCAT	1	+	chr7652:61-180
Sly01g0015211(-)_4	adHiCsTomatoe_10X4585245	AGTCGTGAATAAGAATCGGAAAAGTCCCAAAAAAAATCAAAAAGGGAGACATAGGGCTATATTTTTGGTATTTTATTAATTCTCTCCCCGCAGTCAAAAATTGATTCTTAGAACATAGAG	1	+	chr7655:13-132
Sly01g0015211(-)_1	adHiCsTomatoe_10X3857376	ATTCGAACATTTGCAACTCGAGCAGGCTTCAATTCTTCAAAGCATTCTTAATCACGAGTCATGGGATTTTTGCATCCGCTATCAATCAACCAAGCCTTGCTGTAAACATTGCTTGCAAAA	1	+	chr7658:109-228
Sly01g0015231(-)_3	adHiCsTomatoe_10X4585084	ATAGTGAAGAAAGGTATTTTTGTGGGTAAAGGTATGCATGTGATGGAATGTTTAAGTTGAATGTTGAAATGAATAAAACTTCTACTTTTGTTTATATGCTTTCTTCTACTAATTTTTGAC	1	+	chr7664:13-132
Sly01g0015251(-)_3	adHiCsTomatoe_10X4584981	TTTGAGGCACTGTATGGGAGAAGATGTAGGTCTCCCATTGGGTGGTTTAATGCATTTGAGATTAGACCTTGGGGTACTGACCTTCTGAGGGAATCGTTAGATAAAGTGAAATGCATTCAG	1	+	chr7670:13-132
Sly01g0015261(-)_1	adHiCsTomatoe_10X4584909	TTCCATATTTGTAGAACCATCAGTCTTTATTCAAACAAAAAATTTCAATTCATCTTTAGCACAAAGACTTACTCAAACATGATTCTAAAGCATAATTTCTTCCAGCTCTCTTCTTTCAAC	1	+	chr7674:13-132
Sly01g0015271(-)_1	adHiCsTomatoe_10X4584826	ATTGAAGAATCTGTCCATGTGGTATTTGATGACACTAATCCAAGAATGCAGGAATGTGAAGCAATTGAAGATGAAATAAATTCTATATCACCGGTAGAAGAGGCTCAAAATCTTTAACTG	1	+	chr7678:85-204
Sly01g0015291(-)_3	adHiCsTomatoe_10X4584754	ATCTCAAAATTTGTCTTCTACAGGAAAAACAAAAAATATTTACAAAGGAGGAAAATCTAAAGTTGAACATGCACAACAAGACAAAGAAAAACACATTTCAAAGCTTGGTTTGACAAAAAA	1	+	chr7682:25-144
Sly01g0015291(-)_2	adHiCsTomatoe_10X4584731	ATATTTTAATTTATTATGAGTTGATTTTTGTATTTTGTTTTTTTATTTAATTAAACATAATATAAAACAAACTAGAGAAAATCAAGAGAGGAGAAATATTTCAAATTAAATTAAATTGTT	1	+	chr7683:37-156
Sly01g0015301(-)_3	adHiCsTomatoe_10X4584672	TATTTTTGTGTTATTTTTTATATTTCGAACCCACTTTGTTAAAATTCTCTCTCTCTCTCTCTCAATATATGAGGTCTCGATAAAACTTTCGCCTCTATTTTGCTAGAGAATATCATGTGA	1	+	chr7686:61-180
Sly01g0015301(-)_2	adHiCsTomatoe_10X4584661	CAATTATATGTAACACTTCATTTTAGTAGTCATAAACATGTCAGCATTTTTTAGTGTTTTAGAATAAAATAGCACTTGTTAACAAGGAAATGGTTGGACACTCTACATGAGAATATTTAA	1	+	chr7687:37-156
Sly01g0015371(+)_3	adHiCsTomatoe_10X4584293	AATCCAAAGTGGAAGTTTTGAGAACATAGCTACTAATATAAAAATGTACCACTCCCGAAACTGAACCCAAAATATAAGGCTTATCATAAAATGACTTTGACAAGCCAACAAAATAAAGAT	1	+	chr7706:97-216
Sly01g0015391(+)_1	adHiCsTomatoe_10X4584214	AAGAAAAAAGAATCACGTTAAAGAATGAAATAACTTACGGTAATTTACTAGGTGAAAGTCCAAGCATTATAAAACAGTTTTTCTTATTTAATTCTTTGATTTGCTTATGTTTGTTAACTA	1	+	chr7711:25-144
Sly01g0015391(+)_2	adHiCsTomatoe_10X4584186	GGAAAAAGTTTAGAAAGGGAGAGTACCTGAGGATTTGAGTGAAGCTAATACTTTCATATTCTGAGTAATCTTATATAAACAAATAATTTTGGCCCATCATATGAAAAACATCAGCTTCAC	1	+	chr7712:37-156
[truncated: 210,737+ more rows]
