# Supplementary material for: HSFA1a modulates plant heat stress responses and alters the 3D chromatin organization of enhancer-promoter interactions
Source: Nat Commun. 2023 Jan 28;14:469. doi: 10.1038/s41467-023-36227-3 (PMC9884265; doi:10.1038/s41467-023-36227-3)
Supplement: Supplementary file 5 — Supplementary Data 3 [file 41467_2023_36227_MOESM5_ESM.xlsx]

## Sheet: primers
Primers used in this study
β-Actin_Solyc03g078400.2
β-Actin-FP: CTCTACATACTTGAGAGGTGCC
β-Actin-RP: AGACGAGGAGAAAACATCACAA
SlHSFA1a-qRT-PCR:
SlHSFA1a-Q1-FP: GTCGTGGAGTCCTACGAATAAT
SlHSFA1a-Q1-RP: CATAAGTATTCAGCTGCCGAAC
3C-qRT PCR:
Solyc09g074475:
Loop A: Primer1:
FP: GATCCGTCTCTCTTTTGTGTAA
RP: CAAGACGTGACGGAGGAGAT
Solyc09g074475 Loop B: Primer:
FP: GATTGGTTGGTTCGCTCACA
RP: CCGTTGTGTGGCATGAATTTG
3C-qRT PCR: HSFA2_Primer:
FP: TCACCAACAATCTGCAGCAT
RP: TAGAAGAGCCAAGTTGAGGATGA
Solyc03g026270 3C-qRT PCR:
FP: TTGCTCGTGTGACAATTGCA
RP: ACAAGCAGAACGGCCTCTTA
Solyc09g15000 3C-qRT PCR:
FP: ACCATTCTCGAGTCCTCACG
RP: GTTCAACTCTCACTGCACCA
