# Supplementary material for: HSFA1a modulates plant heat stress responses and alters the 3D chromatin organization of enhancer-promoter interactions
Source: Nat Commun. 2023 Jan 28;14:469. doi: 10.1038/s41467-023-36227-3 (PMC9884265; doi:10.1038/s41467-023-36227-3)
Supplement: Supplementary file 6 — Supplementary Data 4 [file 41467_2023_36227_MOESM6_ESM.xlsx]

## Sheet: C-HiC
	C-HiC-M82-0h-rep1_S1		C-HiC-M82-0h-rep2_S2		C-HiC-M82-1h-rep1_S3		C-HiC-M82-1h-rep2_S4		C-HiC-M82-6h-rep1_S5		C-HiC-M82-6h-rep2_S6
Total_pairs_processed	193189123	100.0	202965616	100.0	188787555	100.0	204762089	100.0	178649802	100.0	178549127	100.0
Unmapped_pairs	1734050	0.898	1813390	0.893	1609914	0.853	1730246	0.845	1415597	0.792	1421562	0.796
Low_qual_pairs	0	0.0	0	0.0	0	0.0	0	0.0	0	0.0	0	0.0
Unique_paired_alignments	56393911	29.191	59421120	29.276	48288753	25.578	52560335	25.669	44231480	24.759	44361095	24.845
Multiple_pairs_alignments	98006570	50.731	102706850	50.603	108015104	57.215	116931389	57.106	101867852	57.021	101547312	56.874
Pairs_with_singleton	37054592	19.18	39024256	19.227	30873784	16.354	33540119	16.38	31134873	17.428	31219158	17.485
Low_qual_singleton	0	0.0	0	0.0	0	0.0	0	0.0	0	0.0	0	0.0
Unique_singleton_alignments	0	0.0	0	0.0	0	0.0	0	0.0	0	0.0	0	0.0
Multiple_singleton_alignments	0	0.0	0	0.0	0	0.0	0	0.0	0	0.0	0	0.0
Reported_pairs	56393911	29.191	59421120	29.276	48288753	25.578	52560335	25.669	44231480	24.759	44361095	24.845
valid_interaction	40661129		42929626		26894226		29354872		25966467		26142282
valid_interaction_rmdup	37468027		39401504		24585648		26669763		23378054		23527130
trans_interaction	8803847		9319521		6064414		6624982		6116774		6207984
cis_interaction	28664180		30081983		18521234		20044781		17261280		17319146
cis_shortRange	9020015		9462149		9571718		10359195		8340728		8367810
cis_longRange	19644165		20619834		8949516		9685586		8920552		8951336

## Sheet: HiC
	HiC_M82_0h_rep1		HiC_M82_0h_rep2		HiC_M82_1h_rep1		HiC_M82_1h_rep2		HiC_M82_6h_rep1		HiC_M82_6h_rep2
Total_pairs_processed	198519436	100.0	102978102	100.0	169132637	100.0	84010432	100.0	217346094	100.0	87684192	100.0
Unmapped_pairs	5337390	2.689	1498181	1.4549	3298614	1.95	731271	0.8705	5095342	2.344	912935	1.041
Low_qual_pairs	0	0.0	0	0.0	0	0.0	0	0.0	0	0.0	0	0.0
Unique_paired_alignments	101122696	50.938	64027474	62.176	91818042	54.288	60311029		119606054	55.03	61044072	69.618
Multiple_pairs_alignments	48183446	24.271	18983242	18.463	43235419	25.563	17527526	20.864	48828901	22.466	19546967	22.292
Pairs_with_singleton	43875904	22.102	18469205	17.963	30780562	18.199	5440606	6.4761	43815797	20.159	6180218	7.048
Low_qual_singleton	0	0.0	0	0.0	0	0.0	0	0.0	0	0.0	0	0.0
Unique_singleton_alignments	0	0.0	0	0.0	0	0.0	0	0.0	0	0.0	0	0.0
Multiple_singleton_alignments	0	0.0	0	0.0	0	0.0	0	0.0	0	0.0	0	0.0
Reported_pairs	101122696	50.938	64027474	62.176	91818042	54.288	60311029	71.790	119606054	55.03	61044072	69.618
valid_interaction	69534505		31939380		50759160		15144284		71684237		14955947
valid_interaction_rmdup	68655312		31227691		49878343		14757141		70479376		14554402
trans_interaction	13799852		9976280		9508997		2103910		14831090		2367267
cis_interaction	54855460		21251411		40369346		12653231		55648286		12187135
cis_shortRange	17721898		5789759		21123470		8837619		26970939		8700381
cis_longRange	37133562		15461652		19245876		3815612		28677347		3486754

## Sheet: HiChIP-RNAPII
	HiChIP_Pol2_0h_rep1		HiChIP_Pol2_1h_rep1
Total_pairs_processed	298388959	100.0	326674069	100.0
Unmapped_pairs	10950264	3.67	5243942	1.605
Low_qual_pairs	0	0.0	0	0.0
Unique_paired_alignments	213833981	71.663	263774783	80.746
Multiple_pairs_alignments	44437713	14.893	39132382	11.979
Pairs_with_singleton	29167001	9.775	18522962	5.67
Low_qual_singleton	0	0.0	0	0.0
Unique_singleton_alignments	0	0.0	0	0.0
Multiple_singleton_alignments	0	0.0	0	0.0
Reported_pairs	213833981	71.663	263774783	80.746
valid_interaction	56215810		62784652
valid_interaction_rmdup	44208509		29797030
trans_interaction	9431702		3902983
cis_interaction	34776807		25894047
cis_shortRange	15089096		16277815
cis_longRange	19687711		9616232

## Sheet: ChIP
	M82_0h_H3K4me3_rep1		M82_0h_H3K4me3_rep2		M82_1h_H3K4me3_rep1		M82_1h_H3K4me3_rep2		M82_6h_H3K4me3_rep1		M82_6h_H3K4me3_rep2		M82_0h_H3K9ac_rep1		M82_0h_H3K9ac_rep2		M82_1h_H3K9ac_rep1		M82_1h_H3K9ac_rep2		M82_6h_H3K9ac_rep1		M82_6h_H3K9ac_rep2		M82_0h_H3K18ac_rep1		M82_0h_H3K18ac_rep2		M82_1h_H3K18ac_rep1		M82_1h_H3K18ac_rep2		M82_6h_H3K18ac_rep1		M82_HS_6h_K18ac_2_S6_R1_001		M82_0h_H3K27ac_rep1		M82_0h_H3K27ac_rep2		M82_1h_H3K27ac_rep1		M82_1h_H3K27ac_rep2		M82_6h_H3K27ac_rep1		M82_6h_H3K27ac_rep2		M82_0h_Pol2_rep1
Total_reads	40500600		73509127		44188224		63839589		30697086		65155208		51234034		46067268		36054704		42616200		36419171		42842090		45976259		37211033		73357122		49194459		97132118		50119532		90894024		45329648		73383963		48032335		96038908		44538381		65229973
unpaired	40500600	100.00%	73509127	100.00%	44188224	100.00%	63839589	100.00%	30697086	100.00%	65155208	100.00%	51234034	100.00%	46067268	100.00%	36054704	100.00%	42616200	(100.00%)	36419171	100.00%	42842090	100.00%	45976259	100.00%	37211033	100.00%	73357122	100.00%	49194459	100.00%	97132118	100.00%	50119532	100.00%	90894024	100.00%	45329648	100.00%	73383963	100.00%	48032335	100.00%	96038908	100.00%	44538381	100.00%	65229973
aligned 0 times	639021	1.58%	601102	0.82%	635860	1.44%	616057	0.97%	446397	1.45%	574792	0.88%	2221730	4.34%	1892379	4.11%	1051178	2.92%	843521	(1.98%)	1074629	2.95%	791169	1.85%	626658	1.36%	234509	0.63%	678768	0.93%	351716	0.71%	963289	0.99%	356691	0.71%	1223911	1.35%	255859	0.56%	1059359	1.44%	276458	0.58%	1386888	1.44%	265187	0.60%	6127922
aligned exactly 1 time	34390953	84.91%	62850464	85.50%	38537389	87.21%	55935338	87.62%	25105937	81.79%	53495690	82.11%	38467617	75.08%	34460158	74.80%	29141269	80.83%	34671814	(81.36%)	26220393	72.00%	31161424	72.74%	35464037	77.14%	28898280	77.66%	60542086	82.53%	40742210	82.82%	69739138	71.80%	36313641	72.45%	57868346	63.67%	29397010	64.85%	54379774	74.10%	36099938	75.16%	71874883	74.84%	33752135	75.78%	43667668
aligned >1 times	5470626	13.51%	10057561	13.68%	5014975	11.35%	7288194	11.42%	5144752	16.76%	11084726	17.01%	10544687	20.58%	9714731	21.09%	5862257	16.26%	7100865	(16.66%)	9124149	25.05%	10889497	25.42%	9885564	21.50%	8078244	21.71%	12136268	16.54%	8100533	16.47%	26429691	27.21%	13449200	26.83%	31801767	34.99%	15676779	34.58%	17944830	24.45%	11655939	24.27%	22777137	23.72%	10521059	23.62%	15434383
overall alignment rate	98.42%		99.18%		98.56%		99.03%		98.55%		99.12%		95.66%		95.89%		97.08%		98.02%		97.05%		98.15%		98.64%		99.37%		99.07%		99.29%		99.01%		99.29%		98.65%		99.44%		98.56%		99.42%		98.56%		99.40%		90.61%
[truncated: 13 more columns]

## Sheet: DAP
	DAP_HSFA1a_rep1		DAP_HSFA1a_rep2
Total_reads	81571982		23650708
unpaired	81571982	(100.00%)	23650708	(100.00%)
aligned 0 times	2826940	(3.47%)	4474944	(18.92%)
aligned exactly 1 time	30197773	(37.02%)	6814360	(28.81%)
aligned >1 times	48547269	(59.51%)	12361404	(52.27%)
overall alignment rate	96.53%		81.08%

## Sheet: ATACseq
	ATAC_M82_0h_rep1_S1		ATAC_M82_0h_rep2_S2		ATAC_M82_1h_rep1_S3		ATAC_M82_1h_rep2_S4		ATAC_M82_6h_rep1_S5		ATAC_M82_6h_rep2_S6
Total_reads	107033280		89517772		96384779		93029941		78952959		85519177
Paired	107033280	100.00%	89517772	100.00%	96384779	100.00%	93029941	100.00%	78952959	100.00%	85519177	100.00%
aligned concordantly 0 times	11667899	10.90%	5774556	6.45%	11223652	11.64%	7754391	8.34%	6885446	8.72%	648679	27.59%
aligned concordantly exactly 1 time	10368934	9.69%	6046274	6.75%	8293656	8.60%	20336532	21.86%	9730007	12.32%	7567803	8.85%
aligned concordantly >1 times	84996447	79.41%	77696942	86.79%	76867471	79.75%	64939018	69.80%	62337506	78.96%	71464582	83.57%
	----		----		----		----		----		----
pairs aligned concordantly 0 times	11667899		5774556		11223652		7754391		6885446		6486792
aligned discordantly 1 time	493647	4.23%	168533	2.92%	584612	5.21%	1103148	14.23%	473627	6.88%	280022	4.32%
	----		----		----		----		----		----
pairs aligned 0 times concordantly or discordantly	11174252		5606023		10639040		6651243		6411819		6206770
mates make up the pairs	22348504		11212046		21278080		13302486		12823638		12413540
aligned 0 times	14056430	62.90%	5397245	48.14%	10003279	47.01%	6655629	50.03%	6492171	50.63%	5991471	48.27%
aligned exactly 1 time	365181	1.63%	201900	1.80%	465148	2.19%	505587	3.80%	312266	2.44%	259383	2.09%
aligned >1 times	7926893	35.47%	5612901	50.06%	10809653	50.80%	6141270	46.17%	6019201	46.94%	6162686	49.64%
overall alignment rate	93.43%		96.99%		94.81%		96.42%		95.89%		96.50%

## Sheet: RNA-seq-M82
	RNA_M82_HS_0h_rep1_S4		RNA_M82_HS_0h_rep2_S5		RNA_M82_HS_1h_rep1_S6		RNA_M82_HS_1h_rep2_S7		RNA_M82_HS_6h_rep1_S8		RNA_M82_HS_6h_rep2_S9
	73438241		81162826		93376865		73294986		83726293		81875953
paired	73438241	(100.00%)	81162826	(100.00%)	93376865	(100.00%)	73294986	(100.00%)	83726293	(100.00%)	81875953	(100.00%)
aligned concordantly 0 times	20523282	(27.95%)	20302719	(25.01%)	20581561	(22.04%)	18080087	(24.67%)	21726209	(25.95%)	21219713	(25.92%)
aligned concordantly exactly 1 time	38988356	(53.09%)	39722597	(48.94%)	49422970	(52.93%)	41474229	(56.59%)	42180801	(50.38%)	40933250	(49.99%)
aligned concordantly >1 times	13926603	(18.96%)	21137510	(26.04%)	23372334	(25.03%)	13740670	(18.75%)	19819283	(23.67%)	19722990	(24.09%)
	----		----		----		----		----		----
aligned concordantly 0 times;	20523282	pairs	20302719	pairs	20581561	pairs	18080087	pairs	21726209	pairs	21219713	pairs
aligned discordantly 1 time	3316035	(16.16%)	3359288	(16.55%)	3333296	(16.20%)	3224656	(17.84%)	3649039	(16.80%)	3427313	(16.15%)
	----		----		----		----		----		----
aligned 0 times concordantly or discordantly;	17207247		16943431		17248265		14855431		18077170		17792400
make up the pairs;	34414494		33886862		34496530		29710862		36154340		35584800
aligned 0 times	19359217	(56.25%)	18816474	(55.53%)	19315367	(55.99%)	16315492	(54.91%)	20218501	(55.92%)	20161105	(56.66%)
aligned exactly 1 time	11849636	(34.43%)	11744113	(34.66%)	12109189	(35.10%)	10747300	(36.17%)	12481799	(34.52%)	12133697	(34.10%)
aligned >1 times	3205641	(9.31%)	3326275	(9.82%)	3071974	(8.91%)	2648070	(8.91%)	3454040	(9.55%)	3289998	(9.25%)
overall alignment rate	86.82%		88.41%		89.66%		88.87%		87.93%		87.69%

## Sheet: RNA-seq-Money_M_mutants
	HS_0h_WT1_S1		HS_0h_WT2_S2		HS_0h_WT3_S3		HS_0h_hsfa1a_CS2_1_S4		HS_0h_hsfa1a_CS2_2_S5		HS_0h_hsfa1a_CS2_3_S6		HS_0h_hsfa1a_CS3_1_S7		HS_0h_hsfa1a_CS3_2_S8		HS_0h_hsfa1a_CS3_3_S9		HS_1h_WT1_S13		HS_1h_WT2_S14		HS_1h_WT3_S15		HS_1h_hsfa1a_CS2_1_S16		HS_1h_hsfa1a_CS2_2_S17		HS_1h_hsfa1a_CS2_3_S18		HS_1h_hsfa1a_CS3_1_S19		HS_1h_hsfa1a_CS3_2_S20		HS_1h_hsfa1a_CS3_3_S21
Total_reads	18868595		21630630		15213705		20332196		22519199		21999761		20979760		19694165		19534479		14592621		15758867		15678608		15553377		16362098		20591779		16116257		19388221		18649977
unpaired	18868595	(100.00%)	21630630	(100.00%)	15213705	(100.00%)	20332196	(100.00%)	22519199	(100.00%)	21999761	(100.00%)	20979760	(100.00%)	19694165	(100.00%)	19534479	(100.00%)	14592621	(100.00%)	15758867	(100.00%)	15678608	(100.00%)	15553377	(100.00%)	16362098	(100.00%)	20591779	(100.00%)	16116257	(100.00%)	19388221	(100.00%)	18649977	(100.00%)
aligned 0 times	2614313	(13.86%)	2890476	(13.36%)	2136340	(14.04%)	2824747	(13.89%)	3249323	(14.43%)	3195077	(14.52%)	3067047	(14.62%)	2186662	(11.10%)	2801008	(14.34%)	1376402	(9.43%)	1467714	(9.31%)	1640653	(10.46%)	1105801	(7.11%)	1335903	(8.16%)	2473072	(12.01%)	1497497	(9.29%)	1258002	(6.49%)	1626985	(8.72%)
aligned exactly 1 time	11632730	(61.65%)	13313389	(61.55%)	9326808	(61.31%)	12984257	(63.86%)	14535520	(64.55%)	14131139	(64.23%)	13628267	(64.96%)	10707589	(54.37%)	12543419	(64.21%)	7607445	(52.13%)	8127758	(51.58%)	8831960	(56.33%)	5603217	(36.03%)	7116999	(43.50%)	14304440	(69.47%)	7887879	(48.94%)	6537666	(33.72%)	9180812	(49.23%)
aligned >1 times	4621552	(24.49%)	5426765	(25.09%)	3750557	(24.65%)	4523192	(22.25%)	4734356	(21.02%)	4673545	(21.24%)	4284446	(20.42%)	6799914	(34.53%)	4190052	(21.45%)	5608774	(38.44%)	6163395	(39.11%)	5205995	(33.20%)	8844359	(56.86%)	7909196	(48.34%)	3814267	(18.52%)	6730881	(41.76%)	11592553	(59.79%)	7842180	(42.05%)
overall alignment rate	86.14%		86.64%		85.96%		86.11%		85.57%		85.48%		85.38%		88.90%		85.66%		90.57%		90.69%		89.54%		92.89%		91.84%		87.99%		90.71%		93.51%		91.28%
