# Supplementary material for: HSFA1a modulates plant heat stress responses and alters the 3D chromatin organization of enhancer-promoter interactions
Source: Nat Commun. 2023 Jan 28;14:469. doi: 10.1038/s41467-023-36227-3 (PMC9884265; doi:10.1038/s41467-023-36227-3)
Supplement: Supplementary file 8 — Source data [file 41467_2023_36227_MOESM8_ESM.xlsx]

## Sheet: Fig.2g
	Fig 2g
	K-means clustering of differentially accessible peaks
	Cluster I							Cluster II							Cluster III							Cluster IV							Cluster V
	chromosome	start	end	0h (s3norm bigwig signal value)	1h (s3norm bigwig signal value)	6h (s3norm bigwig signal value)		chromosome	start	end	0h (s3norm bigwig signal value)	1h (s3norm bigwig signal value)	6h (s3norm bigwig signal value)		chromosome	start	end	0h (s3norm bigwig signal value)	1h (s3norm bigwig signal value)	6h (s3norm bigwig signal value)		chromosome	start	end	0h (s3norm bigwig signal value)	1h (s3norm bigwig signal value)	6h (s3norm bigwig signal value)		chromosome	start	end	0h (s3norm bigwig signal value)	1h (s3norm bigwig signal value)	6h (s3norm bigwig signal value)
	chr1	69115234	69115672	18.0144	3.94269	5.80381		chr1	69097352	69097544	14.809	2.00116	10.3714		chr1	116448	117107	41.8034	112.629	73.9741		chr1	69383135	69383704	11.3103	18.7119	43.7369		chr1	69147123	69147623	3.13983	13.6469	15.7901
	chr1	69346452	69346826	84.8206	8.34523	14.8755		chr1	69103476	69103782	39.1294	11.2752	34.301		chr1	195721	196028	6.85738	32.8752	10.8335		chr1	69589795	69590107	3.746	7.99103	25.1495		chr1	71213901	71214100	8.40953	23.2264	23.5362
	chr1	69486973	69487143	12.7068	2.05431	4.53702		chr1	69170074	69170277	17.6572	0.674801	6.40308		chr1	285845	286265	4.5538	50.3245	14.1823		chr1	69841340	69841854	8.03312	15.4755	41.2913		chr1	71853348	71853575	5.13109	18.356	21.4403
	chr1	69589218	69589383	12.9248	2.91837	8.26904		chr1	69223885	69224327	7.22862	0.597822	16.8731		chr1	333417	333806	4.2415	23.0123	12.2922		chr1	70345904	70346082	8.88161	10.5347	18.6492		chr1	74012624	74013181	3.76342	13.7642	17.921
	chr1	69706382	69706616	16.7472	7.37735	8.51929		chr1	69330159	69330526	23.177	5.71269	16.1456		chr1	351095	351321	8.59282	23.4053	7.88387		chr1	70354448	70354875	13.9534	21.2415	60.4747		chr1	74160281	74160842	8.15558	34.4551	26.9828
	chr1	69803011	69803176	18.8817	1.65926	5.92911		chr1	69347684	69348345	385.304	63.3456	133.696		chr1	356090	356299	2.36388	29.1863	8.2293		chr1	70942760	70943159	8.08055	6.13638	31.7507		chr1	74347752	74348273	11.431	40.75	32.1054
	chr1	69858390	69858611	30.6358	12.9022	5.58664		chr1	69358065	69358422	29.4786	4.07699	12.3885		chr1	438901	439122	1.47197	40.2534	32.4423		chr1	71111698	71112216	5.28465	9.97067	49.3253		chr1	74694026	74694246	4.02226	15.4318	17.7045
	chr1	69978985	69979269	15.903	9.43579	10.3905		chr1	69420249	69420461	40.3792	12.2343	40.1027		chr1	630986	631444	5.22383	20.2011	13.4518		chr1	71118986	71120132	98.96	35.0237	277.068		chr1	74882798	74883038	0.947575	12.3186	14.1045
	chr1	70224680	70224863	30.7132	9.94621	5.71191		chr1	69454226	69454660	59.8823	15.4223	68.74		chr1	723942	724251	1.63171	16.3818	6.94501		chr1	71205588	71205890	5.71634	11.5035	21.9737		chr1	74894740	74894984	5.20981	20.6833	22.3105
	chr1	70225109	70225438	29.9286	11.1721	13.7186		chr1	69455538	69455703	22.867	9.12364	16.7709		chr1	784868	785134	6.15163	22.5619	11.9427		chr1	71319138	71319697	5.21543	3.39338	39.5087		chr1	75796253	75796557	4.45389	15.8681	16.1641
	chr1	70246333	70247014	17.5479	6.23099	4.06274		chr1	69571205	69571495	28.0709	2.70697	9.74932		chr1	790428	790887	6.63533	20.2663	17.5992		chr1	72213284	72213461	3.8228	2.7461	15.2336		chr1	75821683	75822061	16.1223	66.1978	54.7356
	chr1	70422384	70422634	16.8743	1.59284	2.94431		chr1	69847484	69847654	33.8109	6.20701	14.5061		chr1	815096	815725	15.7299	58.5286	36.1861		chr1	72876109	72876495	25.2137	19.4127	54.2382		chr1	77027635	77027906	20.4852	46.4753	44.72
	chr1	70864282	70864492	18.9873	4.3549	6.0267		chr1	69850515	69850718	44.6096	10.7237	26.1775		chr1	1040025	1040251	9.64059	35.0892	23.7153		chr1	73054811	73054988	4.52777	3.75726	14.1407		chr1	77047118	77047548	6.74397	24.8683	20.9931
	chr1	71211205	71211491	50.2628	8.23327	10.7054		chr1	70029598	70030034	24.2444	12.9934	44.6297		chr1	1232802	1232978	3.93135	10.8603	8.97357		chr1	73151724	73152052	4.97582	12.1539	28.5162		chr1	77395351	77395687	7.52045	15.3213	17.728
	chr1	71529419	71529584	13.6108	1.60677	1.9665		chr1	70324096	70324619	23.7924	7.02682	15.3313		chr1	1233237	1233530	2.64559	22.1616	11.2438		chr1	73400114	73400388	4.50011	7.2437	20.183		chr1	77551255	77551706	41.9504	81.1021	82.1963
	chr1	71770566	71770731	23.8595	10.6471	14.4206		chr1	70627178	70627716	26.9739	1.88294	12.3431		chr1	1245614	1245790	6.16371	20.3811	10.8392		chr1	73468319	73468714	1.36319	2.5102	24.7944		chr1	78203610	78203937	9.21202	27.0306	24.1993
	chr1	71798354	71798829	43.4203	14.3306	16.4818		chr1	70660731	70661345	14.0387	2.78564	16.084		chr1	1246478	1246695	1.7392	17.8071	4.85917		chr1	73754460	73754838	17.6447	9.74109	40.8478		chr1	78829164	78829482	16.6194	45.7003	42.2498
	chr1	72593107	72593328	17.2896	4.2262	6.31846		chr1	70990439	70990812	34.3399	3.19268	8.95439		chr1	1252368	1252983	13.1217	116.289	50.8767		chr1	74111173	74111394	6.73963	12.0386	31.3523		chr1	79871601	79872228	15.5163	37.9769	32.3426
	chr1	72632224	72632410	17.5609	1.05028	2.96853		chr1	70994419	70994838	40.527	6.59831	14.7242		chr1	1320407	1320584	6.10807	16.3435	11.9596		chr1	74234754	74235530	6.39619	9.788	32.4687		chr1	80070147	80070375	9.76279	22.32	20.9961
	chr1	73000964	73001257	23.5371	28.6299	17.6154		chr1	71379325	71379503	19.6499	3.4637	12.1211		chr1	1324310	1324570	1.7455	37.0106	4.78479		chr1	74641860	74642300	3.76571	6.25626	47.4271		chr1	80862721	80862957	11.9385	35.7623	29.1998
	chr1	73011418	73011633	33.2594	11.4335	10.7047		chr1	71409321	71410665	91.4501	9.63903	25.9846		chr1	1382962	1383175	23.1267	73.2492	52.6217		chr1	74715402	74716008	20.1063	17.194	64.2502		chr1	81971020	81971261	9.25673	26.9993	23.3741
	chr1	73300733	73300914	26.014	7.22095	8.37193		chr1	71616082	71616340	110.232	34.4178	40.4295		chr1	1525541	1525758	4.43152	30.6467	9.94447		chr1	74812631	74812808	4.53635	3.99274	13.4936		chr1	81993462	81993969	10.7085	25.1034	23.5362
	chr1	73383238	73383424	50.3641	23.6624	21.8881		chr1	71662199	71662778	72.0412	19.9889	54.8903		chr1	1537794	1538149	13.2642	37.6623	19.2474		chr1	74856019	74856196	5.23774	1.46003	16.2455		chr1	82061246	82061472	6.19401	17.2236	17.2363
	chr1	73387446	73387637	44.1656	10.1158	9.20942		chr1	71666643	71666883	34.8551	11.0927	25.7827		chr1	1547287	1547520	2.03069	14.9352	4.40002		chr1	74897129	74897623	23.7527	36.992	65.3181		chr1	82466655	82467035	7.10072	22.2201	22.0209
	chr1	73494380	73494782	17.8533	3.76001	7.89422		chr1	71956213	71957191	160.857	33.4565	77.2742		chr1	1567045	1567588	11.402	62.024	41.0423		chr1	74932654	74932949	6.62182	8.98709	20.6332		chr1	82962645	82963059	16.008	72.9075	58.2758
	chr1	73552219	73552384	23.0868	10.0441	10.4419		chr1	72429648	72430001	45.744	8.74093	29.9406		chr1	1591081	1591392	19.9191	50.9275	21.5408		chr1	75186287	75186631	8.91434	19.8654	22.9677		chr1	83848470	83848786	27.3971	62.0092	59.8389
	chr1	73619901	73620236	26.4445	3.75279	9.48205		chr1	72572105	72572437	18.1614	4.2523	14.0063		chr1	1756374	1757752	4.70483	45.7826	23.3981		chr1	75266151	75267259	122.554	53.7006	172.313		chr1	83874004	83874249	3.7875	12.5044	15.0702
	chr1	73661810	73662053	34.9317	1.57318	5.40166		chr1	72696390	72696769	36.193	11.6569	20.2297		chr1	1937956	1938616	4.04655	25.5384	17.0316		chr1	75350171	75350401	3.77603	1.42602	14.6308		chr1	83991894	83992250	11.966	23.1303	21.6922
	chr1	73679630	73680026	51.1012	19.1607	14.2871		chr1	72754994	72755178	46.7959	11.5498	23.4469		chr1	1984539	1984914	6.93179	24.8538	10.186		chr1	75530724	75530943	5.31242	8.94622	23.4235		chr1	84091307	84091724	11.1912	32.166	29.9902
	chr1	73680237	73680745	38.4811	10.2145	9.88684		chr1	72860705	72860993	22.1664	2.42655	14.3386		chr1	2031431	2032077	6.68586	32.4381	11.3006		chr1	75653558	75653735	5.08093	7.02068	17.5672		chr1	84672156	84672349	0.661821	10.1564	13.8813
	chr1	74285108	74285273	26.8876	9.69794	12.3596		chr1	72868476	72869268	177.183	29.815	48.1342		chr1	2034239	2034580	11.2501	35.9175	22.5589		chr1	75756185	75756362	10.7122	25.8137	52.5176		chr1	84948790	84949245	15.9826	62.3751	48.6093
	chr1	74311685	74312241	32.5528	14.716	9.97164		chr1	72936347	72936657	68.8789	29.2851	71.284		chr1	2096619	2096894	1.68408	18.2257	15.0324		chr1	76191026	76191577	6.79182	12.0914	25.6949		chr1	86372363	86372679	19.4345	49.2462	42.7747
	chr1	74484767	74484970	15.6535	4.56129	8.37012		chr1	73056427	73056613	12.9609	2.04273	6.96077		chr1	2118438	2118822	8.02022	46.496	10.4221		chr1	76218404	76218594	6.32748	14.4537	21.5091		chr1	86708470	86708732	16.2082	52.6984	43.3804
	chr1	74669045	74669325	35.1408	19.5652	20.4939		chr1	73207415	73207759	29.7192	17.4033	51.0313		chr1	2141263	2141690	10.6092	17.6179	15.4089		chr1	76222352	76222630	9.82093	4.69717	32.3055		chr1	86967038	86967439	10.6258	32.4963	28.4338
	chr1	74987873	74988038	12.5	6.73419	3.77816		chr1	73259220	73259483	42.0443	10.2398	21.8867		chr1	2165845	2166197	7.13159	36.7191	23.8164		chr1	76248627	76249458	4.09987	12.4657	40.0071		chr1	87318837	87319225	8.82844	45.2078	34.2719
	chr1	75024693	75025085	22.0372	18.1643	8.40476		chr1	73287758	73287945	15.1147	5.11014	10.5814		chr1	2233504	2233734	5.2783	21.3642	14.2777		chr1	76342818	76343554	17.2998	21.6575	71.0059		chr1	87953614	87953791	7.68459	9.73796	13.6055
	chr1	75029205	75029371	24.6547	8.45793	10.7149		chr1	73311448	73312016	30.9464	8.05164	14.0499		chr1	2236207	2236547	3.38983	32.31	10.0426		chr1	76345691	76346231	38.7403	63.064	97.4647		chr1	88476637	88476874	10.0045	32.7974	29.1863
	chr1	75351864	75352199	11.2219	0.946197	3.94701		chr1	73388579	73389291	42.4286	10.03	40.2098		chr1	2268933	2269433	2.83779	25.7103	8.34431		chr1	76944586	76945158	12.6604	36.6073	51.634		chr1	88729081	88729461	9.41588	22.4461	19.5609
	chr1	75591880	75592055	21.7481	9.28317	9.40662		chr1	73412486	73412939	65.2716	15.5236	22.1176		chr1	2286888	2287419	19.9946	43.4079	25.6744		chr1	77240826	77241292	26.1401	32.8473	115.348		chr1	89042045	89042628	36.0984	101.881	98.2062
	chr1	75961885	75962326	47.3417	6.26524	11.4115		chr1	73517580	73517822	59.1074	8.12615	26.4862		chr1	2318092	2318489	5.28083	48.7333	17.3393		chr1	77644306	77644500	5.06756	30.7449	34.6607		chr1	89739250	89739427	3.52292	8.5355	14.2503
	chr1	76060045	76060238	26.8459	3.88659	6.93083		chr1	73615497	73615890	27.3644	7.21976	18.465		chr1	2348936	2349404	6.30927	32.325	13.2974		chr1	77905274	77905536	7.41732	8.28931	31.1598		chr1	89885667	89886008	5.82454	15.2768	15.7356
	chr1	76266672	76267499	42.0877	24.0166	17.5203		chr1	73656393	73656558	9.11325	0.946053	5.78822		chr1	2389551	2389853	6.70754	36.2522	9.34057		chr1	78077131	78077482	6.10492	14.107	18.5104		chr1	90998061	90998356	41.8837	72.0229	77.2901
	chr1	76571154	76571382	92.1816	28.3398	29.7783		chr1	73664782	73665050	30.2945	3.04247	16.0614		chr1	2398190	2398557	3.99498	33.6875	10.0164		chr1	78106453	78106746	9.70857	22.8824	57.5025		chr1	91062671	91063110	7.24363	24.2754	25.5807
	chr1	76639873	76640115	44.0909	16.0888	14.8898		chr1	73748960	73749291	26.1845	4.1677	11.5213		chr1	2470866	2471049	2.69859	17.9155	12.3594		chr1	78154394	78154780	32.8519	34.6469	83.495		chr1	91314924	91315100	4.30233	25.0868	25.2699
	chr1	76690422	76690764	18.0909	3.02828	5.08721		chr1	73842923	73843668	120.745	34.3245	45.475		chr1	2472129	2472308	8.22413	17.4352	9.79287		chr1	78212774	78212951	10.8776	7.55029	21.6832		chr1	91762713	91763060	27.0927	69.5113	70.6846
	chr1	76814762	76815531	182.685	58.4397	22.4625		chr1	73890797	73890998	38.7023	13.0371	18.5027		chr1	2648263	2648553	4.26399	21.7321	10.8274		chr1	78301991	78302351	11.9731	8.36601	36.4052		chr1	92137705	92138299	8.76141	36.4892	30.7885
	chr1	76886827	76887022	41.2079	11.5652	7.84991		chr1	73953939	73954348	38.8828	4.2749	11.0547		chr1	2654157	2654524	13.6523	53.1296	39.3269		chr1	78358926	78359330	6.57345	18.727	42.7275		chr1	262123	262827	9.60566	35.677	35.4216
	chr1	77337448	77337621	23.8091	3.88431	7.64999		chr1	73978860	73979838	44.1179	9.65828	21.9462		chr1	2765950	2766235	11.0536	38.8374	18.6962		chr1	78397511	78397688	8.53309	8.22974	22.164		chr1	288661	289005	9.388	37.3669	29.7868
	chr1	77347118	77347329	21.5648	1.68048	3.78353		chr1	74038424	74039109	259.972	60.9476	215.666		chr1	2877502	2877707	8.18254	26.8032	13.2951		chr1	78519286	78519819	34.2007	37.6566	105.428		chr1	1498087	1498263	9.29927	15.7074	18.384
	chr1	77360653	77360818	11.8319	5.87479	8.90067		chr1	74123012	74123280	16.379	4.06564	27.4022		chr1	2959816	2960168	5.87158	46.4608	22.7505		chr1	78676958	78677135	6.44243	1.8655	15.1831		chr1	1571897	1572200	13.2515	46.101	34.5307
	chr1	77415104	77415296	18.2109	3.03191	3.39115		chr1	74158165	74158496	21.5789	3.96118	41.2979		chr1	2975400	2975578	11.4783	14.8814	3.60714		chr1	78758648	78758834	4.44617	12.1252	23.9396		chr1	2212641	2212817	5.294	16.2868	16.8812
	chr1	77496628	77496794	18.4031	3.92048	3.05371		chr1	74249009	74249627	73.1688	17.4136	45.4749		chr1	3024224	3024871	16.5698	67.967	17.5264		chr1	78784096	78784278	18.7871	14.5701	44.6908		chr1	2923790	2924511	13.6924	39.2479	36.1497
	chr1	77536531	77536696	11.9744	2.45805	5.04667		chr1	74416036	74416249	14.6729	2.40421	7.0835		chr1	3041655	3042361	14.7144	46.1135	23.0488		chr1	78899230	78899423	12.7331	6.92274	26.0738		chr1	2947996	2948172	7.43869	21.1101	17.8493
	chr1	77688503	77688668	9.51336	5.93251	10.3601		chr1	74417089	74417257	18.7456	3.29347	13.3796		chr1	3076183	3076449	5.40723	16.9209	5.27055		chr1	78960382	78960559	1.54377	6.83295	15.5618		chr1	3836832	3837552	10.257	40.3589	37.1673
	chr1	77864514	77864679	19.5837	4.91658	8.02415		chr1	74640113	74640474	25.5898	10.2158	31.7732		chr1	3100180	3100364	7.56744	14.4762	9.85554		chr1	79246573	79246893	6.17603	16.2356	27.5125		chr1	52953675	52954070	3.91683	13.8981	16.0238
	chr1	77934967	77935132	28.3658	6.07127	9.50076		chr1	74677803	74678004	18.182	7.81091	18.2619		chr1	3155730	3155906	6.46079	17.0593	7.61016		chr1	79354263	79354770	38.6284	91.1027	142.644		chr1	59038297	59038655	1.60023	11.4971	14.0264
	chr1	78091493	78091695	15.1359	5.53715	5.96609		chr1	75109052	75109333	13.5088	0.629202	8.5215		chr1	3264482	3264972	10.8916	27.836	9.90462		chr1	79355652	79356003	16.8976	43.0205	68.5017		chr1	66192264	66192633	10.1032	26.5556	27.7555
	chr1	78524934	78525166	39.0597	10.3741	7.86854		chr1	75174760	75174972	55.7555	22.6669	81.0489		chr1	3502355	3502707	6.06687	14.8781	12.0477		chr1	79461016	79461193	15.4457	20.2696	27.5152		chr10	14595	14932	15.6248	28.562	26.6599
	chr1	78532801	78533061	27.6068	6.30802	11.398		chr1	75378869	75379248	29.6932	9.53316	43.4212		chr1	3551203	3551482	8.28014	24.6762	12.291		chr1	79520788	79521203	30.54	27.5995	104.545		chr10	736650	736998	14.5153	30.2292	27.653
	chr1	78611438	78611613	84.7983	16.2518	15.0594		chr1	75395057	75395335	49.0817	8.0163	18.8516		chr1	3585983	3586479	2.13324	23.1086	19.0209		chr1	79523001	79523245	14.84	9.86863	46.7792		chr10	2155385	2155593	0.02332	10.4977	13.8757
	chr1	78733987	78734182	13.5193	17.086	8.76639		chr1	75407557	75408014	193.225	47.408	107.932		chr1	3610620	3610796	8.37087	16.7896	10.0455		chr1	79836561	79836956	11.3431	20.579	24.9611		chr10	2916221	2916800	12.944	50.7431	50.6474
	chr1	78734835	78735000	21.9746	4.65435	10.4912		chr1	75592421	75592622	21.8546	3.23826	10.0905		chr1	3710383	3710975	6.19263	15.5914	13.8292		chr1	79953300	79953524	3.93438	7.7183	21.8737		chr10	8716769	8717043	2.61622	15.954	19.3698
	chr1	78851810	78851975	17.0361	7.87958	5.02435		chr1	75651198	75651585	24.8917	8.18655	12.6803		chr1	3782670	3782861	0.761868	27.6123	4.27815		chr1	80266899	80267142	18.7514	21.812	55.2576		chr10	29236415	29236671	12.891	34.4502	27.772
	chr1	79118660	79119757	107.402	35.286	35.3773		chr1	75934681	75935589	96.8798	29.7659	100.975		chr1	3798654	3798938	3.56255	19.578	6.45062		chr1	80277832	80278652	12.5189	8.15908	38.9101		chr10	30356018	30356619	18.1049	45.1318	38.8469
	chr1	79338850	79339547	31.095	7.48513	7.59791		chr1	76094623	76094808	22.2462	10.744	16.1864		chr1	3933689	3933977	0	13.5069	5.25157		chr1	81021503	81022047	23.0662	62.2684	113.237		chr10	32671848	32672212	3.75633	19.1068	16.9388
	chr1	79405175	79405514	29.1126	4.95162	8.38674		chr1	76118016	76118295	45.5646	28.5139	32.0255		chr1	4349036	4349314	4.56148	19.9691	14.1728		chr1	81024974	81025246	16.0002	37.9058	66.8379		chr10	39371288	39371465	6.24963	11.7823	15.957
	chr1	79552064	79552462	36.7527	18.4385	13.0812		chr1	76443476	76443642	24.9972	8.16018	12.6128		chr1	4349784	4350005	8.42237	15.2591	12.4262		chr1	81027251	81027591	15.9179	30.1896	46.7674		chr10	47038235	47038446	6.0947	14.0957	16.2902
	chr1	79598691	79598867	18.3036	7.74499	9.18829		chr1	76444523	76444815	13.355	4.85084	16.3588		chr1	4376609	4376826	1.05818	34.3681	17.6324		chr1	81068766	81068976	6.33015	21.808	89.8996		chr10	49900063	49900405	7.20309	20.5024	22.4435
	chr1	79688048	79688267	13.0137	6.00033	6.38607		chr1	76661479	76661660	73.4173	38.9855	44.2109		chr1	4667193	4667524	8.56482	36.0853	12.1854		chr1	81070430	81070998	71.4783	89.3762	231.181		chr10	50092920	50093417	20.983	66.1244	67.2896
	chr1	79715230	79715434	26.0254	11.0919	9.98677		chr1	76828004	76828738	70.8509	42.1809	48.0655		chr1	4992312	4992490	10.6318	36.3194	12.4265		chr1	81215010	81215364	36.3501	50.2596	103.19		chr10	52222235	52222588	12.1437	24.8809	25.4058
	chr1	79947423	79947642	31.2656	9.31391	8.68754		chr1	76944232	76944436	22.9415	5.43307	17.5665		chr1	4993289	4993618	13.3894	43.9213	31.6634		chr1	81345422	81345616	5.97994	16.1922	23.3267		chr10	54696178	54696432	4.13865	11.3653	12.607
	chr1	79978724	79978971	15.7504	2.06912	4.43226		chr1	76956451	76956639	20.0132	6.37019	24.5502		chr1	5344428	5344776	3.06103	26.1318	17.0484		chr1	81482102	81482346	6.88923	20.0297	34.9234		chr10	60228275	60229056	10.311	29.6559	27.447
	chr1	80026429	80026600	15.9077	9.89512	10.0489		chr1	77014672	77014875	38.3171	10.6486	15.6444		chr1	5353186	5353631	14.7645	50.0814	15.9155		chr1	81706955	81707416	12.4955	36.439	42.1396		chr10	60234263	60235021	19.6066	73.5231	75.4383
	chr1	80075329	80075584	26.5962	2.09163	6.72448		chr1	77032571	77032869	29.251	8.28182	14.8596		chr1	5514720	5514904	5.62061	13.4963	4.53433		chr1	81926124	81926301	11.6927	5.35545	25.6001		chr10	61337178	61337546	10.0163	26.3138	22.1018
	chr1	80112777	80113183	135.177	52.2262	35.7247		chr1	77033112	77033310	16.4142	10.433	17.3644		chr1	5589540	5589826	4.02413	26.6664	11.9386		chr1	81938221	81938477	5.66387	10.7645	15.5289		chr10	61996771	61997273	14.4828	51.92	47.4986
	chr1	80199030	80199195	16.7478	4.80861	3.44008		chr1	77083493	77084359	126.914	36.7387	108.852		chr1	5597370	5597782	9.18135	31.5533	19.4842		chr1	81976601	81976876	8.26513	28.9027	35.196		chr10	62286468	62286696	4.21609	17.3521	19.1937
	chr1	80269437	80269612	35.441	3.44283	3.75862		chr1	77093407	77093590	61.4438	6.38172	17.0157		chr1	5598709	5599062	9.60709	34.1127	24.7901		chr1	82093863	82094851	3.98225	18.868	37.7448		chr10	62691419	62691636	6.54269	21.1221	19.5743
	chr1	80318778	80319458	111.968	31.7727	28.457		chr1	77345963	77346140	9.13215	2.96892	17.2653		chr1	5649015	5649686	29.48	104.731	53.9618		chr1	82281313	82282026	20.3417	36.4376	59.1091		chr10	62935876	62936170	13.5306	36.8515	33.6756
	chr1	80561708	80561873	20.1555	11.1433	7.85165		chr1	77433170	77433524	36.0449	11.9614	72.8232		chr1	5663462	5664266	18.3529	105.451	31.6		chr1	82362811	82363009	8.51898	6.72462	45.8287		chr10	63090450	63090839	7.36802	21.3509	18.1038
	chr1	80661946	80662180	24.7803	5.25678	8.35101		chr1	77493018	77493283	21.5544	4.0474	13.8108		chr1	5790843	5791509	10.1292	62.2859	21.4519		chr1	82426761	82426957	4.01788	6.64193	25.4		chr10	63176024	63176203	9.91398	24.6213	26.419
	chr1	80713838	80714483	28.5928	38.7312	16.3317		chr1	77572908	77573166	29.1716	4.93532	28.0105		chr1	5806450	5806819	0.0876343	47.2841	14.5335		chr1	82508923	82509110	19.8957	29.6697	40.2203		chr10	63267396	63267700	6.06567	35.8375	30.1632
	chr1	80750108	80750282	18.575	6.61178	7.11991		chr1	77658834	77659224	24.3035	3.72918	16.6886		chr1	5807755	5808005	0	24.2381	8.47017		chr1	82542426	82542603	4.1882	6.60667	27.4523		chr10	64764538	64764997	21.8865	50.5839	49.1263
	chr1	80785424	80785614	15.4909	7.99512	8.34624		chr1	77727322	77727583	72.2065	26.7803	36.8293		chr1	5858532	5860081	2.66024	62.778	30.3521		chr1	82607709	82607886	2.74705	2.67335	14.3712		chr10	64928077	64928320	3.95589	20.3903	22.1212
	chr1	80925795	80926144	46.2717	14.4663	12.265		chr1	77730462	77730774	29.6329	3.38936	62.0668		chr1	5880023	5880261	1.46708	24.6648	5.71289		chr1	82680015	82680266	16.578	39.2052	60.0482		chr10	66052141	66052360	5.5405	24.0112	22.0603
	chr1	81140992	81141373	20.2254	3.48277	5.75368		chr1	77768271	77768465	10.1777	0.936001	14.4515		chr1	6244689	6245104	3.7464	17.3799	11.9406		chr1	82752909	82753362	15.1226	41.819	46.9276		chr11	436450	437128	5.25713	19.6219	18.4601
	chr1	81145876	81146055	16.864	4.40866	7.02672		chr1	77823864	77824311	132.456	22.2725	47.4041		chr1	6500420	6500621	6.33591	17.586	14.5016		chr1	82768950	82769219	8.85213	13.0519	36.6905		chr11	442494	442916	5.6348	16.5292	16.7203
	chr1	81252964	81253129	15.7142	7.92859	11.161		chr1	77896492	77896706	12.5238	3.59763	15.5088		chr1	6512577	6512784	5.97168	47.5046	9.39692		chr1	82840398	82840708	9.27882	12.8285	18.7112		chr11	558835	559015	6.83436	37.5854	31.9238
	chr1	81450829	81451098	25.797	5.96618	10.1816		chr1	77916437	77916602	23.9643	5.60664	22.3048		chr1	6591425	6591601	3.21027	13.9936	7.78305		chr1	83113716	83113995	5.91332	13.1209	32.7971		chr11	1384765	1385077	14.9612	33.2089	29.7652
	chr1	81489087	81489264	47.1414	19.8852	11.4679		chr1	77933575	77933795	23.3299	8.01435	14.7926		chr1	7596476	7596851	5.17326	24.0478	13.6285		chr1	83448492	83448939	9.9701	24.7004	29.4654		chr11	1906308	1906653	14.8343	61.2877	49.5366
	chr1	81515158	81515468	34.3171	9.37592	12.3032		chr1	77934377	77934813	37.0653	3.80429	10.3281		chr1	8689092	8689455	7.00045	39.444	17.0082		chr1	83992621	83992916	4.88362	19.2773	23.7984		chr11	2715814	2716923	6.57316	34.0342	31.8302
	chr1	81517021	81517358	63.7287	18.2091	18.5912		chr1	78054219	78054398	22.8115	10.1506	26.0098		chr1	11319701	11320538	1.64011	28.8586	15.7843		chr1	84006962	84007451	28.6366	58.5762	128.22		chr11	2732758	2733738	4.64015	32.1031	27.9308
	chr1	81557655	81558025	67.5712	45.5546	39.4305		chr1	78055907	78056453	42.1529	12.3935	36.3638		chr1	13104891	13105557	1.0687	26.6519	9.72159		chr1	84041363	84042164	24.0515	35.3511	47.5964		chr11	3479970	3480792	13.8353	58.5656	43.6149
	chr1	81831767	81832325	37.8691	5.96344	11.4918		chr1	78105316	78105481	23.823	7.81406	15.2116		chr1	13955012	13955188	3.51814	13.3285	8.98846		chr1	84276584	84277069	4.52803	28.737	42.9686		chr11	3742764	3742941	7.40467	22.7464	23.6053
	chr1	81901555	81901895	39.3954	10.0651	13.3008		chr1	78138193	78138436	43.0982	15.4854	54.165		chr1	15538293	15538779	2.17556	26.6154	0.0267951		chr1	84309639	84310217	54.1118	115.897	154.823		chr11	3755407	3755780	8.48854	21.8156	20.0728
	chr1	82267821	82268083	30.9031	10.9866	7.08018		chr1	78343262	78343656	45.0499	16.9168	53.7284		chr1	15551795	15552190	4.04684	35.3221	4.57453		chr1	84328275	84328848	74.8149	121.494	225.1		chr11	4309575	4309987	17.9824	55.7456	48.3202
	chr1	82413210	82413392	36.9217	6.40991	9.14641		chr1	78432885	78433107	16.7449	3.19052	9.48368		chr1	15552799	15553247	5.10984	31.3735	7.52965		chr1	84475429	84475738	7.81469	8.65595	34.433		chr11	4402026	4402325	5.93517	20.3755	18.025
	chr1	82481354	82481548	27.4122	5.46865	10.1086		chr1	78503410	78503845	74.6765	17.8014	59.4389		chr1	15783390	15783566	3.87283	14.8573	5.89234		chr1	84616587	84616830	13.3929	38.8901	43.7855		chr11	4506266	4506785	37.6028	86.3395	98.4203
	chr1	82523615	82523826	24.2306	6.02961	11.1399		chr1	78513200	78513374	24.6263	9.43294	15.4081		chr1	16723291	16723689	3.70529	36.2406	21.0897		chr1	84619518	84619716	14.914	29.9434	47.4436		chr11	4554078	4554255	6.99894	19.5068	23.0633
	chr1	82599156	82599339	16.8927	5.97062	8.99607		chr1	78650221	78650425	31.3014	8.1577	12.7352		chr1	16724661	16724909	12.7346	30.1985	22.0385		chr1	84666330	84666653	7.95077	21.2577	28.7543		chr11	4555690	4555971	11.1641	33.5752	34.7674
	chr1	82621025	82621190	14.5127	3.4305	2.8697		chr1	78700383	78700560	8.97072	3.0163	16.1822		chr1	19501692	19502051	3.96839	31.8404	6.42202		chr1	84782107	84782366	4.95076	4.94135	15.2445		chr11	5076878	5077252	8.61851	22.1057	23.2545
	chr1	82722876	82723424	46.9103	10.5217	12.9349		chr1	78752082	78752290	20.7262	10.0554	30.1614		chr1	19508441	19508824	9.23522	34.2927	17.3648		chr1	84838342	84838567	17.7006	45.4591	88.5704		chr11	5277227	5277853	25.3857	68.634	66.7799
	chr1	82734002	82734633	33.5607	5.58601	9.2541		chr1	78763133	78763524	21.3611	4.05759	10.2823		chr1	19729236	19729596	8.23733	27.6686	22.0634		chr1	84862464	84862834	11.3224	38.7251	76.0876		chr11	5431779	5432231	4.55496	24.3446	23.2366
	chr1	82924780	82925305	22.4915	19.6091	17.4287		chr1	78785931	78786113	54.7129	11.6888	19.0313		chr1	19739894	19740241	4.36414	16.7717	4.17661		chr1	84863521	84863989	8.40612	25.4613	64.6651		chr11	5673232	5673512	5.21543	18.0451	16.7489
	chr1	83073132	83073333	20.9868	3.56349	9.42166		chr1	78791925	78792295	123.935	37.6903	146.826		chr1	24329374	24329739	21.0424	43.6251	18.072		chr1	85155638	85156275	12.936	39.5522	41.7867		chr11	7082341	7082845	14.8519	60.4819	51.0263
	chr1	83369783	83370078	72.8254	22.6482	17.9754		chr1	78795192	78795832	61.1579	16.6247	32.5845		chr1	25840766	25841262	9.11115	44.4886	15.8277		chr1	85356187	85356609	21.2365	47.7213	71.7284		chr11	9417402	9417749	3.96089	10.9907	15.4062
	chr1	83578383	83578616	18.7769	2.94578	4.01872		chr1	78818415	78818868	214.703	52.018	69.0878		chr1	25855986	25856444	26.3283	58.0727	17.4856		chr1	85905698	85906015	13.1979	29.9349	55.4692		chr11	34974204	34974419	3.13894	11.2426	13.2453
	chr1	83638919	83639460	19.9314	4.91656	7.5479		chr1	78830582	78830775	27.2812	10.8637	25.4529		chr1	25896365	25896595	2.40582	37.817	13.1568		chr1	86067927	86068127	4.76696	15.4203	24.2372		chr11	35009400	35009749	16.8933	40.9203	36.8393
	chr1	83891303	83891513	14.6461	8.76432	10.4957		chr1	78865936	78866333	34.8661	7.34327	15.1164		chr1	25898873	25899491	3.317	28.3459	15.6731		chr1	86092302	86092479	6.96874	3.86649	15.7186		chr11	35904399	35904576	1.98966	7.9386	14.2029
	chr1	84162311	84163322	38.8879	11.1587	11.6993		chr1	78888097	78888539	65.9627	11.2122	24.0629		chr1	27858685	27859545	14.8356	47.0492	31.9404		chr1	86554542	86554744	2.90717	1.63573	17.6391		chr11	43449472	43449830	3.09699	20.9306	21.0808
	chr1	84171532	84171697	54.2994	15.6848	17.5468		chr1	78908285	78908554	49.3616	12.6777	25.313		chr1	27908513	27909005	0.400927	12.8892	10.0799		chr1	86564458	86564875	4.98309	13.1354	36.0875		chr11	51549152	51549401	8.13998	18.6522	20.2775
	chr1	84566410	84566741	84.6703	24.6017	18.7718		chr1	79046636	79046881	51.4301	8.76716	25.9166		chr1	27934006	27934413	7.36166	18.8111	11.6561		chr1	86671922	86672251	16.2129	35.8133	43.4288		chr11	51997668	51998156	12.5411	33.1664	29.7598
	chr1	84573686	84573935	43.1956	24.0163	25.1652		chr1	79143166	79143559	34.0076	5.26639	37.4951		chr1	29279554	29279857	4.03598	19.4841	9.29167		chr1	86798806	86799132	8.2028	16.7318	51.0273		chr11	53520596	53520939	6.28267	32.6136	25.8926
	chr1	84670863	84671106	19.406	7.78544	8.30888		chr1	79224530	79225057	65.2396	8.48864	34.5842		chr1	29705606	29706081	0.686946	34.543	14.5804		chr1	86819915	86820240	8.28069	17.974	36.4652		chr11	53842483	53842660	4.86303	9.21706	13.1519
	chr1	84713602	84713785	17.6947	4.81245	5.26533		chr1	79233771	79234074	23.2002	7.11962	12.8628		chr1	32546043	32547027	2.15759	33.3777	21.5359		chr1	86876959	86877214	10.9747	10.1633	24.2095		chr11	54548055	54548545	8.47115	26.7005	23.2537
	chr1	85017661	85017900	16.807	2.94917	5.19456		chr1	79315193	79315439	31.2995	3.12871	13.765		chr1	38498758	38499605	12.2516	36.2332	20.4288		chr1	87025882	87026132	4.88109	4.25058	14.1874		chr11	55229483	55229887	23.23	60.677	52.7805
	chr1	85190345	85190530	22.9268	4.34166	5.3248		chr1	79325482	79325877	61.0342	16.8828	27.2935		chr1	39952248	39952592	10.0979	23.7826	20.0461		chr1	87562505	87562692	8.07627	2.68393	16.4304		chr11	55412964	55413262	5.73833	14.1751	15.2317
	chr1	85214573	85214738	12.954	2.13366	3.19337		chr1	79361612	79362035	193.657	21.2689	70.2178		chr1	42651951	42652591	38.634	139.17	47.8791		chr1	87797210	87797387	10.5769	11.6414	27.1224		chr11	56568894	56569515	10.1709	34.8398	30.6417
	chr1	85651440	85651678	76.1122	22.5138	26.2872		chr1	79364023	79364216	71.3588	22.8894	66.5299		chr1	44361828	44362058	2.24936	14.1888	5.48973		chr1	87812941	87813118	1.61685	3.37418	13.1181		chr11	56886792	56887097	10.5852	35.4541	29.9178
	chr1	85702854	85703133	34.0092	4.48067	5.04144		chr1	79377297	79377714	95.5991	29.836	37.0972		chr1	45150406	45151233	34.7888	75.5678	28.0014		chr1	88046114	88047086	41.528	73.0797	100.653		chr11	57121565	57121850	8.39906	27.367	22.9354
	chr1	85713477	85713642	17.8829	4.15653	1.42119		chr1	79403516	79403693	12.9877	1.7239	20.7368		chr1	51505331	51505585	15.4755	19.7591	13.7585		chr1	88278619	88279250	19.0964	34.5212	48.4982		chr11	57318166	57318620	8.16088	28.3402	22.5572
	chr1	85778647	85778816	18.2887	7.03515	11.411		chr1	79523647	79523898	24.9512	2.80487	43.2771		chr1	52131250	52131546	3.62992	15.5555	3.20044		chr1	88331611	88331803	3.65368	11.3091	39.2849		chr11	57466299	57466603	13.0996	48.7263	37.0543
	chr1	85786316	85786481	20.6863	9.64558	12.4117		chr1	79534621	79534944	26.772	4.59065	21.9272		chr1	52681288	52681464	3.72142	10.3	9.04176		chr1	88477944	88478140	8.1231	13.7863	28.4056		chr11	57546286	57546727	6.89852	22.3879	21.9486
	chr1	85834966	85835655	157.418	28.955	28.3679		chr1	79763273	79763586	51.4995	5.38556	26.415		chr1	52853510	52853686	1.15752	24.4401	11.0125		chr1	88492994	88493328	6.16603	18.2015	24.9224		chr11	57885998	57886175	4.19101	15.3	19.1194
	chr1	85906761	85907147	44.3191	4.05803	10.1679		chr1	79767284	79767893	95.6666	37.3253	44.0491		chr1	52855793	52856232	8.42938	71.2501	16.3549		chr1	88588508	88589016	14.1862	34.0356	38.4387		chr11	58315258	58315471	7.7455	28.4625	24.7597
	chr1	85961271	85961436	17.9648	8.82511	2.73102		chr1	79839909	79840300	47.1743	7.29137	22.6699		chr1	52904090	52904624	13.394	70.2015	29.2716		chr1	88665443	88665694	6.82975	3.87777	24.8837		chr11	58320273	58320926	24.5957	47.1789	42.3882
	chr1	86248929	86249181	25.0587	9.24248	12.8723		chr1	80090973	80091538	29.4268	1.92677	11.1135		chr1	53994706	53995013	3.86654	15.8953	4.86959		chr1	88743249	88743964	7.8049	8.34836	71.06		chr11	58688798	58689023	8.47755	25.1662	24.2985
	chr1	86352662	86352833	20.6461	6.70264	9.51758		chr1	80092313	80092478	37.1382	2.83073	9.37438		chr1	54658258	54658767	8.80407	27.142	8.54268		chr1	88960291	88960483	14.5665	7.06852	31.3741		chr11	59125571	59126135	15.0174	61.6529	46.8273
	chr1	86800085	86800329	14.2744	4.4335	3.0219		chr1	80253135	80253953	22.7138	4.46033	12.9183		chr1	55443564	55443756	3.26953	13.8478	4.50588		chr1	88972709	88973115	24.2917	32.4028	96.4944		chr12	69512538	69513010	14.5028	54.3507	49.1245
	chr1	86891047	86891235	19.6469	4.62123	2.88483		chr1	80268979	80269264	44.6629	5.78732	16.111		chr1	55766923	55767540	0	24.1401	9.05087		chr1	89029208	89030446	46.8504	117.018	171.392		chr12	69526799	69527310	7.18279	30.2621	24.5779
	chr1	86894076	86894302	13.7454	1.74012	7.15838		chr1	80324733	80325085	29.1585	8.67163	30.4176		chr1	55844374	55845063	0.516267	23.2585	20.6307		chr1	89044489	89044669	5.89002	48.48	71.2177		chr12	567035	567211	7.46272	22.641	21.6714
	chr1	87189987	87190265	35.7703	14.592	10.3177		chr1	80366311	80366501	15.0339	3.57219	27.144		chr1	55892126	55892382	4.45113	15.7715	8.23022		chr1	89249674	89250527	101.767	128.92	213.227		chr12	614392	614887	8.54484	35.7492	33.934
	chr1	87253141	87253390	51.4138	30.5323	27.9875		chr1	80446263	80446464	9.45797	1.33297	18.2083		chr1	56585504	56585931	9.55726	20.0581	4.8116		chr1	89565824	89566285	5.78472	15.1139	32.4003		chr12	670531	671159	8.89296	57.8766	50.2029
	chr1	87523739	87524060	43.768	2.85887	6.40221		chr1	80470347	80470516	27.2777	6.40199	11.4087		chr1	58584047	58584506	17.9094	28.5747	12.4729		chr1	89574033	89574330	2.08144	3.27156	22.4038		chr12	1057566	1058211	37.4772	54.378	53.6475
	chr1	87563890	87564055	13.7977	5.40171	8.2632		chr1	80518318	80518612	21.8547	8.61737	21.6258		chr1	58700388	58700661	2.22716	14.0031	4.98841		chr1	89683902	89684248	14.8996	30.9135	44.1261		chr12	1413150	1413862	22.348	48.8381	46.1807
	chr1	87592384	87592998	89.2331	46.5102	39.2421		chr1	80627211	80627378	14.3949	7.27871	13.551		chr1	58711633	58711907	1.92231	23.1945	4.48412		chr1	89713549	89713726	6.83233	1.72401	16.7271		chr12	1482268	1482568	8.43825	32.0708	25.1942
	chr1	87915918	87916122	38.349	13.9785	12.9017		chr1	80663324	80663507	27.6349	7.19318	15.9849		chr1	59051860	59052199	6.3554	18.0083	14.7395		chr1	89831400	89832102	11.9182	42.2903	72.4796		chr12	1783127	1783453	13.5996	32.8727	30.4816
	chr1	88117242	88117558	19.1882	7.63933	3.71067		chr1	80702175	80702565	94.4772	25.8483	49.9539		chr1	59146782	59147144	5.77721	60.1062	15.3778		chr1	90085130	90086025	31.5055	64.5647	106.477		chr12	2191202	2191571	12.9627	40.1139	35.838
	chr1	88171788	88172079	24.5768	3.88583	3.60317		chr1	80763676	80763861	52.3323	12.0985	17.5547		chr1	59255375	59255644	4.14163	17.3326	11.4316		chr1	90106070	90106357	7.2803	25.698	38.8011		chr12	2607393	2607569	3.95933	14.06	16.0339
	chr1	88240710	88240886	13.8719	9.7721	10.9472		chr1	81019470	81019954	140.154	30.6776	91.335		chr1	59939504	59940100	4.6372	60.1386	14.8865		chr1	90178047	90178635	9.10137	22.661	28.3103		chr12	2938338	2938687	10.6991	57.3765	54.2168
	chr1	88326763	88326942	18.6652	7.04593	3.98219		chr1	81027760	81028044	57.3764	22.6788	52.0508		chr1	60396205	60396618	11.0839	30.5777	22.9601		chr1	90322623	90323281	31.0947	57.8262	72.3864		chr12	3006583	3006878	3.69104	29.3287	23.1402
	chr1	89056630	89057155	212.793	85.9528	63.8403		chr1	81055136	81055357	27.0515	7.14493	14.8042		chr1	63361200	63361389	3.34566	11.3434	3.01669		chr1	90434459	90435061	18.4859	56.0531	65.9546		chr12	3647768	3648044	12.4914	21.5917	21.1778
	chr1	89060117	89060422	160.003	53.0264	52.8818		chr1	81061230	81061886	99.6345	18.1973	72.1944		chr1	63572289	63572804	17.2133	66.8304	28.2942		chr1	90478704	90478914	4.88421	11.2222	32.7127		chr12	4524919	4525275	13.2265	45.8342	42.7338
	chr1	89064125	89064651	129.757	67.2923	51.9299		chr1	81087765	81088043	32.4984	8.28052	24.7258		chr1	63721039	63721222	0	23.7021	9.60715		chr1	90995174	90995509	10.3818	25.8142	101.144		chr12	9912531	9913074	1.69598	16.5859	19.6087
	chr1	89535564	89535882	99.8766	43.4793	20.7618		chr1	81089416	81089887	26.3382	11.0304	39.1469		chr1	63722210	63722454	1.82909	15.9186	2.26676		chr1	91382823	91383332	13.0263	29.7109	35.0125		chr12	12742121	12742376	2.38669	12.73	17.0483
	chr1	89933035	89933761	27.0811	6.77357	7.00249		chr1	81231705	81232004	19.0214	4.25809	12.699		chr1	63865787	63866223	10.9669	36.6523	8.72679		chr1	91608301	91608517	7.16754	12.2021	17.9996		chr12	41350330	41350507	1.98966	17.5874	18.5583
	chr1	89974535	89974738	23.7122	14.2209	6.92043		chr1	81296519	81296736	25.9485	6.04814	12.779		chr1	64400167	64400343	5.02415	12.9623	5.28808		chr1	91643455	91643632	4.12265	4.33387	14.1115		chr12	49934902	49935768	7.07964	25.9577	24.5105
	chr1	90023602	90023767	16.2207	4.75944	3.41857		chr1	81303946	81304343	89.8444	14.9764	29.484		chr1	64401654	64402107	3.15041	12.8617	12.4825		chr1	91863984	91864341	14.0757	28.5927	52.0579		chr12	60590426	60590602	6.54748	24.4195	24.0296
	chr1	90137112	90137342	41.2886	9.08276	8.8128		chr1	81313178	81313348	38.7276	14.9197	32.1948		chr1	64658158	64658476	10.17	38.9313	26.0521		chr1	92119297	92119753	62.4016	33.7018	129.534		chr12	61775309	61775650	11.7793	34.8692	33.2503
	chr1	90312283	90312448	25.5516	9.3012	9.56667		chr1	81319827	81320376	104.126	22.1374	59.5537		chr1	65903041	65903506	1.17874	23.0903	25.5005		chr1	92131444	92131673	18.031	21.0108	42.493		chr12	61891953	61892573	17.0459	34.6691	32.3712
	chr1	90359528	90359752	13.2632	1.58049	3.43813		chr1	81370750	81371094	68.4104	20.8333	24.7801		chr1	65904815	65905430	0	45.6961	29.8404		chr1	92444318	92444784	12.6168	34.5825	36.8601		chr12	62458412	62458992	6.86472	22.5015	20.3677
	chr1	90364633	90364840	21.0927	3.71654	3.58313		chr1	81411527	81412281	37.8826	14.0316	29.529		chr1	65987764	65988260	6.57714	22.6443	10.661		chr1	92544876	92545097	10.9969	23.727	33.6033		chr12	65462729	65462915	6.13668	32.3475	24.0268
	chr1	90488730	90488907	26.9987	6.39885	3.3181		chr1	81450384	81450633	16.6309	1.26725	8.3359		chr1	66243932	66244489	25.1643	145.888	52.2497		chr1	7840	8067	15.0761	9.91191	24.3166		chr12	66114676	66114867	8.77897	19.7159	21.0896
	chr1	90500901	90501135	72.4777	12.0895	14.6606		chr1	81514356	81514944	49.4385	6.30052	31.9252		chr1	66284834	66285353	13.0729	58.7999	18.0327		chr1	75359	76248	25.8687	50.3807	62.3423		chr12	66182716	66182994	3.68148	22.5202	18.8575
	chr1	90754648	90754869	54.9651	13.0673	14.0512		chr1	81528165	81528544	46.5689	11.2421	38.3574		chr1	66404949	66405771	19.0902	59.0137	26.2061		chr1	113974	114307	14.6761	43.0219	44.3037		chr12	66329654	66329922	22.6407	56.4728	51.412
	chr1	90857691	90858025	24.7877	4.80806	4.55547		chr1	81614365	81614791	164.204	37.6162	80.8067		chr1	66445629	66445889	6.75646	12.5439	6.53972		chr1	132345	132819	6.2213	9.88453	42.435		chr12	67045232	67045967	24.018	48.5023	45.9415
	chr1	90868235	90868552	157.109	47.0475	43.714		chr1	81696118	81696317	32.6573	7.05571	14.1482		chr1	66751606	66751782	4.77877	9.3613	5.74886		chr1	144250	144838	7.54348	22.5498	39.2274		chr12	67256353	67256685	6.27101	18.4479	16.5851
	chr1	91221622	91221874	54.0395	16.2417	18.161		chr1	81700989	81701418	59.6129	8.17753	16.5215		chr1	67495521	67495932	4.91598	24.9955	11.5661		chr1	215662	216242	26.3809	45.1293	80.792		chr12	67331720	67332002	7.2266	28.7836	22.6713
	chr1	91338557	91339086	46.2155	6.67989	6.21359		chr1	81714016	81714281	38.2697	9.7734	23.5068		chr1	67507879	67508055	8.20456	9.81156	12.3914		chr1	220721	220898	6.42169	3.52533	30.9059		chr12	68115749	68115943	2.04045	16.3262	15.7734
	chr1	91350792	91351100	54.386	17.3918	19.9676		chr1	81728217	81728704	49.9985	16.455	19.6984		chr1	67549944	67550231	7.4942	15.579	12.2248		chr1	268225	268928	11.8038	27.0263	52.3158		chr12	68574244	68574689	8.75149	32.4551	25.7498
	chr1	91491325	91491521	105.03	50.6148	47.0972		chr1	81812576	81812741	17.0908	0.667162	10.6465		chr1	68424241	68424556	0.918783	25.0361	2.71133		chr1	299448	299752	20.4758	52.7358	90.8095		chr12	68904577	68905090	21.9049	67.7199	56.3798
	chr1	91542453	91542779	32.3474	4.5407	6.33035		chr1	81878494	81878736	32.7741	10.6377	19.8375		chr1	69036317	69036849	11.3409	36.9554	16.2702		chr1	323630	324112	4.78916	7.9193	43.5329		chr2	2284328	2284606	5.87187	11.8338	16.0705
	chr1	91543105	91543552	38.6167	5.16383	10.4714		chr1	81977382	81977776	31.0703	13.8385	56.913		chr1	69201590	69202341	12.3606	33.5019	21.5199		chr1	418400	418671	4.88345	13.4641	30.9832		chr2	4898189	4898551	3.77875	21.4306	17.6114
	chr1	91569511	91569862	51.6539	8.38039	9.04667		chr1	82052783	82053432	63.6446	10.2991	21.242		chr1	69212109	69212656	4.74078	22.6117	9.37818		chr1	624005	624477	4.75897	17.4513	47.9678		chr2	6877999	6878466	9.51751	11.9336	15.3692
	chr1	91597607	91597789	23.0817	2.39089	1.36743		chr1	82183777	82184097	52.254	23.5146	47.4645		chr1	69403342	69403725	9.72528	20.5777	12.2511		chr1	738855	739052	5.86719	3.64508	11.7618		chr2	7384180	7384860	10.8123	36.4874	28.2263
	chr1	91602594	91602912	48.1075	4.91178	10.3425		chr1	82516504	82516775	86.5317	35.3572	120.659		chr1	69715899	69716234	7.00654	24.8037	6.76126		chr1	744250	745055	51.3027	97.0281	216.012		chr2	22035560	22035890	5.33959	21.7975	24.1013
	chr1	91617448	91618017	19.2976	2.97927	4.0237		chr1	82522575	82522846	49.0529	13.7364	22.4921		chr1	69823519	69823762	6.38726	12.7933	4.66984		chr1	840765	841385	5.20256	10.5043	33.3443		chr2	23343362	23343636	8.47973	26.0371	27.3605
	chr1	91645425	91645640	25.4844	1.74697	3.5738		chr1	82542770	82542966	23.4648	7.87396	20.5659		chr1	69910142	69910655	9.58869	35.0845	5.76324		chr1	1023418	1024024	129.352	59.8385	188.891		chr2	29150070	29150380	7.35707	23.8393	24.603
	chr1	92030410	92030747	72.4327	5.38574	7.10425		chr1	82728960	82729295	16.6727	5.74524	16.5287		chr1	69932168	69932389	5.7676	17.448	16.2555		chr1	1060089	1060266	5.30628	2.49151	17.4865		chr2	34501739	34502045	19.5551	58.5776	63.1455
	chr1	92079372	92079764	89.5396	25.4133	16.3863		chr1	82782662	82782951	14.4299	5.73863	25.4342		chr1	70352155	70352498	8.09964	36.1924	11.0565		chr1	1072253	1072828	17.6999	56.491	82.7027		chr2	35165087	35165264	4.04691	14.1927	18.0323
	chr1	92134901	92135066	26.3043	7.6994	7.51565		chr1	82905054	82905300	31.8755	2.52497	21.6769		chr1	70380199	70381020	14.2975	82.5333	14.1889		chr1	1078981	1079267	3.5939	23.7124	26.2079		chr2	36374143	36374321	8.65605	16.4362	17.1388
	chr1	92155039	92155360	71.5371	55.2248	36.4809		chr1	83282951	83283331	83.6902	8.79857	20.7387		chr1	70391456	70392014	4.20817	17.631	6.5507		chr1	1253468	1253810	7.04272	41.6938	44.3998		chr2	37828620	37829390	9.12828	53.9611	48.4167
	chr1	92216633	92216807	25.5051	9.69136	12.4629		chr1	83332975	83333433	38.6486	9.07343	135.814		chr1	70764141	70764437	5.0443	17.2662	10.2958		chr1	1273328	1274371	12.8502	26.9833	32.7735		chr2	37872135	37872340	13.2613	38.8527	32.4267
	chr1	92380272	92380686	54.428	4.21935	11.4337		chr1	83350542	83350779	24.2583	4.34986	23.0472		chr1	70921293	70921593	5.37487	58.9097	9.1868		chr1	1304333	1304680	16.2088	40.7049	52.007		chr2	38284642	38284818	3.89023	21.0339	19.8158
	chr1	92395303	92395580	23.5837	7.22645	10.6354		chr1	83365016	83365522	49.3289	13.4076	37.9372		chr1	70926757	70927202	9.16947	33.9917	21.6249		chr1	1345927	1346441	13.2987	32.9989	36.686		chr2	39389054	39389231	1.89645	10.6805	15.8944
	chr1	92689099	92689375	21.82	4.34391	8.65799		chr1	83367473	83368650	71.9693	14.1973	23.5249		chr1	71103460	71103645	2.2812	24.1291	10.0341		chr1	1348157	1348568	5.88965	24.9479	41.0918		chr2	39453510	39453886	8.64531	25.699	27.6952
	chr1	99949	100707	250.373	20.5336	35.043		chr1	83370507	83370752	59.9881	12.5826	27.0243		chr1	71346520	71346856	9.24299	42.2058	19.1623		chr1	1378716	1379354	10.6415	48.4605	97.2828		chr2	41579548	41579914	5.93593	17.9523	18.7276
	chr1	127112	127335	25.7	6.95065	7.1004		chr1	83417533	83417943	90.0847	28.0825	65.2401		chr1	71458494	71458738	7.61971	27.6017	19.0737		chr1	1413564	1414207	10.5918	16.0048	66.729		chr2	42664215	42664729	22.518	89.2449	70.6063
	chr1	244965	245133	16.6816	5.0563	7.80076		chr1	83540929	83541168	32.877	5.57271	10.7493		chr1	71601913	71602182	2.81963	58.4674	17.9028		chr1	1427594	1428286	8.10481	14.3586	27.7172		chr2	42685472	42686182	11.812	50.9736	48.805
	chr1	275954	276142	15.0691	3.35027	7.5244		chr1	83545587	83546173	82.8863	24.9391	37.9792		chr1	71602882	71603583	8.73802	98.4781	59.3318		chr1	1486378	1486779	10.3607	27.904	30.9169		chr2	42949396	42949727	5.81164	21.456	19.7161
	chr1	282450	282925	47.195	16.0264	13.1143		chr1	83559049	83559303	36.8905	23.1248	51.5506		chr1	71609893	71610310	35.0311	48.8392	23.2713		chr1	1561744	1562083	8.06289	38.2247	47.8777		chr2	42959039	42959546	13.6163	54.0547	43.0433
	chr1	420497	420719	22.379	9.69403	5.646		chr1	83559566	83559800	54.5051	11.9866	41.9181		chr1	71783787	71783998	3.72577	23.1545	11.3997		chr1	1599623	1600066	19.1114	11.6157	73.5178		chr2	43341263	43341584	1.10946	5.92744	11.8771
	chr1	797707	797901	32.6598	9.52364	12.8752		chr1	83620826	83620991	15.5703	4.67989	11.4819		chr1	71843094	71843483	8.35887	22.1755	7.83905		chr1	1600688	1601117	65.8187	34.1559	141.074		chr2	43399635	43399839	6.28041	31.4264	27.735
	chr1	1002617	1002898	60.2356	32.4681	10.4151		chr1	83766730	83767177	65.3056	21.2687	81.6029		chr1	71852249	71852857	9.42315	34.387	9.95527		chr1	1603154	1603386	7.18393	35.0855	43.0691		chr2	43450278	43450854	72.9528	167.872	168.506
	chr1	1059251	1059416	12.9967	9.1587	9.58138		chr1	84022965	84023203	26.5563	6.08448	16.1231		chr1	71860186	71860524	10.4996	30.9742	19.8446		chr1	1658963	1659336	10.5955	36.3157	56.5257		chr2	43810572	43810871	11.8559	43.7867	36.8516
	chr1	1289273	1289745	32.8834	7.70147	10.1573		chr1	84055031	84055231	21.7963	6.84475	13.1538		chr1	71864364	71864672	3.567	32.916	12.1764		chr1	1708249	1708739	12.6476	15.5206	32.0804		chr2	44035028	44035428	7.00572	46.5694	41.4976
	chr1	1290398	1290563	25.4048	1.59284	0.464772		chr1	84154207	84154419	26.9324	3.50461	14.8126		chr1	71914821	71914997	6.28964	13.0639	3.30572		chr1	1754637	1755227	10.0683	33.8061	36.2193		chr2	45274474	45274672	4.96318	13.9226	14.5635
	chr1	1376972	1377213	46.5925	18.9392	14.8973		chr1	84161333	84161760	34.124	12.3614	17.1931		chr1	71970092	71970368	10.8153	24.3422	9.75657		chr1	1815048	1815262	13.2725	32.7681	68.8497		chr2	46073337	46073655	13.5668	42.0244	37.1677
	chr1	1404276	1404492	17.1707	5.47326	3.59687		chr1	84163598	84163854	41.9165	11.236	18.8024		chr1	72006392	72006827	9.17275	25.913	16.8006		chr1	1858520	1859414	27.2963	47.9273	75.0763		chr2	46384677	46384978	11.3831	35.2342	27.5256
	chr1	1417318	1417505	23.5178	2.91884	3.00015		chr1	84223050	84223355	97.572	28.8338	45.5032		chr1	72143554	72144143	3.73439	34.6387	12.1595		chr1	1888110	1888585	19.6056	30.8148	39.6233		chr2	48821393	48821664	7.38703	44.3123	33.3839
	chr1	1445316	1445545	29.302	11.6619	9.43725		chr1	84278915	84279205	53.3245	20.5618	64.2952		chr1	72174880	72175370	10.0451	123.073	23.1473		chr1	1993519	1993717	2.38533	9.95448	27.2629		chr2	48972971	48973317	5.56952	14.8603	18.6237
	chr1	1898240	1899028	146.506	41.0122	40.7611		chr1	84279870	84280051	28.9108	10.0132	16.2455		chr1	72198283	72198709	7.16007	17.8379	16.7576		chr1	2021773	2022423	6.82329	26.4523	39.4639		chr2	49131506	49131724	6.90703	22.8976	23.3534
	chr1	1902656	1902831	67.6953	33.482	30.1969		chr1	84413907	84414088	46.3948	17.1222	28.2624		chr1	72213927	72214245	4.0166	12.9362	5.47117		chr1	2023396	2023677	19.7706	30.4556	61.3766		chr2	49515614	49515791	5.62944	10.4921	13.5516
	chr1	2072226	2072406	16.8568	6.70102	11.2806		chr1	84450521	84450780	14.2189	2.10662	32.126		chr1	72310590	72310773	3.42113	14.9511	10.3938		chr1	2098749	2099043	6.74842	13.9303	21.759		chr2	49814560	49814891	4.06907	11.8493	16.4957
	chr1	2225993	2226422	23.5524	5.5304	8.5165		chr1	84453102	84453414	85.7109	18.3817	59.6188		chr1	72314835	72315150	13.9249	52.4493	25.3935		chr1	2304259	2304982	29.7332	39.6278	63.097		chr2	50504872	50505296	10.9331	47.901	41.4175
	chr1	2598636	2599070	65.7579	37.9507	20.4915		chr1	84551793	84552043	33.7427	12.6755	26.6811		chr1	72329865	72330157	15.375	46.4541	24.333		chr1	2333545	2333784	4.27951	8.41709	22.9899		chr2	51476474	51477008	8.594	29.7134	27.9896
	chr1	2614257	2615461	63.6912	11.8314	13.0031		chr1	84617202	84617517	74.2854	20.3282	38.6159		chr1	72335523	72335699	5.29893	23.5169	11.1337		chr1	2373625	2373828	2.60792	6.24983	12.0181		chr2	52230409	52230742	8.16219	18.5499	18.0936
	chr1	3179568	3179788	13.1655	3.08406	4.60756		chr1	84717726	84718053	26.8687	4.79929	20.1236		chr1	72350474	72350928	15.8783	36.7393	21.4408		chr1	2541745	2541927	3.80625	6.63361	25.3172		chr2	52355753	52356443	4.2728	19.7232	18.3345
	chr1	3283868	3284107	19.8392	5.46243	7.80901		chr1	84773423	84773596	31.4222	8.2075	16.6666		chr1	72437502	72437977	9.67481	25.6569	17.6196		chr1	2576514	2576815	5.26841	19.6565	43.6679		chr2	52417599	52417814	4.80074	23.6149	21.6736
	chr1	3946820	3946997	19.5368	4.77675	3.36703		chr1	84832064	84832444	166.752	24.7664	96.2584		chr1	72556434	72556772	5.92955	18.4541	9.12517		chr1	2623325	2623559	3.75683	1.17499	24.1872		chr2	52617223	52617602	8.83499	28.8218	27.6961
	chr1	4121778	4122015	16.3019	0.551111	2.97489		chr1	84916103	84916353	20.7695	8.02575	30.0523		chr1	72691300	72691805	5.71128	46.907	29.4498		chr1	2798126	2798303	5.05332	14.6625	31.6777		chr2	52826675	52827322	10.4048	33.1537	30.2815
	chr1	4148280	4148635	24.714	1.53276	5.64711		chr1	84960695	84960884	29.5786	5.48054	15.1425		chr1	72790020	72790268	5.8311	27.9764	13.5284		chr1	2804437	2805004	48.6977	34.8122	87.6967		chr2	54043757	54043950	7.27131	27.7438	25.5357
	chr1	4212138	4212308	12.9584	3.81139	8.37858		chr1	84977875	84978053	19.5408	9.90426	19.4625		chr1	72816599	72816986	7.56281	45.4944	17.1467		chr1	2998103	2998286	8.66216	9.36508	22.8727		chr2	54237985	54238353	5.26921	29.3432	24.3097
	chr1	4296100	4296265	18.2137	4.53226	10.0363		chr1	85054363	85054546	47.5937	17.0389	28.578		chr1	72828769	72829495	12.2221	25.2214	18.8668		chr1	3000825	3001685	7.96136	13.6143	19.5705		chr2	54470080	54470427	5.59064	11.7689	14.6523
	chr1	4396046	4396211	13.1029	4.41385	4.42909		chr1	85117235	85117606	55.8753	19.3344	26.0382		chr1	72921655	72922062	11.4149	32.8298	18.9444		chr1	3130794	3131151	8.9441	9.38866	40.6911		chr3	820318	820606	7.41495	27.8584	24.8211
	chr1	4439196	4439361	10.2965	6.14051	7.34021		chr1	85142510	85143622	93.6589	21.9448	31.9419		chr1	73112706	73113162	8.62073	54.4895	9.82197		chr1	3279332	3279554	6.67934	3.96353	14.9188		chr3	933174	933413	6.91057	27.4681	24.3561
	chr1	4910681	4910933	15.5874	2.87677	5.47172		chr1	85174454	85174895	81.5926	23.2058	46.9833		chr1	73179815	73180091	6.58942	22.079	14.1884		chr1	3492195	3492645	8.85878	0.389362	52.9037		chr3	2389878	2390056	11.9588	16.8834	19.4268
	chr1	4959740	4960076	34.3053	1.72347	7.97918		chr1	85250895	85251216	54.7897	21.5468	70.2473		chr1	73192179	73192548	6.31084	26.2202	16.6105		chr1	3595924	3596101	8.0223	15.4302	34.6736		chr3	2715947	2716690	146.036	180.514	262.699
	chr1	5278249	5278569	31.0727	13.0236	10.6976		chr1	85259229	85259587	30.4683	5.16303	27.8737		chr1	73213205	73213638	15.3351	34.1123	15.3575		chr1	3636395	3636753	4.6873	21.3852	23.7959		chr3	3564125	3564529	6.40633	14.5792	19.2677
	chr1	5308096	5308294	22.5273	1.77452	6.12661		chr1	85267986	85268376	30.2147	9.13785	19.8606		chr1	73294580	73294779	15.3922	37.4647	13.1664		chr1	3905761	3906088	7.85838	3.60896	16.8345		chr3	4134935	4135277	7.55123	20.6357	19.4058
	chr1	5627123	5627565	19.9264	6.74243	4.19292		chr1	85276939	85277256	20.3522	3.22393	11.1702		chr1	73346806	73347173	15.4232	63.1833	14.7268		chr1	4095464	4096280	12.207	11.4164	36.1843		chr3	4194024	4194324	12.92	42.589	34.6094
	chr1	5651758	5651953	25.684	8.7608	11.4096		chr1	85292971	85293470	162.309	56.6487	72.5411		chr1	73354634	73354880	3.42132	22.6794	6.70561		chr1	4228116	4228341	4.75863	9.25861	20.1111		chr3	4203544	4203960	9.70473	28.1493	24.8117
	chr1	5749318	5749483	15.693	4.59553	2.41815		chr1	85323687	85324097	37.3689	12.6164	31.5141		chr1	73415785	73416106	3.5015	25.5381	7.15194		chr1	4640527	4640912	12.6723	24.1449	28.1003		chr3	4472492	4472958	6.9583	32.1485	30.9825
	chr1	6282136	6282322	18.221	3.7392	4.02692		chr1	85652940	85653872	84.2216	14.9481	44.3465		chr1	73561178	73561452	23.4985	61.2372	48.6971		chr1	4642177	4642612	9.39539	31.5911	33.8666		chr3	4532814	4533191	7.82424	28.9401	25.9422
	chr1	6375959	6376234	21.5886	8.24053	6.14124		chr1	85826565	85826763	20.6238	2.56081	12.3786		chr1	73580762	73581075	3.17607	41.8662	3.22724		chr1	4788099	4788496	5.16238	13.9157	36.6127		chr3	4883058	4883388	9.68369	27.8068	24.5066
	chr1	6377228	6377977	44.8053	12.387	13.1505		chr1	85881962	85882213	19.8749	2.03589	9.31545		chr1	73768107	73768467	13.8623	37.3981	22.1354		chr1	4902821	4903011	12.662	6.16721	34.094		chr3	5370130	5370412	3.22432	15.7189	15.5462
	chr1	6480110	6480275	16.0008	0.337876	3.89985		chr1	85890783	85891393	36.4356	8.82828	20.9638		chr1	73900471	73901102	7.48027	52.6026	12.3383		chr1	4912547	4912741	8.15847	3.47764	25.0512		chr3	5703425	5703972	7.80542	23.9423	20.8782
	chr1	6487258	6487529	20.6837	9.38731	13.242		chr1	86038603	86038832	27.9639	10.2431	24.1001		chr1	73981201	73981682	14.4005	67.3221	22.4883		chr1	4956260	4956707	2.60792	5.21454	20.8966		chr3	6326048	6326444	8.60625	29.5498	28.1035
	chr1	7038525	7038704	19.2536	2.59986	6.78774		chr1	86184920	86185109	25.0165	9.19922	14.3131		chr1	74126884	74127418	22.2873	62.393	33.3506		chr1	4993928	4994275	14.6947	25.5288	49.8477		chr3	11363944	11364570	18.0567	37.7761	35.0938
	chr1	9013861	9014032	11.4676	7.00539	4.50225		chr1	86251538	86251903	33.5507	17.2252	67.0836		chr1	74221964	74222280	2.13889	19.1368	3.86287		chr1	5052413	5052590	6.95196	4.9677	17.7729		chr3	16939967	16940202	0.770585	8.52931	13.7563
	chr1	9546039	9546321	21.7186	3.96228	1.13907		chr1	86386859	86387331	30.5557	10.0292	16.0546		chr1	74254037	74254400	18.4963	62.934	42.3011		chr1	5162589	5163078	2.25782	2.19268	28.5143		chr3	31899545	31899791	6.76527	14.8299	17.6293
	chr1	15270681	15271085	16.693	1.3445	2.40416		chr1	86856285	86856462	18.2767	8.61984	19.5783		chr1	74267937	74268326	9.23712	56.6465	23.2833		chr1	5526470	5526741	5.11941	19.3534	26.8899		chr3	32739629	32739852	3.11585	11.2792	14.4061
	chr1	15532623	15532804	16.011	2.30727	5.89128		chr1	86924984	86925203	29.1742	7.66093	25.111		chr1	74312672	74312953	16.995	44.669	23.8371		chr1	5645146	5645813	29.5257	29.4696	123.407		chr3	46875444	46875660	5.81102	11.9943	14.7369
	chr1	16510317	16510551	20.5925	2.01691	5.28146		chr1	86992980	86993146	41.0637	16.1539	18.8804		chr1	74319688	74320298	5.84914	31.0951	18.0407		chr1	6084551	6085349	0.869621	47.7502	68.2831		chr3	48742422	48742715	11.6762	38.5273	33.7575
	chr1	16513912	16514252	71.9707	13.2551	12.7014		chr1	86995053	86995286	50.5887	13.328	23.1939		chr1	74363181	74363395	7.20881	17.0252	13.8528		chr1	6092533	6093019	4.38307	9.66333	29.7462		chr3	50507077	50507425	4.06793	14.2454	15.1019
	chr1	19094003	19094274	32.341	8.98435	11.9805		chr1	87226672	87226900	19.4188	8.88926	14.7104		chr1	74540574	74540936	10.6888	43.2551	9.36131		chr1	6177228	6178081	0.541731	32.1979	89.4747		chr3	53529300	53529681	9.93464	24.4199	20.5825
	chr1	19098271	19098557	35.9674	6.18953	10.7374		chr1	87227912	87228395	17.3831	7.02149	12.9529		chr1	74558344	74558904	10.2998	73.5789	25.3183		chr1	6238580	6238790	6.88539	6.48734	13.6576		chr3	53618269	53618648	11.2188	40.475	34.9472
	chr1	20453470	20453759	36.7807	9.33897	13.2031		chr1	87326853	87327020	34.1897	2.94541	17.3322		chr1	74634097	74634357	4.31183	25.6896	4.04654		chr1	6243946	6244242	3.90712	6.96551	27.1083		chr3	53698523	53698941	1.53489	9.38803	15.4734
	chr1	21185324	21185490	13.4156	2.29398	2.35006		chr1	87395830	87396388	21.0859	7.41762	19.4439		chr1	74637807	74638039	2.37811	16.6524	6.20066		chr1	6295779	6296662	31.1592	26.6921	64.0973		chr3	55314399	55314642	3.5377	23.4536	18.8183
	chr1	21922733	21922906	18.2021	3.71256	6.14574		chr1	87489620	87490007	66.3516	11.2708	21.5157		chr1	74643797	74643979	3.41354	18.0563	13.2706		chr1	6514983	6515802	6.08166	107.236	137.318		chr3	55662511	55662737	11.9212	24.6892	21.9393
	chr1	21945803	21946093	15.2965	7.43865	7.00787		chr1	87647644	87648175	21.1066	9.89163	30.0901		chr1	74732084	74732260	7.05876	13.7261	11.5936		chr1	6517040	6517558	9.16287	43.978	70.9632		chr3	55822599	55822891	9.3034	30.0948	25.4334
	chr1	26843727	26844211	17.3793	0.978312	4.04626		chr1	87907774	87908179	24.5791	0.790544	12.9897		chr1	74811652	74812034	8.95574	59.7116	11.8689		chr1	6616138	6616382	3.34558	0	14.8186		chr3	56461664	56461855	11.5401	42.7085	35.7195
	chr1	29050561	29050799	12.7306	1.93397	4.34994		chr1	87990181	87991003	55.0968	7.13111	28.6044		chr1	74927808	74927984	3.55031	15.5774	2.63459		chr1	6920536	6921094	14.5416	25.5475	37.1706		chr3	56550560	56550825	9.48435	23.9789	21.7062
	chr1	33966183	33966457	21.3337	3.73365	5.79143		chr1	87995917	87996148	25.4304	8.17723	21.0031		chr1	74950973	74951168	3.42188	26.158	4.77053		chr1	7430988	7431196	4.64675	5.83457	31.908		chr3	57507539	57507827	9.85749	31.1418	25.2226
	chr1	37933971	37934158	20.0999	2.36545	4.96142		chr1	88003754	88003996	31.8722	4.06789	37.0623		chr1	75070487	75070686	16.4319	53.299	12.1902		chr1	8737416	8737706	4.79658	4.9843	21.2724		chr3	57628858	57629509	15.6685	48.4336	37.6808
	chr1	38142922	38143087	13.5681	0.96536	5.23741		chr1	88056313	88056709	79.3791	23.3222	34.0706		chr1	75137688	75138060	9.62764	24.7517	17.9728		chr1	9160091	9160268	6.65576	3.06395	14.6386		chr3	57737899	57738211	36.4944	66.2408	61.0734
	chr1	38502570	38502853	18.4007	4.68142	8.86222		chr1	88185162	88185375	32.3334	6.27196	13.116		chr1	75278405	75278806	11.1255	35.6909	17.5179		chr1	11162584	11162852	10.1303	13.4305	34.0491		chr3	57942984	57943444	8.22161	26.9116	24.7863
	chr1	43673061	43673434	32.386	1.88643	5.92239		chr1	88212432	88212641	24.2417	6.18349	21.3532		chr1	75362550	75363068	18.1938	80.4017	54.6784		chr1	11252553	11252730	8.19482	2.7817	14.6115		chr3	58241530	58241817	7.99934	29.9816	24.4992
	chr1	43735241	43735460	28.3356	15.2365	9.5059		chr1	88673717	88674199	24.7969	0.533246	10.7599		chr1	75372480	75373076	2.69171	25.3869	16.2125		chr1	11660454	11660837	12.9872	16.7849	60.0415		chr3	58552904	58553402	16.4965	35.6556	32.4172
	chr1	48251480	48251698	17.0634	2.10968	1.52349		chr1	88839254	88839588	44.0073	10.1635	29.0404		chr1	75625126	75625302	5.65106	16.0252	8.39272		chr1	12087987	12088472	0	8.9457	22.5507		chr3	58569304	58569518	10.5136	19.5897	19.0295
	chr1	52328856	52329035	17.6485	4.23709	5.19099		chr1	88839807	88840312	55.9353	13.6757	34.0647		chr1	75747261	75747704	6.99124	55.4161	38.0212		chr1	12664177	12664403	1.84478	5.49676	17.2337		chr3	59334266	59334661	5.00723	18.4886	18.1869
	chr1	53247263	53247469	15.3974	7.77114	1.83022		chr1	88840694	88840893	25.1922	3.49574	23.9362		chr1	75788238	75788461	3.54737	13.9772	12.3687		chr1	14205697	14205899	3.1038	6.11298	15.5475		chr3	59504715	59505467	28.1482	83.6548	76.1183
	chr1	54797818	54797983	13.233	3.81041	4.38116		chr1	88857328	88857721	77.8979	18.1483	34.1733		chr1	75824637	75825096	27.0478	91.0637	54.3143		chr1	14224611	14224934	9.21584	52.5849	59.9458		chr3	59529345	59529521	3.0711	11.7091	14.4452
	chr1	56865795	56865960	12.1048	2.75154	3.28192		chr1	88858096	88858477	70.5594	18.881	26.9731		chr1	75965593	75965798	12.4687	44.9009	22.3455		chr1	14227135	14227460	14.5006	14.1127	42.9726		chr3	59546128	59546456	9.86879	27.5224	26.6726
	chr1	58592698	58592863	18.4451	6.87155	9.6038		chr1	88862538	88862793	108.455	17.3729	60.262		chr1	76051766	76052350	2.4999	31.0465	10.6315		chr1	15534233	15534533	17.3406	18.1854	29.8555		chr3	59854349	59855477	22.024	57.8337	60.7643
	chr1	59072139	59072304	18.3716	3.19163	8.13974		chr1	88912723	88913277	70.173	20.1796	53.8979		chr1	76091895	76092300	6.80021	22.1745	17.8506		chr1	15606530	15606892	3.03395	2.48719	26.3892		chr3	59884116	59884345	4.08973	18.0091	16.7988
	chr1	59254712	59255091	37.2319	13.6875	13.8105		chr1	89082400	89082581	17.3861	2.16895	8.31765		chr1	76158578	76158875	4.78036	42.8533	19.4349		chr1	16698814	16699067	0.811622	6.44264	21.5377		chr3	62484461	62484867	4.90496	34.8581	29.0249
	chr1	59936985	59937150	37.3923	14.9792	15.1844		chr1	89127954	89128669	154.008	28.6132	111.154		chr1	76159380	76160068	14.3545	79.3186	37.9185		chr1	18055232	18055477	1.75286	1.54931	16.0097		chr3	63065295	63066853	17.2729	83.0414	81.9187
	chr1	61027953	61028128	14.4966	1.33799	4.80381		chr1	89162814	89162983	61.8099	22.0912	24.6289		chr1	76210840	76211160	8.83816	17.8182	17.4174		chr1	18204813	18205061	0	1.58642	15.8182		chr3	64911358	64911764	12.1445	30.6148	25.5006
	chr1	62360932	62361185	22.1184	6.47602	7.93014		chr1	89165268	89165477	49.709	14.8673	25.7949		chr1	76226065	76226364	2.43496	22.9714	22.2913		chr1	18543779	18544049	4.90621	4.31	34.1512		chr3	65589799	65590043	11.3289	35.7069	36.054
	chr1	62378060	62378532	50.2005	2.68833	5.93603		chr1	89200803	89201127	57.3795	12.5998	57.2007		chr1	76256220	76256974	22.641	88.6109	66.0643		chr1	18544274	18545036	8.08945	8.18967	22.73		chr3	66166218	66166394	8.47666	23.3264	23.4144
	chr1	63401666	63401831	13.3668	3.07055	5.29398		chr1	89238095	89238347	81.7694	14.6596	27.9106		chr1	76559085	76559261	5.36748	18.692	5.3075		chr1	18740015	18740377	6.16809	3.82725	14.4192		chr3	66691814	66692136	6.42605	13.3482	14.3978
	chr1	63873857	63874983	115.964	50.9235	24.5564		chr1	89412756	89413232	130.603	30.0914	36.267		chr1	76561974	76562263	1.48931	29.7538	17.67		chr1	18835343	18835520	3.01486	1.59284	21.6603		chr4	1137256	1137487	4.32431	24.177	21.5908
	chr1	64152179	64152608	20.0943	4.01119	7.08727		chr1	89414410	89414753	150.908	38.3504	86.8135		chr1	76569588	76569885	12.1871	38.94	26.3896		chr1	20484075	20484420	4.16691	10.8344	20.7345		chr4	1175279	1175534	5.74726	13.9249	17.4385
	chr1	65874959	65875173	17.9672	2.13221	3.21852		chr1	89446052	89446385	26.4528	14.0879	29.0353		chr1	76685027	76685606	14.5184	48.4712	27.2423		chr1	20507058	20507288	2.2695	3.92421	17.23		chr4	1218577	1218959	34.4435	72.403	70.2974
	chr1	65875440	65875832	57.4185	1.83609	6.72139		chr1	89524951	89525278	34.2317	6.45564	11.8687		chr1	76807894	76808286	10.0348	80.4952	20.4378		chr1	20667303	20667488	7.48252	1.59284	15.3001		chr4	2393160	2393571	1.03476	14.404	17.7135
	chr1	66255414	66255599	25.9497	10.4277	10.9923		chr1	89674755	89674932	12.9721	7.62689	15.4212		chr1	76881516	76881997	3.51057	29.3696	2.62155		chr1	24145950	24146140	4.67127	11.752	22.0991		chr4	2443458	2443691	6.14819	25.3664	25.2008
	chr1	66355772	66355991	15.6742	7.09449	7.34895		chr1	89783087	89783255	29.4235	6.07797	19.8324		chr1	76912630	76913012	2.41746	28.7009	9.45424		chr1	25740965	25741200	5.39653	7.36034	22.8908		chr4	2823383	2823618	4.6229	22.7382	20.8467
	chr1	66425847	66426012	10.4286	5.2451	7.80947		chr1	89976056	89976499	31.7229	5.50351	13.9748		chr1	76976884	76977286	22.9988	79.4466	22.0709		chr1	26405607	26405784	0	0	17.1561		chr4	2938058	2938438	7.04344	17.0719	16.5272
	chr1	66749540	66749719	22.0364	3.23128	6.08162		chr1	89982769	89983018	62.9935	16.5395	21.1429		chr1	77040314	77040490	7.76223	13.6268	2.12288		chr1	26489142	26489383	6.32289	3.97886	27.199		chr4	3238689	3238902	9.74887	16.8642	19.2306
	chr1	66802206	66802552	39.898	12.1561	4.08121		chr1	90018274	90018515	21.883	7.89699	12.6799		chr1	77289414	77289687	4.91845	27.2076	8.48853		chr1	26496315	26496568	1.70658	0	20.9999		chr4	3921441	3921874	10.0058	29.5318	28.2519
	chr1	67298511	67298679	16.8313	4.54278	6.2401		chr1	90126734	90127483	141.776	34.0255	54.7454		chr1	77384596	77385081	15.0362	37.8484	22.7392		chr1	26555247	26555468	3.69507	2.16906	16.1071		chr4	4613298	4613693	9.86604	28.2434	25.0166
	chr1	67491189	67491463	19.0672	3.94877	8.39118		chr1	90134045	90134286	50.548	9.33306	17.8161		chr1	77498143	77498444	1.98832	21.3561	4.92641		chr1	26698161	26698454	0.778536	2.4509	32.5681		chr4	40428231	40428739	11.1122	25.2202	24.7995
	chr1	67498155	67498378	15.8422	4.42106	5.41817		chr1	90168759	90168924	17.27	8.49302	13.5248		chr1	77519159	77519383	11.6083	33.5396	12.4244		chr1	26700465	26700714	5.99721	2.49165	31.1754		chr4	42087500	42087857	4.58017	8.63524	13.1927
	chr1	67532560	67532782	16.0091	6.09577	6.62515		chr1	90210111	90210416	12.8807	1.18629	6.96526		chr1	77542919	77543494	8.99608	24.9733	15.3845		chr1	27292100	27292523	0.393702	0.715462	16.5216		chr4	51003577	51003809	2.54123	12.6758	14.7484
	chr1	68264829	68265064	24.6712	3.60762	3.55335		chr1	90248315	90248574	38.1995	17.6892	77.6122		chr1	77587502	77588242	10.8343	41.3303	15.058		chr1	27525377	27525649	6.71185	3.88609	24.3353		chr4	56853713	56853903	3.80444	26.971	21.7784
	chr1	68418530	68418742	18.3084	4.13913	8.46077		chr1	90302495	90302802	21.9444	4.45575	10.5338		chr1	77607923	77608530	10.3935	48.7946	20.8138		chr1	27766047	27766243	2.41236	2.69181	22.3517		chr4	57597120	57597297	4.33454	15.2691	17.4042
	chr1	68868029	68868344	28.7339	8.15274	9.26414		chr1	90385921	90386523	63.475	11.8434	22.5449		chr1	77612790	77613082	3.96299	30.833	7.1715		chr1	28602201	28602386	4.60297	2.21978	15.8962		chr4	58107591	58107928	12.9724	42.1395	39.7265
	chr10	29001	29328	28.107	4.74293	9.73082		chr1	90525790	90526368	41.0615	12.7118	18.5296		chr1	77637116	77637589	17.8629	70.2376	31.2384		chr1	29769122	29769693	3.09336	31.3221	34.8713		chr4	59055765	59056181	3.45873	22.5472	24.2142
	chr10	29547	29891	23.3772	6.88224	8.02829		chr1	90755982	90756404	110.294	44.4521	59.9929		chr1	77643162	77643433	8.75962	25.374	13.5023		chr1	31921286	31921463	3.34707	0	12.9388		chr4	59297216	59297699	10.6998	41.2096	32.8376
	chr10	83761	84109	68.0156	22.7772	18.4399		chr1	90806020	90806491	91.9347	24.3342	50.6164		chr1	77680952	77681366	22.04	72.3536	35.2833		chr1	31922948	31923202	1.61685	0.815235	17.8066		chr4	59311973	59312901	21.6497	44.6789	38.786
	chr10	172190	172458	115.608	5.709	14.5864		chr1	90843721	90843923	35.4629	15.9705	21.2018		chr1	77902203	77902531	4.0371	20.9059	2.98733		chr1	32013054	32013278	2.27464	2.62841	24.2029		chr4	60203096	60204047	48.9276	121.109	116.642
	chr10	250349	250660	83.4802	33.7084	24.6115		chr1	90882088	90882333	19.4033	3.19586	21.0285		chr1	77996394	77996608	3.87319	13.0314	9.86773		chr1	32014311	32014784	5.9969	5.10325	29.4267		chr4	61048618	61049964	20.1201	86.902	79.9936
	chr10	280588	280755	11.7767	3.68863	5.68518		chr1	90926994	90927192	14.8383	5.773	24.0015		chr1	78040819	78041058	4.05887	11.3755	10.9758		chr1	34002072	34002438	14.4181	7.73028	38.7622		chr4	61612370	61612765	8.68677	50.3332	35.1623
	chr10	322284	322515	18.1938	3.83106	6.53158		chr1	90942882	90943098	20.9306	1.31262	10.4947		chr1	78079635	78079833	5.21755	27.614	10.3071		chr1	34004626	34004814	2.84532	4.02504	20.4499		chr4	62166942	62167342	9.42953	40.9542	33.2225
	chr10	336537	336924	31.8998	7.35221	9.64688		chr1	91120448	91120789	17.7657	3.46692	18.474		chr1	78088882	78089542	5.15238	17.9451	12.1805		chr1	34315375	34315623	4.95375	10.4281	19.3819		chr4	62367794	62368174	4.72079	37.0285	33.5896
	chr10	392093	393215	176.941	63.074	61.1397		chr1	91193185	91193567	13.9484	3.1793	16.1803		chr1	78116518	78116820	13.2404	38.0205	27.0957		chr1	34615129	34615389	8.38488	7.71103	42.2952		chr4	62445402	62445819	9.95928	29.8822	26.7206
	chr10	621046	621229	28.4081	7.95065	10.7928		chr1	91239063	91239750	134.202	41.2692	50.0385		chr1	78171114	78171290	7.50793	12.8346	9.43641		chr1	34889890	34890132	1.67301	3.12272	23.7063		chr4	62943383	62943921	38.192	100.05	90.6619
	chr10	1026017	1026452	36.1808	35.5209	20.7443		chr1	91303062	91303788	43.8961	11.7749	28.347		chr1	78296252	78296908	13.1105	59.3386	22.6434		chr1	36548863	36549087	7.37209	7.65033	16.5284		chr4	63166386	63166571	11.1133	22.2763	20.9883
	chr10	1138036	1138201	27.1913	14.1611	15.0306		chr1	91317597	91317776	21.3585	9.37632	42.3501		chr1	78320624	78321029	3.93006	22.3491	8.87879		chr1	37884339	37884879	0.898252	3.66595	27.3385		chr4	63363620	63363863	11.3848	35.1725	31.0983
	chr10	1293998	1294163	13.9712	0.695059	5.37081		chr1	91519335	91519589	32.7216	6.84453	19.2915		chr1	78392277	78392894	9.12336	65.0842	23.3019		chr1	37898731	37899097	3.78481	1.02135	16.8042		chr4	63567676	63568456	6.4634	32.3777	30.6703
	chr10	1344720	1345546	51.2663	17.2497	8.85261		chr1	91525379	91525749	155.205	34.7051	52.3739		chr1	78545773	78546103	6.68909	39.7685	9.89715		chr1	40700919	40701225	13.8712	7.34231	31.6318		chr4	63905737	63906088	14.9575	47.7072	41.4958
	chr10	1365558	1365723	15.3375	4.69878	0.482311		chr1	91533873	91535060	178.572	33.2146	113.007		chr1	78563665	78563983	18.7886	46.4003	25.7654		chr1	43444210	43444510	5.6212	14.4162	20.8381		chr4	64529283	64529488	4.32305	31.2303	29.7538
	chr10	1833855	1834020	13.9478	1.59284	5.50258		chr1	91572523	91572966	69.5557	12.5307	26.437		chr1	78570848	78571373	16.5685	46.4439	22.0886		chr1	44354553	44354761	3.25322	7.75741	17.7442		chr4	64962206	64962395	5.27663	14.7682	15.1949
	chr10	1887644	1887873	19.294	4.56449	5.66302		chr1	91600557	91600877	36.167	3.373	14.5615		chr1	78679087	78679270	1.26344	11.95	6.98098		chr1	44716071	44716875	32.3728	46.9797	111.985		chr4	65101824	65102060	12.9623	62.1834	53.3811
	chr10	2189360	2189785	35.8474	7.12299	8.81101		chr1	91621400	91621565	21.4593	4.09818	9.89462		chr1	78698636	78699006	5.99519	30.5496	15.3441		chr1	44780055	44780277	4.25852	10.2672	24.5341		chr4	65430217	65430807	16.9209	53.1996	41.701
	chr10	2190270	2190597	32.0537	11.6072	2.78317		chr1	91649260	91649437	12.0005	5.28865	20.7788		chr1	78874701	78875032	7.09765	20.5056	14.5547		chr1	45159642	45159943	6.65155	2.65525	14.4153		chr4	65865288	65865473	2.66995	9.77669	14.0061
	chr10	2245015	2245237	13.9607	2.22057	2.37705		chr1	91668292	91668602	48.4189	14.769	24.1684		chr1	78903136	78903645	14.6261	50.6759	25.9802		chr1	45165991	45166168	1.61685	4.26342	9.59271		chr5	340908	342127	30.1195	101.166	93.7893
	chr10	2310263	2310446	22.3331	6.03528	9.73698		chr1	91672348	91672574	53.9178	13.1546	35.8378		chr1	78962221	78962645	5.09573	33.3909	12.7753		chr1	45202912	45203306	5.4445	2.85509	25.9315		chr5	398703	398974	11.5028	36.264	32.9317
	chr10	2446138	2446371	19.5998	1.96263	6.10469		chr1	91677678	91677992	113.011	29.7712	36.0303		chr1	78981544	78982172	12.3403	87.5529	27.1315		chr1	45486082	45486457	5.32288	1.40162	28.5829		chr5	430245	430492	7.76055	18.5847	21.4664
	chr10	2563005	2563358	49.6151	11.3601	10.6858		chr1	91678896	91679474	155.797	25.4419	43.4196		chr1	79040182	79040464	7.11793	38.4175	7.19291		chr1	47763839	47764130	3.26517	1.8327	30.6039		chr5	1186092	1186725	11.359	27.6705	26.279
	chr10	2655429	2655750	30.9883	8.46317	7.83212		chr1	91699797	91700077	61.5277	13.5872	28.7271		chr1	79064547	79064914	5.16853	85.8229	5.40906		chr1	48314168	48314383	2.53759	1.35577	23.3136		chr5	1402146	1402343	5.56683	10.7591	13.9092
	chr10	2864348	2864537	14.3438	5.53862	8.80183		chr1	91812324	91812785	99.0125	13.4957	39.0833		chr1	79068652	79069557	15.6015	128.911	42.0311		chr1	48604562	48604739	2.43702	4.09621	19.1069		chr5	1534656	1535085	10.253	34.3253	32.3806
	chr10	3055200	3055519	17.8966	3.94364	2.49632		chr1	91922571	91922777	71.6643	23.8176	36.0882		chr1	79071986	79072626	11.8856	91.773	17.515		chr1	50696772	50697161	13.4751	12.2509	66.6903		chr5	1873617	1873873	4.71115	31.1517	27.9357
	chr10	3308861	3309286	39.4698	19.4885	20.2293		chr1	92004938	92005164	50.5238	17.4892	35.9236		chr1	79077930	79078544	8.56574	72.1474	27.8641		chr1	51570043	51570364	7.62109	2.22359	29.6967		chr5	2045436	2045619	5.38502	17.7367	17.7473
	chr10	3400798	3401020	25.7095	2.13623	6.91243		chr1	92024309	92024626	69.4997	13.8242	33.2567		chr1	79125936	79126166	7.11354	25.4875	12.9777		chr1	52241295	52241566	1.69289	2.78196	17.2555		chr5	2223781	2225125	34.119	94.6368	100.598
	chr10	3408457	3408797	36.5468	10.1086	12.736		chr1	92028849	92029821	38.5573	11.3942	41.5765		chr1	79172934	79173281	2.9304	35.915	33.471		chr1	52532891	52533147	2.17987	13.6491	20.5647		chr5	2960286	2960501	4.7102	25.0013	24.9001
	chr10	3508408	3508579	16.7308	0.317455	3.36263		chr1	92096145	92096414	31.8139	23.3688	30.0871		chr1	79210487	79210873	18.1094	50.236	19.0131		chr1	52794169	52794346	2.64206	1.48537	15.819		chr5	3072833	3073951	10.4538	40.3079	37.0479
	chr10	3673278	3673570	17.7852	6.85843	10.8368		chr1	92112412	92112717	55.3923	14.7854	38.0783		chr1	79248914	79249121	4.24761	18.1228	5.35983		chr1	52863156	52863751	4.39602	39.3484	106.59		chr5	3419834	3420057	3.90799	10.7186	15.5876
	chr10	3706389	3706703	26.7166	3.97397	7.08806		chr1	92122203	92122412	77.0051	23.0821	50.0161		chr1	79286760	79286937	14.2513	47.663	12.3967		chr1	53205154	53205471	4.69054	3.0119	19.8084		chr5	4364339	4364753	11.5819	40.1375	39.7117
	chr10	3712164	3712629	40.634	8.28274	5.25154		chr1	92264920	92265200	57.3486	3.9135	26.5237		chr1	79309123	79309385	12.721	35.8641	22.4729		chr1	53458585	53458762	3.98963	4.51738	12.8921		chr5	4948616	4949351	52.3251	128.111	123.622
	chr10	4053538	4053764	16.468	5.26743	4.82427		chr1	92285973	92286176	29.7507	17.7131	32.3241		chr1	79321346	79321701	7.61049	38.4924	15.1069		chr1	53996861	53997058	7.34557	3.1766	16.6351		chr5	5567038	5567787	20.0142	63.2921	67.8405
	chr10	4376387	4376675	18.4677	2.02742	7.06265		chr1	92410453	92410936	226.406	29.3474	93.0854		chr1	79331247	79331811	26.8713	106.199	44.3733		chr1	54362683	54362871	7.41143	3.58218	20.1172		chr5	5886831	5887024	1.4887	14.286	17.4174
	chr10	4527427	4527618	14.3874	4.95036	2.03416		chr1	92411582	92412692	143.748	46.33	68.7198		chr1	79386505	79386934	14.759	68.2705	29.5193		chr1	54665672	54665922	0.530328	3.18057	19.1191		chr5	5954775	5955237	10.415	32.8353	26.7428
	chr10	5047229	5047552	16.3415	3.48883	5.52057		chr1	92468887	92469308	42.8781	15.6631	19.8742		chr1	79440235	79440566	11.4134	40.5523	13.9918		chr1	54767883	54768670	1.45014	19.9146	48.4429		chr5	6645768	6645945	2.64206	16.6216	19.48
	chr10	5439851	5440032	21.2867	3.26306	3.6351		chr1	92737760	92738068	19.518	5.48977	16.085		chr1	79442151	79442606	6.06833	62.8335	11.0743		chr1	55737439	55737988	11.7171	16.8767	68.891		chr5	6655204	6655408	5.12777	11.9002	16.1143
	chr10	5935670	5935835	15.7956	6.78822	8.11665		chr1	31991	32401	105.772	20.3353	33.1862		chr1	79448998	79449386	10.9189	38.3069	11.2343		chr1	55827063	55827380	7.58884	18.1936	24.649		chr5	7970044	7970414	6.17624	18.3995	20.027
	chr10	6076761	6077032	25.3794	7.77324	10.092		chr1	63506	63675	29.916	4.97018	17.5528		chr1	79454229	79455027	7.09547	57.4535	12.8704		chr1	55831893	55832243	1.21495	22.667	50.2355		chr5	10740941	10741118	4.65688	8.32113	13.0949
	chr10	6181857	6182050	13.9505	4.67114	1.07208		chr1	69328	69536	18.9953	9.0581	24.831		chr1	79464487	79464799	14.2984	59.5825	33.356		chr1	55833402	55833635	1.14498	1.08013	19.1		chr5	22498801	22499255	2.90862	19.2304	16.7557
	chr10	6315354	6315531	15.4589	7.73562	5.24376		chr1	157777	158077	42.0945	8.74754	32.303		chr1	79516691	79517077	4.08278	36.1555	8.93349		chr1	55858524	55858701	1.95621	12.0598	21.8859		chr5	51018437	51018813	10.0665	19.9099	19.4846
	chr10	6317118	6317283	13.2929	5.84104	7.10769		chr1	163800	163984	44.2754	7.13716	47.1588		chr1	79552826	79553175	10.0025	31.8097	9.29282		chr1	55861222	55861792	8.26225	52.7372	63.2458		chr5	54016210	54016655	9.92051	17.1961	18.1666
	chr10	6427841	6428362	44.5632	6.36239	11.3435		chr1	251517	251759	16.606	7.44702	26.9945		chr1	79562656	79563020	9.00126	28.0537	20.7581		chr1	55863528	55863769	8.0848	5.46334	32.9341		chr5	62353326	62353996	8.19468	24.8386	20.7033
	chr10	6570462	6570627	11.4389	2.23659	3.29624		chr1	376956	377650	64.3386	12.1222	25.0198		chr1	79612729	79613456	23.5765	109.39	84.7536		chr1	56433297	56433626	2.59751	2.20922	21.1382		chr5	63343098	63343274	6.21111	21.9977	24.4473
	chr10	6741466	6741798	26.6206	2.14182	6.23095		chr1	395420	395659	30.5805	20.1338	60.7167		chr1	79713118	79713521	0	21.3785	7.53406		chr1	56490114	56490659	4.29954	3.05291	26.4122		chr5	64676519	64676996	12.1431	49.0651	44.7329
	chr10	7071637	7071971	13.8445	5.44578	6.23016		chr1	531217	532462	50.5489	12.1711	19.8065		chr1	79755310	79755743	11.5701	67.9993	30.291		chr1	56492164	56492373	1.6697	1.71736	15.8519		chr5	64747388	64747716	14.8297	46.1316	36.1275
	chr10	9507726	9507916	13.1931	2.4649	2.95563		chr1	893970	894180	54.0144	13.865	29.9774		chr1	79920841	79921458	12.4363	135.26	53.1413		chr1	57779312	57779489	1.61685	3.412	14.894		chr5	66005712	66006137	12.6072	46.4986	38.159
	chr10	10151741	10151969	34.1556	6.9413	9.50021		chr1	1005360	1005847	213.766	58.4664	86.3016		chr1	79993177	79993871	15.4882	45.9188	26.1006		chr1	57780709	57780981	3.20072	4.82349	18.6984		chr5	66036101	66036278	7.55757	17.6593	19.0435
	chr10	10833829	10834246	29.5017	6.14526	7.99055		chr1	1093948	1094126	21.6857	6.2874	17.8663		chr1	80040748	80041235	11.5786	59.517	18.0575		chr1	58013618	58013964	7.75367	5.85576	24.9692		chr5	66062136	66063104	15.4314	59.68	47.7687
	chr10	15326994	15327159	15.0177	5.62271	4.14812		chr1	1112209	1113461	45.0194	16.555	107.324		chr1	80118140	80118434	6.73119	32.5569	12.1716		chr1	58436874	58437078	4.08134	6.70366	37.0385		chr5	66160026	66160203	5.71304	5.72826	10.8435
	chr10	18716827	18717120	25.6858	1.79476	3.28679		chr1	1388872	1389388	38.0124	13.5424	63.9899		chr1	80150561	80151547	7.3626	61.262	15.1936		chr1	58480179	58480367	1.61685	1.59284	12.7295		chr5	66393801	66394027	4.70542	30.8953	21.585
	chr10	21276368	21276882	24.067	7.28711	6.37609		chr1	1397510	1397778	23.2471	5.31714	14.8285		chr1	80203383	80203681	3.99797	14.0788	13.594		chr1	58585278	58585458	8.2022	5.03137	14.6626		chr5	66537466	66537706	7.2708	21.2301	17.8205
	chr10	21368958	21369123	18.4403	7.38099	8.71053		chr1	1497383	1497584	15.7007	5.08304	27.9879		chr1	80313663	80313989	14.1469	35.3211	18.2193		chr1	60154172	60154951	6.09831	17.4859	29.6156		chr5	66558903	66559084	8.73989	20.5036	22.331
	chr10	21835877	21836054	12.6974	1.59284	6.12147		chr1	1785290	1785815	121.055	30.0278	123.021		chr1	80427470	80427958	22.6598	59.7748	21.2579		chr1	61862901	61863086	7.32804	3.84343	20.4256		chr5	67140869	67141111	5.55769	17.0503	18.9077
	chr10	21922710	21922875	10.6216	2.19536	6.39671		chr1	1881873	1882082	16.7239	4.47301	10.0718		chr1	80435901	80436095	12.2206	38.4952	8.76965		chr1	62570650	62570905	0	2.76734	14.8847		chr5	67149361	67149705	4.03691	9.78589	15.0058
	chr10	22212067	22212416	25.2486	2.04143	3.89842		chr1	1882654	1882820	23.7416	7.49699	15.1731		chr1	80542178	80542354	5.65066	13.8471	6.21394		chr1	64202692	64202869	2.97822	1.33187	16.1474		chr5	67289840	67290438	34.8542	100.816	110.033
	chr10	25257926	25258131	28.5965	2.34098	7.02603		chr1	1892208	1892385	27.3373	11.4634	25.959		chr1	80555054	80555496	12.9127	70.1808	26.0408		chr1	64336829	64337231	4.13546	2.29765	15.0936		chr5	67685454	67686041	27.7719	68.1691	62.3941
	chr10	26006700	26006887	9.95413	1.59284	4.95676		chr1	1894649	1894842	51.7668	10.0769	18.6436		chr1	80587204	80587992	61.9059	187.017	115.223		chr1	64716556	64717658	17.9247	32.4809	39.5355		chr5	68198255	68198748	14.3553	49.6651	39.2743
	chr10	27219080	27219325	14.4045	2.23663	4.05574		chr1	1990078	1990322	23.865	6.10436	12.5		chr1	80594522	80595276	31.0302	90.0681	41.1668		chr1	64889223	64889555	6.25099	4.00934	14.1311		chr6	228918	229188	7.98444	43.2942	32.9849
	chr10	27401485	27401653	16.4296	3.09191	4.11201		chr1	2175592	2175757	24.314	4.58621	10.0688		chr1	80683638	80683863	9.19259	29.0042	11.8957		chr1	65749251	65749428	0.264908	1.52085	14.2002		chr6	942820	943207	6.61849	28.53	26.3815
	chr10	27653084	27653299	12.6375	6.17536	5.55609		chr1	2231024	2231489	24.3877	10.0453	38.2101		chr1	80685095	80685481	10.4358	54.1407	14.4411		chr1	67267024	67267268	4.16752	1.37418	15.7882		chr6	1385913	1386410	12.6449	49.3675	45.5713
	chr10	28226309	28226474	22.2496	5.24155	8.2831		chr1	2350730	2351113	49.7782	14.1416	23.879		chr1	80770073	80770411	11.614	42.8359	30.1393		chr1	67287166	67287343	8.89212	2.31659	30.9806		chr6	1633068	1633430	13.427	43.4978	41.9681
	chr10	29059877	29060223	27.391	9.52861	10.1479		chr1	2783242	2783634	37.6619	5.44522	25.5902		chr1	80790589	80790856	5.18903	25.625	6.27355		chr1	67578757	67579008	2.02075	0.526717	10.2311		chr6	2901688	2902256	6.34427	24.599	21.3833
	chr10	29753866	29754047	17.5135	6.78519	7.82994		chr1	2808466	2808695	20.232	5.0745	53.5652		chr1	80805244	80806754	25.6373	111.975	47.0269		chr1	67920840	67921210	4.22256	2.0597	38.5221		chr6	2953841	2954275	13.6179	42.8244	34.5484
	chr10	30334062	30334238	14.0658	1.52044	3.66508		chr1	2919346	2919599	43.0569	5.23271	17.9214		chr1	80809467	80809658	3.46667	204.932	4.86692		chr1	68478924	68479124	3.10406	1.43356	21.5391		chr6	7089772	7089976	4.43986	22.5813	19.0832
	chr10	30745243	30745507	18.1259	1.59284	3.20976		chr1	2940922	2941594	101.32	16.2968	34.2124		chr1	80810094	80812044	6.45263	286.811	19.2462		chr1	68497660	68498018	0.984564	11.6073	59.0273		chr6	8581906	8582245	7.6573	41.5823	32.9954
	chr10	32119145	32119416	19.5785	6.90734	7.91801		chr1	3016032	3016364	10.6534	3.01515	11.9052		chr1	80826923	80827316	7.90317	24.6214	5.10011		chr1	68664758	68665138	1.61858	0.46947	16.6652		chr6	26122196	26122373	4.71276	24.3034	20.988
	chr10	32121789	32122268	23.1334	6.81252	5.6067		chr1	3195098	3195564	23.2305	7.72996	31.3837		chr1	80838896	80839735	1.13663	37.9378	7.38592		chr1	68917567	68917895	8.53579	4.54729	19.237		chr6	26532961	26533527	12.1734	68.4496	60.253
	chr10	32626544	32626957	77.6572	16.8399	20.8912		chr1	3371462	3371705	22.8144	7.72622	19.316		chr1	80919455	80919800	2.04179	20.4053	1.14749		chr1	68988793	68988970	7.75395	3.16132	17.2612		chr6	32500136	32500401	4.61709	19.4445	19.8232
	chr10	32628261	32628575	28.2107	7.90418	9.98705		chr1	3409873	3410127	43.3959	12.4119	18.3797		chr1	80929538	80929824	1.94032	44.6179	13.5212		chr10	347922	348113	0.1947	9.54983	21.6848		chr6	34421233	34421480	5.52402	7.84133	11.7732
	chr10	33209935	33210100	22.3626	4.58122	8.50494		chr1	3544856	3545033	24.9205	2.74904	9.05593		chr1	80947589	80947865	5.83015	36.4407	13.8376		chr10	592821	593170	11.0129	4.64551	22.0939		chr6	37355587	37355807	7.2107	29.0606	28.1139
	chr10	33374074	33374239	15.6621	1.93575	1.21893		chr1	3573465	3573865	149.813	41.6901	148.741		chr1	81122216	81122690	7.21729	25.9986	10.7099		chr10	598597	598774	5.49133	5.66259	26.7332		chr6	37755176	37755590	6.65906	32.106	27.985
	chr10	34098064	34098239	12.2286	1.82593	1.74021		chr1	3921242	3921634	54.2884	14.727	20.2456		chr1	81151265	81151710	19.2845	74.1484	29.3702		chr10	697975	698470	3.9885	5.61462	27.3038		chr6	38351423	38351628	5.09799	15.9461	16.8538
	chr10	39907553	39907886	36.4755	16.3646	10.2471		chr1	3921826	3922183	29.3152	5.40288	15.1727		chr1	81268409	81268787	13.8617	51.2737	20.1993		chr10	753097	753744	18.2042	61.3466	71.9434		chr6	40799935	40800123	5.58867	16.4866	18.8723
	chr10	39926630	39926854	13.2292	3.304	7.31012		chr1	3929427	3929671	28.8171	2.6814	11.1467		chr1	81284174	81285061	22.1026	65.8417	22.8699		chr10	831629	831806	2.87552	5.21477	12.7528		chr6	41374738	41374991	5.37247	16.4459	16.46
	chr10	40003389	40003915	26.517	3.09911	5.63376		chr1	3955669	3956052	31.3179	6.71779	17.6922		chr1	81300736	81301012	6.5282	43.5009	16.0028		chr10	1188424	1188838	8.71764	8.41059	35.9895		chr6	41820279	41820482	5.87608	14.3284	17.357
	chr10	40695140	40695346	14.1416	2.73693	2.33319		chr1	4090292	4090726	59.2573	15.2609	50.3048		chr1	81403957	81404620	13.152	50.4379	19.8388		chr10	1205561	1205935	30.8226	58.2278	95.3762		chr6	42448218	42448518	7.43487	36.0691	31.1178
	chr10	40914909	40915074	8.29912	1.59284	6.2401		chr1	4120568	4120855	23.7637	8.35406	13.2929		chr1	81421661	81422043	17.4092	58.989	29.8207		chr10	1221256	1222485	47.29	63.2777	150.278		chr6	42450079	42450472	13.3584	39.0589	32.5908
	chr10	41094284	41094450	24.7045	8.24039	9.29739		chr1	4382087	4382483	125.83	35.9268	45.2317		chr1	81485136	81485800	21.0277	85.826	21.9614		chr10	1252235	1252591	6.72233	10.878	67.183		chr6	44568615	44568928	15.5704	40.6144	35.2989
	chr10	41133230	41133401	18.3129	6.94848	6.50903		chr1	4459790	4459980	12.6291	6.82768	20.9989		chr1	81605314	81606031	21.1136	66.6101	45.3912		chr10	1317664	1318754	2.91888	19.3271	51.6913		chr6	44972265	44972561	5.95066	27.6647	22.4645
	chr10	41548965	41549265	21.8807	2.02572	5.54864		chr1	4468989	4469245	19.3625	9.59061	19.9081		chr1	81676630	81677000	8.75845	76.1706	19.2973		chr10	1471100	1471280	1.9962	5.60197	14.5338		chr6	47576487	47576719	7.02422	20.891	17.667
	chr10	41566203	41566472	10.6979	0.704641	4.87884		chr1	4521003	4521246	22.7484	3.75528	15.1337		chr1	81703116	81703367	3.53141	20.6395	7.92588		chr10	1514909	1515519	9.53803	24.4489	40.6326		chr6	47879099	47879329	19.4858	83.1296	67.0027
	chr10	42883988	42884434	163.526	73.2361	59.2262		chr1	4602676	4603058	19.2792	4.78593	22.9199		chr1	81733454	81733919	13.3239	41.0762	20.0556		chr10	1632060	1632985	23.0251	64.5639	78.3367		chr6	47980733	47980933	5.68093	20.9808	23.5204
	chr10	42938417	42938692	13.783	1.68288	3.67506		chr1	4669111	4669295	54.2246	19.2022	50.6974		chr1	81755809	81756551	18.6492	77.1457	38.6745		chr10	1683957	1684372	8.48096	4.70691	29.491		chr6	49230764	49231121	7.18529	26.5277	27.4823
	chr10	43295018	43295183	12.6367	4.52498	4.1188		chr1	4672309	4672490	18.2746	6.53083	45.5254		chr1	81877233	81877486	11.2906	49.4414	14.5411		chr10	1713493	1713899	10.0393	5.00287	45.3367		chr6	49288574	49288956	3.56761	19.9926	17.5798
	chr10	43720679	43720862	16.9489	3.06236	7.87909		chr1	4672759	4672924	35.5184	13.03	21.8943		chr1	81894647	81894965	2.89374	12.4313	9.66138		chr10	1832446	1833022	6.01675	26.7808	31.5259		chr6	49689026	49689751	9.728	35.9021	34.0189
	chr10	45752695	45752905	9.0385	1.79009	5.0773		chr1	4848020	4848495	19.9678	9.05147	33.0748		chr1	81960246	81960444	3.43441	24.1777	8.43146		chr10	1846670	1847543	28.7699	26.6509	68.5115		chr6	50408325	50408750	24.0215	92.7305	92.738
	chr10	45889281	45889455	18.1948	1.50651	4.60422		chr1	4849862	4850242	35.8661	19.3918	64.3757		chr1	81961884	81962374	7.98096	71.6005	15.3698		chr10	1873106	1873347	4.7834	14.5679	69.6117		chr6	50479571	50480267	23.0971	56.3738	49.0547
	chr10	45988905	45989127	17.9946	10.3505	4.39032		chr1	4862812	4863154	33.3531	7.58876	41.6304		chr1	82013015	82013378	8.32264	33.9463	15.867		chr10	1881621	1882308	11.564	13.825	85.9407		chr6	50513647	50513986	11.0167	36.1166	29.4154
	chr10	46468738	46469208	11.8978	3.06977	6.07309		chr1	5014028	5014373	28.8732	9.13587	41.6251		chr1	82063504	82063740	8.02164	21.2767	8.07187		chr10	1953962	1954533	32.5288	18.3082	85.9483		chr6	51314700	51314965	23.146	64.6288	65.0585
	chr10	47070728	47070935	16.549	5.57665	7.47996		chr1	5094749	5094939	19.0663	3.78619	9.79112		chr1	82256424	82256616	6.63214	29.889	18.3299		chr10	1965222	1965978	6.39014	15.3084	23.0939		chr6	51758818	51758996	16.3654	46.7934	48.2975
	chr10	47184799	47185391	23.494	5.60696	4.92333		chr1	5131213	5131568	39.0661	14.5829	25.3578		chr1	82298218	82298417	0.893738	20.4078	4.26656		chr10	2061600	2062020	7.81132	4.54064	28.798		chr7	559499	560027	9.76638	39.2968	34.3686
	chr10	47223566	47223972	15.8155	3.91497	8.64782		chr1	5252241	5252544	64.913	18.7006	25.5033		chr1	82300428	82300867	5.92307	47.4472	21.8487		chr10	2130932	2131136	3.91918	6.33636	17.5659		chr7	841267	841464	5.23632	30.1802	21.5975
	chr10	47746739	47747634	27.2844	7.34537	11.029		chr1	5313565	5313932	11.8358	2.55203	14.4367		chr1	82312844	82313009	11.0343	10.5463	12.1508		chr10	2376790	2377100	14.4032	6.63346	59.3931		chr7	988312	988672	10.6191	42.4233	37.9584
	chr10	47767821	47768680	45.8362	5.71977	10.7255		chr1	5361841	5362359	27.5426	6.39908	37.105		chr1	82343202	82343706	6.92635	38.8121	6.48199		chr10	2422727	2423013	8.81677	6.72158	22.705		chr7	1209437	1209880	8.38238	27.5592	28.4904
	chr10	48166490	48166809	134.837	16.6346	17.7311		chr1	5362639	5362826	13.9734	1.89321	37.9229		chr1	82404699	82405139	5.47136	31.8764	8.69868		chr10	2470664	2471337	26.0816	40.9988	126.519		chr7	2087507	2087842	6.04077	20.6661	19.1414
	chr10	49979647	49979941	25.6116	7.5206	11.5386		chr1	5522182	5523275	65.7011	28.2052	107.596		chr1	82423587	82424018	20.4881	64.0783	31.5891		chr10	2478791	2479322	29.6825	80.6014	97.3212		chr7	2108485	2108888	5.45868	26.2944	23.226
	chr10	50116968	50117202	21.1362	4.55318	4.77243		chr1	5549197	5549435	13.0918	0.120467	10.4291		chr1	82583372	82583687	5.154	16.6692	7.84097		chr10	2527579	2527799	3.34052	7.47552	28.3046		chr7	2187591	2188411	5.76444	14.1857	15.2106
	chr10	50188136	50188414	25.8165	3.62864	8.14141		chr1	5683145	5683464	16.049	1.34519	17.2313		chr1	82628395	82628715	9.04327	15.5743	15.3392		chr10	2545962	2546578	8.82654	29.2975	37.265		chr7	3216649	3216826	5.83912	30.3753	30.0806
	chr10	50709802	50709967	11.5522	4.75844	7.57873		chr1	5765854	5766059	13.9385	2.85616	22.2993		chr1	82640555	82641044	24.6363	96.3571	38.3954		chr10	2606728	2607046	5.0053	25.195	43.8171		chr7	23759180	23759984	5.07933	33.2769	26.9423
	chr10	51294769	51294973	22.199	11.17	9.66516		chr1	5835330	5835601	26.1857	5.00403	17.7616		chr1	82641241	82641442	7.76874	50.514	23.4197		chr10	2698595	2698827	11.0336	5.30171	22.1494		chr7	27906857	27907079	3.32993	13.7294	16.6185
	chr10	51344575	51344807	25.2531	5.38889	7.02563		chr1	6297917	6298098	31.7311	11.051	23.5307		chr1	82687940	82688496	12.1566	68.6173	18.04		chr10	2906655	2907107	16.3641	25.3203	47.8056		chr7	41129751	41129933	8.76136	26.775	23.4019
	chr10	51471426	51471714	19.6477	5.96048	8.95051		chr1	6435887	6436486	61.8561	13.2261	27.2825		chr1	82820225	82821217	26.9527	79.1908	51.9124		chr10	3003180	3003698	4.41481	14.8348	42.0423		chr7	54931420	54932109	12.4696	39.5905	36.7542
	chr10	52187474	52187784	42.9401	11.1142	14.1577		chr1	6558498	6558761	49.9124	18.5411	40.5759		chr1	82828521	82828974	28.6093	68.3508	35.643		chr10	3114785	3115233	11.5993	17.7918	28.7191		chr7	56482078	56482367	3.90495	9.86103	14.8801
	chr10	52969797	52970073	44.872	9.81616	8.19113		chr1	6637507	6637845	64.6842	13.9113	25.7595		chr1	82888969	82889686	7.66429	30.0446	17.5611		chr10	3209945	3210152	5.56075	10.7723	34.2261		chr7	56742456	56742869	6.38173	16.5824	19.1797
	chr10	53136357	53136570	24.8674	5.22933	6.07399		chr1	7057848	7058283	34.2496	10.9704	33.4783		chr1	82965997	82966223	10.0192	33.2492	19.3306		chr10	3662258	3662435	2.8005	1.62017	14.2285		chr7	57393646	57393937	6.49922	24.3412	23.9156
	chr10	54668231	54668431	18.1416	2.24702	7.1248		chr1	7698196	7698534	17.4499	7.19075	13.669		chr1	82987551	82987921	7.80271	52.7547	21.146		chr10	3675482	3675941	7.3267	3.22618	16.8937		chr7	58407614	58407874	8.63429	21.6261	22.1754
	chr10	54694944	54695226	26.182	6.43136	3.41305		chr1	8225926	8226091	14.2445	0.951489	5.77562		chr1	82990793	82991227	14.6193	51.3335	35.8227		chr10	4080247	4080471	10.8721	6.589	48.9767		chr7	59217775	59218236	9.28119	26.0682	25.1546
	chr10	54763079	54763264	24.0025	2.59241	6.79833		chr1	8749360	8749631	23.1411	3.37023	12.9045		chr1	83095420	83095596	6.85216	29.5977	8.81746		chr10	4081734	4082059	12.6165	23.6449	42.9311		chr7	61947801	61948299	3.49091	13.0768	14.9349
	chr10	55585556	55585904	137.518	46.2563	52.5795		chr1	9319125	9319352	17.5357	1.49465	6.02311		chr1	83135308	83135925	17.2117	54.5982	31.737		chr10	4131562	4132010	39.3705	24.5163	122.174		chr7	62311539	62311787	6.77495	19.7731	22.3891
	chr10	55806411	55806578	20.8367	5.22668	9.52891		chr1	9459283	9459763	96.4589	25.7576	75.5989		chr1	83156669	83156987	9.69359	51.6442	12.9083		chr10	4136419	4136609	11.4121	6.34977	51.4044		chr7	62942400	62942990	11.9055	46.1506	37.2548
	chr10	56008461	56009288	37.4629	7.70619	7.69223		chr1	9463507	9463714	34.0121	6.4693	13.9975		chr1	83162505	83162931	10.8647	34.171	14.1325		chr10	4315181	4315534	14.2846	12.1647	45.4464		chr7	62993976	62994309	13.0829	40.1791	33.2558
	chr10	56056459	56056802	18.3594	2.62059	4.59995		chr1	9504666	9505045	41.6621	6.89154	20.1691		chr1	83163139	83163414	10.9971	28.3634	8.85911		chr10	4394052	4394323	4.60257	7.47875	22.4386		chr7	63120165	63120360	8.11858	44.1667	33.9727
	chr10	56118095	56118260	24.8715	0.72402	2.87679		chr1	10049663	10050355	53.6846	10.0138	47.2117		chr1	83172024	83172329	7.5004	18.8182	11.5975		chr10	4559052	4559424	5.14157	7.21386	17.4226		chr7	63451374	63451724	26.3672	89.2251	96.0632
	chr10	56119435	56119725	30.3045	6.45377	8.1953		chr1	11587394	11587770	35.6943	11.2044	56.7082		chr1	83213669	83213916	5.34769	21.6389	12.2314		chr10	4582008	4582313	5.12325	6.71784	23.5508		chr7	64605552	64605838	10.7619	43.8759	43.3863
	chr10	56120745	56120925	25.326	12.2285	14.6143		chr1	11647954	11648164	22.7567	5.77865	14.4524		chr1	83234677	83235028	6.8198	39.7282	20.1935		chr10	4682113	4682787	24.4034	20.9877	38.165		chr7	65059493	65059830	9.10854	32.2146	26.6301
	chr10	56142282	56142452	37.9161	11.3707	14.2104		chr1	12220184	12220349	12.4051	1.99452	7.93267		chr1	83322650	83323133	10.1644	32.3669	18.8888		chr10	5541690	5542131	6.2052	24.8956	31.1548		chr7	65083343	65083941	5.452	33.1343	32.0243
	chr10	56240233	56240800	125.369	49.4949	38.7942		chr1	12674982	12675334	33.1585	4.90122	30.286		chr1	83370986	83371331	20.639	31.4438	25.0867		chr10	6111589	6111800	3.50284	4.97138	15.8266		chr7	66772949	66773198	7.64047	23.8026	21.5522
	chr10	56313526	56313778	17.372	3.05449	5.48342		chr1	16250571	16250806	14.0528	1.63347	10.9707		chr1	83422666	83422899	3.24857	24.5282	12.3153		chr10	8455975	8456157	8.81413	21.0268	26.1559		chr7	67596112	67596446	14.4468	46.797	36.6077
	chr10	57011597	57012139	26.5262	19.0679	18.2652		chr1	18341465	18341737	22.5372	0.669028	21.2951		chr1	83428330	83428814	12.1042	47.358	27.3525		chr10	8600536	8601202	5.04037	1.97715	23.5891		chr7	67726828	67727299	7.09583	41.3548	28.7428
	chr10	57189343	57189562	19.3877	8.94954	9.51224		chr1	18485554	18485896	17.4067	4.96249	24.4132		chr1	83438621	83438969	10.5266	42.5021	21.2441		chr10	10108368	10108615	12.3285	6.43818	26.5177		chr8	869262	869549	12.4071	38.6502	40.2447
	chr10	57306031	57306270	18.0378	4.80282	5.57842		chr1	18515288	18515650	18.7469	6.87615	28.0797		chr1	83488932	83489585	7.75942	86.015	18.9327		chr10	10171332	10171944	8.49656	15.3611	32.907		chr8	1054092	1054271	10.5102	26.6704	22.9327
	chr10	57455544	57456166	46.4337	15.4122	15.2034		chr1	18931800	18932103	48.6754	10.5237	18.5325		chr1	83513467	83513824	0.013587	39.918	4.13584		chr10	10313564	10313876	0	11.9112	49.8401		chr8	1161728	1162185	6.66508	32.109	29.4823
	chr10	57501051	57501485	49.6125	39.3359	34.2807		chr1	20750204	20750883	47.6289	17.9427	61.2738		chr1	83704580	83705098	4.2899	22.2989	17.1732		chr10	10315338	10315626	2.53551	6.28167	27.9417		chr8	1622716	1623591	12.1255	38.4975	31.2137
	chr10	57519641	57519827	22.8956	2.36785	5.49549		chr1	21263144	21263338	10.5509	2.56388	16.3075		chr1	83726655	83727347	13.5162	116.055	33.1516		chr10	11472735	11473214	2.02057	9.404	57.5539		chr8	1793529	1793855	3.47394	16.9795	15.9885
	chr10	57640119	57640384	14.2124	5.50311	5.8994		chr1	21757188	21757453	22.9203	7.67611	14.0843		chr1	83943038	83943229	6.61811	19.4564	12.5741		chr10	11494020	11494487	1.40371	9.56568	41.4544		chr8	1992051	1992339	8.05657	24.9081	22.7817
	chr10	58584910	58585343	29.4511	4.73345	10.4509		chr1	21990930	21991095	12.3608	1.36315	7.502		chr1	84056481	84056890	10.438	48.9106	24.7631		chr10	11517924	11518182	7.32861	5.22431	17.3212		chr8	2774320	2774519	17.6718	30.4118	28.3628
	chr10	58669568	58669971	23.4045	20.7784	8.11118		chr1	24354732	24355031	14.1558	2.59031	27.6454		chr1	84190527	84190845	7.7405	45.3455	27.678		chr10	11605203	11605456	3.1366	11.6025	28.5198		chr8	4380195	4380919	19.1828	68.416	68.1687
	chr10	58895966	58896135	19.5748	0.706883	3.87749		chr1	24631436	24631698	15.2436	1.38614	21.0639		chr1	84235416	84235789	11.8717	35.2376	23.3077		chr10	13528622	13528876	1.40606	1.04589	15.3988		chr8	37513238	37513510	4.85755	7.63616	12.9661
	chr10	58901352	58901841	35.2703	5.77296	7.3337		chr1	27515563	27515728	11.1443	3.01985	9.29651		chr1	84351676	84352167	19.2755	54.7144	23.9552		chr10	14893497	14893730	11.2617	3.83442	27.32		chr8	55615869	55616333	4.58657	14.7708	14.7852
	chr10	59220086	59220787	40.8532	10.6357	13.9702		chr1	28002305	28002519	15.5579	3.83515	16.3364		chr1	84357717	84357946	10.685	30.6786	16.47		chr10	14894401	14894705	1.62872	4.17186	34.8243		chr8	56274601	56275089	15.7275	42.766	42.0085
	chr10	59330572	59330737	13.5485	1.12947	4.03259		chr1	29832241	29832668	21.2844	3.37921	38.2189		chr1	84376037	84376297	9.06609	29.6976	12.9227		chr10	15464659	15465022	3.90947	1.81668	18.8641		chr8	57288527	57288870	15.1371	42.3051	36.0099
	chr10	59780794	59780966	13.0979	0.611207	4.45132		chr1	29954860	29955091	7.3927	1.24807	15.8031		chr1	84425385	84425738	17.4376	33.5865	18.3685		chr10	18059514	18059735	0.775504	1.37662	13.6905		chr8	57851647	57852601	21.7066	75.4359	63.1123
	chr10	59851009	59851347	33.975	7.26515	5.93836		chr1	29965395	29965746	52.8282	27.4385	48.3957		chr1	84426617	84427204	12.3479	47.3015	23.8931		chr10	18315810	18316162	13.2224	9.28117	40.9723		chr8	59377551	59377866	10.946	31.1731	26.0486
	chr10	60132720	60133061	42.8048	8.26066	13.1159		chr1	30475544	30475805	13.9346	0.707931	6.15564		chr1	84432603	84433438	21.0656	69.5023	50.4333		chr10	18712652	18712964	3.70603	10.3718	29.58		chr8	59972808	59973672	35.7214	75.3761	81.6548
	chr10	60415099	60415264	15.1907	3.92771	5.46307		chr1	32797509	32797674	18.315	3.50183	10.4326		chr1	84471622	84471998	10.5804	71.1511	37.5482		chr10	19452890	19453067	3.08224	4.4566	16.6634		chr8	60164490	60164708	10.7474	28.4171	22.9377
	chr10	60556812	60556977	17.4714	1.59284	1.21016		chr1	32924456	32924677	33.8616	5.73958	16.922		chr1	84514757	84514960	3.75611	28.771	8.55131		chr10	19810180	19810380	3.04409	0.955706	24.5589		chr8	61205182	61205563	8.73563	30.2142	27.6644
	chr10	60949575	60949758	26.6214	8.71218	5.749		chr1	32925148	32925549	58.2216	16.4401	23.9205		chr1	84519327	84520005	18.6858	56.3862	26.1425		chr10	20262091	20262443	1.85764	4.56199	19.7513		chr8	61205995	61206360	5.51381	18.1512	19.3774
	chr10	61080595	61080774	34.8046	15.467	10.5595		chr1	32925901	32926403	52.6706	13.6504	21.7283		chr1	84634583	84634949	7.49226	24.4475	13.6294		chr10	20280611	20281143	11.1404	14.6963	69.4003		chr8	62080352	62080645	7.74058	30.0805	26.9748
	chr10	61150805	61151401	51.4264	3.75479	7.58749		chr1	33374528	33374711	16.6752	1.48839	12.3101		chr1	84663284	84663587	11.3811	32.5254	21.8487		chr10	21226894	21227373	21.0524	22.1181	55.8575		chr8	62173068	62173246	8.22563	23.6245	21.3844
	chr10	61356760	61357083	28.8621	7.92348	8.23123		chr1	33386129	33386348	11.5243	2.72015	17.7726		chr1	84683802	84684459	4.18795	85.7737	14.668		chr10	21334861	21335042	5.35599	15.3228	28.2123		chr8	62573675	62573931	6.63018	31.2084	28.229
	chr10	61363234	61363488	20.6639	3.81314	4.61848		chr1	33890286	33890717	33.3968	2.4751	17.4937		chr1	84685774	84686119	19.4357	44.5783	26.3438		chr10	21715286	21715463	0.493277	0	13.6949		chr8	62711077	62711337	12.6521	24.2809	21.9852
	chr10	61377346	61377552	19.2914	5.86389	4.7675		chr1	34277026	34277191	13.4055	1.03775	9.12731		chr1	84700378	84700554	8.31705	12.0129	11.8441		chr10	21844954	21845131	3.84399	7.60716	14.966		chr8	62847197	62847387	3.88157	14.5537	16.2958
	chr10	61489835	61490144	32.3215	8.38714	11.0026		chr1	34292857	34293495	10.735	2.2983	34.2232		chr1	84743551	84744073	6.18635	29.9035	16.4823		chr10	21912703	21912943	4.6195	1.15759	12.7133		chr8	63074593	63074994	13.0361	39.3953	31.8513
	chr10	61528439	61528750	25.224	4.55305	6.89353		chr1	34316266	34316526	56.5383	9.25946	24.114		chr1	84956869	84957279	20.381	71.9145	23.4892		chr10	23969448	23969635	5.07349	2.99691	18.4634		chr8	63353690	63354108	11.7171	40.1316	36.2374
	chr10	61540193	61540581	110.354	81.4311	19.6989		chr1	34318374	34318639	26.5027	7.71908	24.5973		chr1	84966074	84966339	7.05807	22.2224	9.08678		chr10	26457986	26458679	19.0235	16.6988	53.8203		chr8	63386202	63386712	26.8509	72.8081	78.5498
	chr10	61621353	61621553	28.9809	11.4446	9.99036		chr1	37934371	37934586	24.259	3.45549	10.8611		chr1	84970019	84970291	6.77674	37.5474	23.6773		chr10	26767816	26768055	7.87089	2.71008	19.4413		chr8	65086614	65086801	23.4591	94.4617	92.2901
	chr10	61645998	61646228	14.898	8.27688	5.86931		chr1	38143705	38144112	32.7047	11.3769	29.9343		chr1	85080632	85081004	11.6208	41.4863	19.9078		chr10	28227053	28227235	7.07491	5.52099	17.4804		chr8	65473819	65473995	5.96338	29.3002	23.396
	chr10	61655566	61656326	92.533	50.0305	31.6276		chr1	38318479	38318938	97.2281	19.7691	47.0054		chr1	85198482	85198784	10.7341	28.4559	19.557		chr10	28284475	28284652	10.5214	3.32461	27.1873		chr8	65477965	65478433	13.3422	51.3619	48.0902
	chr10	61701332	61701559	20.4489	10.6091	11.4237		chr1	39382237	39382740	32.2766	12.4944	33.1236		chr1	85266235	85266451	3.25945	27.4092	6.2548		chr10	29341969	29342207	1.01926	8.06156	15.3184		chr8	65636130	65636348	5.7305	18.9825	17.9884
	chr10	61859492	61859894	44.77	8.5879	4.82961		chr1	39384871	39385076	13.4586	4.61175	23.2451		chr1	85339618	85339990	11.4922	36.3884	19.7406		chr10	29614400	29614615	0.488816	1.15429	11.6972		chr8	65688805	65689112	5.60647	19.5167	18.1276
	chr10	61884212	61884644	135.671	57.2231	48.354		chr1	40102741	40102934	23.0966	8.72531	26.5558		chr1	85488377	85488936	13.2573	63.2495	17.5529		chr10	29798605	29798820	4.91191	5.46882	15.1972		chr8	65765217	65765594	3.73888	22.9692	23.4003
	chr10	61890649	61890907	42.7548	13.8216	8.6095		chr1	40706250	40706556	17.6536	5.26605	25.1317		chr1	85489334	85489595	11.9182	53.5299	31.176		chr10	30490695	30490905	5.37239	2.55935	18.3211		chr8	66348231	66348968	16.7587	66.6117	54.1596
	chr10	61948233	61948457	27.8934	9.3148	8.4848		chr1	43456912	43457151	13.826	3.95351	18.3515		chr1	85514761	85515171	6.33485	25.2314	11.2726		chr10	31032153	31032444	0	4.27197	20.7248		chr8	66519638	66519814	6.43272	29.7268	29.2178
	chr10	62086486	62086749	45.4943	8.06399	9.0202		chr1	43639702	43640100	21.91	8.34712	34.5516		chr1	85639532	85639708	2.30232	21.4335	9.74679		chr10	33408518	33409020	5.95537	21.6732	69.3652		chr9	957652	958779	19.8748	88.0359	69.7943
	chr10	62725510	62725731	31.0287	19.8783	14.7952		chr1	43673587	43673806	20.5622	6.08924	11.8158		chr1	85656918	85657520	26.8134	101.67	41.8011		chr10	33412308	33412821	3.867	10.3875	52.8965		chr9	1144070	1144692	16.4713	43.7363	43.5114
	chr10	62726735	62727120	59.1085	21.6945	12.5545		chr1	43678641	43679251	101.714	9.63319	23.7647		chr1	85685619	85685798	8.70203	27.665	11.9497		chr10	33416762	33417084	6.91539	28.4827	72.6104		chr9	1335468	1335820	20.3807	95.2679	99.6226
	chr10	62799576	62799746	12.2215	9.42507	5.39581		chr1	43841012	43841512	25.7924	9.07247	17.3962		chr1	85695611	85696098	12.4013	55.0276	15.6047		chr10	33946786	33946989	1.92932	1.87978	16.3072		chr9	1498533	1498744	4.69479	10.2579	15.4162
	chr10	63066826	63066991	18.3185	4.00982	7.46821		chr1	44500082	44500425	9.81746	3.58395	13.0254		chr1	85722812	85723240	21.25	66.9794	40.9953		chr10	33960964	33961291	0.543896	6.27588	25.555		chr9	1596427	1596854	8.37408	19.4087	19.3553
	chr10	63121687	63121852	14.8214	3.28185	5.62175		chr1	47717256	47717444	15.4817	7.48279	12.6676		chr1	85759463	85759678	4.17999	14.4118	10.1818		chr10	34143749	34144018	1.49664	2.58453	12.3337		chr9	1688629	1688984	15.2403	61.8902	47.8247
	chr10	63247718	63247978	17.6105	4.39595	2.59166		chr1	48300406	48300699	13.2739	1.68092	11.4454		chr1	85805886	85807317	5.4103	126.397	31.812		chr10	34309746	34309933	1.51445	5.28185	19.3636		chr9	1699750	1700767	18.5029	86.2864	91.4237
	chr10	63313477	63315062	86.5879	36.3363	31.5415		chr1	48598405	48598763	14.6829	2.28986	15.5611		chr1	85839220	85839831	22.9329	73.2573	30.82		chr10	34566447	34566838	16.7708	45.1268	56.2605		chr9	2520897	2521487	40.853	90.632	90.823
	chr10	63445890	63446074	25.0435	7.28175	2.75083		chr1	49664273	49664526	14.6923	4.30614	10.387		chr1	85884407	85884799	6.05008	24.0951	14.3196		chr10	40066539	40067357	1.39212	5.39458	16.2435		chr9	3535097	3535417	12.4491	41.9187	36.9471
	chr10	63656077	63656295	25.1932	4.03088	5.91824		chr1	52142474	52142776	35.5267	9.01448	17.53		chr1	85959091	85959488	7.75968	38.0607	15.7038		chr10	41060405	41060694	0.363652	0.407856	30.5936		chr9	3970918	3971175	4.73505	15.1865	16.7482
	chr10	64577250	64577617	27.8357	2.93782	7.56791		chr1	52672388	52672732	15.1812	4.87594	22.0725		chr1	85989590	85989776	6.0604	21.0077	6.63455		chr10	41095477	41095693	6.5659	12.5464	22.9849		chr9	4654676	4654963	6.97113	19.557	19.6764
	chr10	64845178	64845442	10.4067	2.36527	4.61627		chr1	52687545	52687886	29.8985	3.95124	26.208		chr1	86021603	86022149	15.4618	58.4153	29.5138		chr10	43034985	43035203	2.52492	7.48265	28.2245		chr9	4938403	4938897	23.2016	70.6425	57.3236
	chr10	64940825	64941005	28.3879	6.42154	10.2836		chr1	54121474	54121845	68.6045	16.112	31.9025		chr1	86048656	86049323	8.69858	35.4635	10.6256		chr10	43140976	43141202	10.8847	6.00877	22.9969		chr9	5652613	5652817	4.14021	10.6099	14.7851
	chr10	64941584	64941760	24.8391	11.1433	10.6661		chr1	54384875	54385109	23.6488	5.60792	16.0256		chr1	86057396	86057925	13.1376	54.8045	37.925		chr10	43177856	43178124	6.51318	5.78808	20.4119		chr9	7537715	7537920	5.8625	27.3565	26.2001
	chr10	65008579	65008744	19.3501	5.71997	5.24421		chr1	55200181	55200542	22.4909	5.66283	14.2457		chr1	86198811	86199080	1.68671	26.6624	3.36885		chr10	43981325	43981608	6.77614	1.70098	24.8029		chr9	11343629	11343806	4.40285	9.41047	13.2255
	chr10	65027306	65027706	25.8283	8.92334	8.67694		chr1	55399625	55399832	10.1866	2.01201	20.6816		chr1	86218257	86218438	3.65988	23.6429	5.15102		chr10	44172424	44172601	2.55797	0.533713	14.7492		chr9	13796601	13796817	4.72236	25.0806	24.2455
	chr10	65536236	65536438	13.0491	2.57467	5.55602		chr1	55975864	55976260	30.2927	0.386144	8.76055		chr1	86260395	86261618	17.4945	82.9366	16.8191		chr10	44725610	44725845	6.04173	1.59284	12.485		chr9	13863875	13864275	1.57038	14.7488	14.7092
	chr10	65878339	65878615	31.8729	6.25961	5.25341		chr1	56208733	56209054	23.8016	2.99937	12.1161		chr1	86262434	86262618	8.35314	63.5893	19.2128		chr10	45122224	45122840	19.6254	12.3319	36.5183		chr9	47883304	47884297	5.00935	14.1734	16.7119
	chr10	65964785	65964990	12.037	4.56252	4.32968		chr1	56245186	56245434	18.3857	2.36888	13.6456		chr1	86279126	86279342	8.81551	22.7775	15.632		chr10	46138563	46138913	1.33085	3.76396	22.3896		chr9	57418732	57418970	5.66702	20.1461	19.5007
	chr10	66087295	66087532	29.2244	3.96716	7.66196		chr1	58591816	58592069	22.4464	1.72121	12.9866		chr1	86368773	86369190	18.5606	73.1837	47.2309		chr10	46233680	46233943	3.88292	7.82696	21.2029		chr9	58108127	58108392	8.29306	27.0994	26.751
	chr10	66195442	66195622	39.3083	9.36186	5.27507		chr1	58634600	58634988	79.6066	22.8098	92.1934		chr1	86385667	86385843	5.38877	18.8419	3.45416		chr10	47206969	47207755	21.1102	108.16	157.631		chr9	60613081	60613281	7.27832	12.5902	16.0727
	chr10	66198818	66199432	117.593	46.0212	29.9795		chr1	58839119	58839284	18.5007	1.95772	9.51024		chr1	86394186	86394442	6.1109	25.932	6.90873		chr10	47431402	47431595	4.51578	1.88575	18.1786		chr9	60883620	60884374	11.4411	31.2107	29.284
	chr11	146111	146916	30.4351	9.78638	6.26415		chr1	59007104	59007346	19.6271	0.895152	8.50067		chr1	86462265	86462879	6.71245	52.6197	24.5339		chr10	47819986	47820508	4.97332	3.71029	60.5513		chr9	61144513	61144690	3.15464	13.1241	14.2867
	chr11	242543	242730	18.8684	3.01588	7.1647		chr1	59064982	59065311	20.3824	6.21892	15.4577		chr1	86566696	86566972	1.67662	45.1437	7.19595		chr10	47832557	47832829	1.85367	0.702725	26.577		chr9	61347235	61347648	12.2133	56.035	51.4137
	chr11	290857	291121	23.6521	3.36373	5.62075		chr1	59109867	59110160	17.3377	2.73982	14.7075		chr1	86573470	86573809	2.53822	17.3743	13.3784		chr10	48701443	48701700	2.90112	3.44902	17.2974		chr9	61367983	61368294	8.67805	26.1832	24.2078
	chr11	346124	346452	65.9391	10.9884	10.2988		chr1	59272226	59272507	21.1799	11.0385	25.9132		chr1	86607231	86607582	6.40208	16.79	11.5201		chr10	49683884	49684061	0.420199	3.24975	21.9265		chr9	61527571	61527948	9.4489	22.0336	20.8281
	chr11	366298	367031	109.079	60.3987	37.3243		chr1	59284650	59285148	45.4831	8.90499	20.1643		chr1	86624047	86624751	15.4649	89.8594	39.1366		chr10	49718704	49719092	7.35762	4.16011	26.1581		chr9	62430239	62430716	71.1773	153.973	184.948
	chr11	867458	867788	41.5056	12.4573	11.2076		chr1	59290630	59291033	24.5616	7.4128	22.5022		chr1	86631130	86631536	25.0127	67.4522	36.7023		chr10	49949324	49949645	6.67756	5.30118	20.1024		chr9	62530268	62531581	16.6965	42.3732	35.7332
	chr11	1270646	1270864	21.6446	15.4	17.2688		chr1	59932230	59932792	73.4308	15.4055	61.0118		chr1	86682991	86683539	18.7706	73.2909	39.5224		chr10	50244004	50244324	6.58136	10.4523	22.4343		chr9	62648817	62649026	12.3933	48.2749	44.1591
	chr11	1273292	1273825	32.1011	7.58519	12.8839		chr1	60017667	60017863	10.3626	0	7.345		chr1	86716063	86716290	18.9216	53.8887	22.2907		chr10	50350200	50350382	0.355352	2.68944	19.7069		chr9	63066002	63066182	8.13063	21.8903	23.3459
	chr11	1274947	1275112	17.3784	1.31766	5.07176		chr1	60943704	60943928	6.72796	0.972232	13.0531		chr1	86755304	86755504	12.4257	29.343	23.2102		chr10	51080669	51080899	0.625652	2.81031	16.6027		chr9	63157231	63157530	3.10183	17.3728	19.3811
	chr11	1434016	1434287	20.981	4.47463	7.10876		chr1	60998139	60998580	175.136	36.0629	193.549		chr1	86862021	86862209	7.9465	20.053	14.5031		chr10	52229717	52230406	9.18044	21.0922	27.0798		chr9	64442574	64442819	7.60367	23.9288	22.75
	chr11	1472989	1473332	64.7758	10.9512	9.80654		chr1	61002233	61002422	37.0565	7.14101	55.4081		chr1	86887765	86888224	12.5895	103.799	47.2515		chr10	52512012	52512196	9.30008	5.40296	23.4937		chr9	65208588	65208981	7.94696	27.4886	24.2066
	chr11	1504838	1505003	16.7942	3.12925	6.04495		chr1	61476474	61476651	17.8561	6.6446	17.6912		chr1	86903568	86904491	12.4531	37.0678	12.2547		chr10	52986302	52986479	6.87072	6.36277	15.163		chr9	65359860	65360036	10.0542	38.2851	30.6316
	chr11	1565864	1566643	69.7682	40.153	30.1202		chr1	61790648	61790837	35.0879	10.0875	16.0466		chr1	86947166	86947348	5.55391	20.2616	10.9321		chr10	53010738	53010952	7.36416	8.27396	30.5388		chr9	66648465	66649164	13.7529	59.5022	45.3413
	chr11	1886863	1887060	14.5927	8.12927	11.5235		chr1	63014729	63014894	13.7139	0.10619	4.18378		chr1	87163093	87163442	8.69155	27.7005	11.1328		chr10	53100771	53100970	6.11085	4.61709	16.1962		chr9	66933804	66934653	6.42464	25.9196	23.3997
	chr11	2142382	2142629	43.1568	44.1694	33.6546		chr1	63519112	63519449	25.7999	2.88592	39.17		chr1	87207624	87208304	29.1147	92.7352	38.1671		chr10	53181775	53182090	9.19303	10.1993	53.86		chr9	67967681	67968557	23.4966	69.4214	59.4738
	chr11	2153004	2153248	27.9888	7.87319	11.6681		chr1	63778825	63779010	9.86966	0	17.1977		chr1	87250731	87251040	4.5828	100.05	19.2417		chr10	53428691	53428963	15.285	16.2367	56.7074		chr9	67979880	67980080	5.85157	23.2773	18.6604
	chr11	2446503	2446720	17.6055	6.18845	6.64179		chr1	63829421	63829628	21.7788	3.87542	10.2541		chr1	87253795	87254815	46.1287	123.079	84.881		chr10	53793134	53793313	0.984564	1.36148	15.0883		chr9	68000903	68001472	30.3059	57.393	55.8597
	chr11	2671180	2671771	55.3445	57.1637	30.1917		chr1	63840027	63840271	34.04	5.05298	15.2939		chr1	87264229	87264602	11.4859	46.9934	10.6119		chr10	54519630	54519896	5.68541	3.97162	12.8802
	chr11	2980008	2980216	17.7667	5.31296	6.89898		chr1	64338762	64339050	20.4604	7.53714	21.2105		chr1	87280718	87281077	13.5055	33.5861	11.56		chr10	54645514	54646076	13.2486	48.439	82.4813
	chr11	2998608	2998858	25.4676	7.92137	6.60809		chr1	64375105	64375288	22.3695	7.36011	17.1568		chr1	87294568	87294802	12.0629	30.5026	17.3783		chr10	55428599	55428930	10.7628	5.51495	23.5066
	chr11	3024953	3025134	25.0299	9.57358	14.0125		chr1	64467738	64467930	22.282	3.2795	12.945		chr1	87297430	87298160	8.20264	93.987	22.5965		chr10	55587035	55587274	9.22543	20.298	43.6013
	chr11	3185073	3185472	36.3692	11.5864	13.7666		chr1	64515665	64516197	46.4015	12.5787	25.3142		chr1	87341419	87342048	4.53572	108.886	22.4306		chr10	57035751	57036096	9.56481	3.61867	22.4074
	chr11	3206881	3207134	30.2858	9.11794	7.24536		chr1	64848297	64848462	49.8959	16.7696	25.955		chr1	87342286	87343116	5.21416	94.0074	20.5604		chr10	57344396	57344818	3.94947	27.4947	34.1142
	chr11	3375263	3375545	21.028	8.44441	11.6492		chr1	64849768	64850067	61.3695	17.6917	48.5221		chr1	87372022	87372525	8.15499	41.2313	23.6489		chr10	58766012	58766189	8.12508	14.6611	20.9359
	chr11	3516577	3516818	19.4942	5.85445	3.47407		chr1	65890712	65891075	46.9344	13.9531	68.911		chr1	87389808	87390166	7.99896	19.586	16.9782		chr10	59081837	59082282	22.8588	49.2436	63.6199
	chr11	3744215	3744444	42.3907	21.0796	14.532		chr1	65961035	65961200	14.3591	2.76345	11.264		chr1	87579683	87581578	20.4847	69.2175	19.0424		chr10	59170088	59170716	22.7996	24.2534	49.5235
	chr11	3810594	3810858	31.1872	11.3746	14.7027		chr1	66277663	66277890	21.5694	1.3542	11.1101		chr1	87589807	87590190	13.9478	68.0184	25.4233		chr10	59426961	59427271	8.03699	2.61824	17.5159
	chr11	3860905	3861070	12.5654	5.29752	5.27513		chr1	66400952	66401187	30.4012	8.49068	14.9223		chr1	87637490	87637931	11.1227	43.3044	28.3676		chr10	59467477	59467661	9.10642	2.99011	23.5116
	chr11	3876419	3876635	17.3522	3.76662	5.0904		chr1	66401606	66401771	25.8312	7.7706	19.7683		chr1	87678654	87678956	7.77102	52.4182	13.712		chr10	59545685	59545973	7.55808	15.2396	32.7077
	chr11	4069254	4069798	47.7219	23.5885	22.3161		chr1	66819613	66819904	12.207	3.03782	12.8515		chr1	87695766	87696101	18.5893	60.393	31.7592		chr10	59690630	59690807	4.27515	5.73072	13.3362
	chr11	4111918	4112441	23.9806	8.02466	8.15902		chr1	66842308	66842498	17.2959	8.50523	23.6798		chr1	87750531	87750968	4.99921	73.3214	12.7483		chr10	59859905	59860246	6.84475	3.57334	36.6705
	chr11	4173034	4174346	49.014	21.9297	23.4897		chr1	66861453	66862412	46.7886	18.3894	62.6484		chr1	87810611	87810969	8.10231	29.8582	11.0059		chr10	59982317	59982602	3.19206	3.28694	16.8641
	chr11	4258857	4259408	52.2432	63.0756	28.2125		chr1	66867677	66867917	34.8492	8.78224	22.5241		chr1	87821354	87821530	4.7434	11.1972	0.213751		chr10	60106296	60106909	17.651	41.0652	55.7022
	chr11	4364703	4364890	39.5374	11.6293	6.6572		chr1	66977259	66977424	13.54	7.01434	14.8222		chr1	87855287	87855731	14.942	39.8772	13.4839		chr10	60271431	60271648	39.8253	38.2172	75.9538
	chr11	4531690	4531989	22.664	3.90152	6.76053		chr1	67396707	67397192	21.0708	3.19423	21.5586		chr1	87883323	87883671	7.34753	27.4496	7.90369		chr10	60370981	60371435	31.3294	34.3864	112.798
	chr11	4613059	4613224	16.8907	6.1365	3.69449		chr1	67524104	67524379	16.7702	3.92255	21.8102		chr1	88005001	88005379	7.97678	29.4291	12.2279		chr10	60416240	60416417	7.32866	5.89273	11.8516
	chr11	4687655	4688079	27.8289	3.08266	3.93094		chr1	67614616	67614809	14.5032	3.68864	28.7072		chr1	88076649	88077051	6.93622	17.9918	10.4462		chr10	60478329	60479213	17.5962	10.0948	46.8554
	chr11	5125702	5125874	74.4282	14.572	11.4164		chr1	67839013	67839271	14.9503	5.3819	19.0211		chr1	88202022	88202491	20.3861	54.1407	33.3225		chr10	60505548	60505734	4.14338	7.5147	18.2251
	chr11	5136404	5136728	30.9925	2.94551	5.68658		chr1	67876758	67877101	33.7954	2.89712	24.8532		chr1	88251296	88251664	5.91259	29.6381	17.6694		chr10	60627775	60627952	7.8213	6.68195	18.7831
	chr11	5762995	5763160	9.80634	2.09249	6.1961		chr1	68294364	68294844	16.3939	1.55883	9.01914		chr1	88288743	88289221	3.11227	18.4074	4.44283		chr10	60800336	60800513	10.8322	6.81554	19.8096
	chr11	5818933	5819146	17.2063	2.54423	7.16171		chr1	68438291	68438671	30.3859	7.11689	32.7137		chr1	88298938	88299248	3.30249	19.5011	14.3815		chr10	61125718	61125993	14.805	24.0149	46.9017
	chr11	5964554	5965044	44.4259	23.2214	20.6947		chr1	68825402	68825681	141.488	39.8804	110.669		chr1	88310130	88310582	8.16458	23.4449	12.3295		chr10	61554189	61554505	11.6311	39.8034	47.6338
	chr11	6023477	6023726	15.887	5.63747	10.1289		chr1	68836962	68837127	18.1301	1.42873	8.93791		chr1	88359710	88360274	7.99415	34.6862	8.47491		chr10	61583785	61583997	4.77273	10.0245	17.2475
	chr11	6252845	6253221	27.8892	9.06175	11.4339		chr1	68843388	68843565	15.6912	6.47128	19.0739		chr1	88379062	88380416	9.85685	108.098	22.6685		chr10	61673059	61673506	18.2686	28.4978	70.5295
	chr11	6278007	6278174	21.4236	3.81901	5.40165		chr1	68847245	68847419	35.1879	13.2787	20.4792		chr1	88475322	88475520	1.89307	36.0775	8.3389		chr10	61708588	61709007	14.3401	21.0299	66.9211
	chr11	6307604	6307882	36.0958	13.4844	10.2198		chr1	68882160	68882356	12.8746	2.91161	22.4306		chr1	88497044	88497643	4.73787	22.5759	11.1263		chr10	61783528	61783977	10.9586	22.7814	59.2802
	chr11	6420196	6420570	21.0159	1.30173	6.11709		chr1	69030156	69030328	18.6387	5.5695	14.6674		chr1	88509755	88510090	6.80393	39.8207	11.369		chr10	61856599	61856936	10.488	35.8085	43.8878
	chr11	6477938	6478219	99.9691	15.9078	18.5565		chr1	69040095	69040370	13.9988	3.68982	16.6175		chr1	88518564	88518748	2.99932	18.9889	5.75852		chr10	61867035	61867351	8.79094	23.7038	58.4145
	chr11	7913651	7913898	15.4582	0.374028	4.43316		chr1	69052986	69053235	40.0067	13.9397	36.5452		chr1	88529053	88529229	2.57793	18.6134	14.6643		chr10	61932897	61933077	6.53697	4.54461	15.9063
	chr11	8042639	8043240	19.2906	4.07357	7.8253		chr10	6500	6987	36.9479	9.03256	17.5194		chr1	88556070	88556423	11.4823	31.0929	16.8211		chr10	61934235	61934920	4.54048	15.9308	30.3254
	chr11	8069431	8070131	13.5289	6.15041	5.53666		chr10	12627	12883	93.3035	17.4848	45.1967		chr1	88570245	88570722	33.0246	86.2672	35.2194		chr10	62014916	62015294	39.9242	122.412	142.784
	chr11	8177362	8177527	19.2791	4.62992	4.48616		chr10	16993	17210	23.0816	4.44439	14.5686		chr1	88572138	88572663	11.4085	43.2954	10.6228		chr10	62069087	62069736	13.5322	33.0426	65.7198
	chr11	9068533	9068825	52.1838	11.7231	13.301		chr10	46119	46601	72.0409	5.96328	27.0215		chr1	88583341	88583524	6.91237	28.8713	19.0342		chr10	62114876	62115092	2.59512	3.85692	18.9539
	chr11	9088282	9088539	19.5924	9.16767	11.5967		chr10	90516	90763	88.0133	23.243	56.5726		chr1	88595852	88596347	22.4262	116.616	68.4933		chr10	62157621	62157798	8.16847	6.40103	16.8073
	chr11	9220707	9220970	19.6465	2.27153	7.485		chr10	95083	95328	51.2957	9.17833	16.5324		chr1	88693726	88694242	9.14343	33.4568	16.9183		chr10	62210813	62211284	11.2079	30.7026	66.962
	chr11	9557003	9557363	28.1833	4.60514	9.2892		chr10	155636	156623	134.525	46.0717	60.6511		chr1	88707718	88708168	25.6065	101.116	45.4202		chr10	62271261	62271532	6.53345	7.26728	17.5836
	chr11	9916808	9917117	57.4691	12.4823	4.25569		chr10	168780	169601	134.66	28.2987	46.8299		chr1	88805613	88806000	18.3237	42.4833	14.2886		chr10	62398893	62399293	39.613	24.7726	79.2221
	chr11	10268824	10269011	13.0282	5.79645	4.64967		chr10	190333	190723	22.0881	9.34613	25.4337		chr1	88810803	88811253	27.607	134.445	53.2689		chr10	62543147	62543703	23.0906	32.6956	72.6291
	chr11	10692813	10693135	75.6492	14.3117	12.8124		chr10	314074	314401	77.445	18.4852	27.5102		chr1	88814327	88815333	8.69325	101.434	7.87432		chr10	62574334	62574860	14.2926	62.0866	77.7684
	chr11	10721038	10721377	13.3679	3.36408	5.63841		chr10	426648	426891	27.6873	3.48461	15.5174		chr1	88827488	88827688	7.25584	21.1206	17.4053		chr10	62580862	62581328	42.9167	91.1373	123.349
	chr11	11104210	11104627	21.9244	4.1561	8.02095		chr10	469782	470068	16.1448	6.07022	22.4425		chr1	88848908	88849369	9.02487	53.6627	19.3203		chr10	62669012	62669212	12.6585	24.7836	30.4128
	chr11	12238920	12239309	23.3937	8.82962	6.92249		chr10	482335	482540	28.4823	5.35073	13.7195		chr1	88953550	88953828	5.77328	14.3307	12.7415		chr10	62675068	62675245	9.76244	5.48285	17.7248
	chr11	12762095	12762291	23.6272	6.61981	10.6283		chr10	579504	580002	93.8024	13.6134	42.7501		chr1	89023137	89023327	1.16584	26.7614	5.93886		chr10	62818228	62818422	7.17318	26.2068	33.7931
	chr11	13390068	13390378	16.205	12.7906	7.25929		chr10	580930	581352	111.651	26.6005	81.6834		chr1	89043268	89043559	30.4646	107.738	61.8492		chr10	63018931	63019147	4.50699	12.3083	45.2485
	chr11	13512899	13513064	14.4815	3.35856	3.72257		chr10	587367	587647	23.2057	0.324257	8.20068		chr1	89048512	89048933	26.9287	48.4021	19.1317		chr10	63374861	63375060	5.10392	4.7677	19.4633
	chr11	13743545	13743740	15.2869	4.20067	0.602149		chr10	1036532	1036781	17.0423	2.65905	12.0163		chr1	89102849	89103094	15.5457	48.1522	20.0997		chr10	63408250	63408881	19.1832	28.0624	47.8102
	chr11	14171619	14172033	28.6774	10.49	13.2398		chr10	1099438	1099905	31.0788	6.22261	13.5642		chr1	89137118	89137294	13.7382	41.7387	21.2356		chr10	63443646	63444304	11.1992	49.8991	68.4355
	chr11	14209034	14209278	16.4026	3.67242	7.94262		chr10	1147515	1147731	17.6374	1.59284	18.5755		chr1	89139971	89140513	22.8931	127.246	40.9988		chr10	63499878	63500419	23.6826	49.2123	78.196
	chr11	14530543	14530857	38.6194	15.028	14.3813		chr10	1179277	1179791	93.2051	21.714	43.9549		chr1	89168388	89168636	8.4356	54.9854	17.7679		chr10	63667825	63668210	5.7921	18.1927	26.5357
	chr11	14570102	14570374	49.5047	7.71794	8.30203		chr10	1253705	1254832	61.9629	25.7706	117.609		chr1	89176730	89177397	12.5437	77.9671	41.1037		chr10	63956810	63957157	3.96123	13.2136	25.7063
	chr11	14570641	14570829	45.9531	13.119	9.05772		chr10	1351573	1351831	18.539	3.25461	12.1386		chr1	89308419	89308889	8.25294	25.3831	9.09967		chr10	63981538	63981731	6.02899	21.8197	29.4586
	chr11	14572713	14573211	141.915	49.3768	44.0523		chr10	1674113	1674279	15.4352	1.8021	8.85113		chr1	89321175	89321510	6.87752	31.6634	14.2182		chr10	64063154	64063501	10.0485	21.3565	23.1679
	chr11	15259028	15259236	24.5825	3.81581	5.17267		chr10	1718941	1719130	19.859	4.89965	19.17		chr1	89346810	89347110	8.83892	35.8537	11.6971		chr10	64079617	64080057	20.0596	36.0824	100.634
	chr11	16250879	16251059	19.9986	2.32925	5.61951		chr10	1841772	1841965	34.6037	4.36657	21.6243		chr1	89364228	89364425	2.30351	20.7472	4.92741		chr10	64082890	64083632	15.9524	56.442	59.0622
	chr11	17367370	17367629	17.7104	4.34726	7.06997		chr10	1850654	1850819	19.6249	1.59284	8.00751		chr1	89366130	89366306	11.1071	31.1517	10.5316		chr10	64330523	64330753	12.0034	3.69135	26.7843
	chr11	17671394	17671584	14.7423	0	3.39646		chr10	1888050	1888295	12.1659	5.80066	18.0803		chr1	89428560	89428876	11.1544	43.1315	26.6453		chr10	64410112	64410606	15.1557	17.9208	57.4143
	chr11	17759033	17759320	20.0603	4.40429	5.45877		chr10	2113780	2114023	22.1569	5.5895	11.9876		chr1	89437688	89438153	12.3236	57.1799	12.5693		chr10	64487279	64487547	13.7155	32.1265	58.3911
	chr11	21823804	21824174	15.0282	4.88921	1.32145		chr10	2135633	2135810	16.6257	2.19598	16.2535		chr1	89438362	89438556	6.99388	27.1008	17.8084		chr10	64541979	64542187	3.56679	8.04993	26.1609
	chr11	22573673	22573838	11.2676	7.4996	11.4473		chr10	2448692	2449165	24.3243	9.55489	23.3965		chr1	89452245	89452494	8.61574	35.6244	9.13025		chr10	64991335	64991532	8.9454	15.084	34.5824
	chr11	28099724	28100086	49.4071	5.14894	9.19884		chr10	2535196	2535415	42.7144	31.3665	30.6414		chr1	89508925	89509101	6.02107	20.6115	7.76658		chr10	65088871	65089250	9.9751	14.0221	33.9432
	chr11	28240819	28241039	18.5537	5.91821	10.3981		chr10	2597637	2597983	25.0181	8.26752	18.1924		chr1	89515596	89515860	9.54046	68.147	28.0496		chr10	65293910	65294298	22.8859	45.3704	50.6432
	chr11	28684082	28684247	14.1907	1.91978	1.52645		chr10	2630308	2630955	262.501	61.287	203.791		chr1	89545364	89545794	5.28264	39.4434	18.7559		chr10	65294556	65294763	11.2702	27.8463	33.6244
	chr11	28716638	28717232	41.1452	26.862	15.8494		chr10	2637538	2637866	64.3931	24.5416	92.3644		chr1	89636352	89636907	10.0441	35.4575	20.812		chr10	65324194	65324926	57.8776	29.7782	110.579
	chr11	29716017	29716355	26.1421	34.3423	11.6117		chr10	2638948	2639385	79.235	11.3211	48.2761		chr1	89675197	89675481	1.1606	20.2213	5.99073		chr10	65600036	65600397	20.4095	41.0432	72.2788
	chr11	31076922	31077231	23.1215	3.84276	6.7461		chr10	2787235	2787512	57.3612	27.6949	30.0831		chr1	89690940	89691309	10.0197	30.4192	18.5562		chr10	65687397	65687720	8.47116	36.0466	56.0273
	chr11	32030772	32030962	17.0008	4.17881	5.55861		chr10	2792107	2792570	82.9157	18.6483	66.3749		chr1	89705117	89705540	7.88932	32.582	19.6928		chr10	65748222	65748471	10.1601	20.416	25.8859
	chr11	33965916	33966365	35.8501	4.4671	9.32015		chr10	2958989	2959217	21.4152	7.37556	17.7333		chr1	89733899	89734095	9.50823	9.50169	12.4504		chr10	65784258	65784497	11.3305	22.227	25.9397
	chr11	35597957	35598150	49.5713	17.621	11.8769		chr10	3251295	3251532	27.6081	11.2507	15.519		chr1	89791322	89791739	7.20789	36.0769	18.6853		chr10	65897843	65898295	30.3713	42.8969	61.5866
	chr11	35925762	35925944	16.7257	3.12643	2.457		chr10	3267331	3267525	44.4708	9.71978	22.6155		chr1	89800017	89800254	13.4311	52.4545	28.6805		chr10	66229443	66229794	17.2168	11.2798	47.6439
	chr11	36024949	36025401	56.6155	25.7062	12.5915		chr10	3268581	3268812	56.6704	10.1812	58.51		chr1	89822428	89822618	6.47713	28.6841	13.9062		chr11	168365	168631	13.5956	26.0309	52.4475
	chr11	36179020	36179202	21.3949	4.69205	8.28433		chr10	3269194	3269394	66.9665	20.3636	66.3549		chr1	89928009	89928353	6.32491	26.1029	7.53194		chr11	192483	192683	8.56575	5.30969	20.8429
	chr11	36184141	36184529	37.6375	13.3769	12.9861		chr10	3272323	3272488	61.6104	17.5035	40.7335		chr1	89988710	89989175	23.5215	58.2775	30.4524		chr11	424885	425191	8.57814	31.7142	76.0148
	chr11	36595252	36595464	15.985	2.6714	5.14565		chr10	3403300	3403636	27.4815	9.75953	28.8347		chr1	90005997	90006813	19.345	47.3194	27.2996		chr11	958267	958639	11.7204	16.6561	40.3525
	chr11	36799063	36799238	22.8851	0	3.98758		chr10	3409845	3410569	37.672	9.95566	17.5513		chr1	90027597	90027933	5.08112	27.3296	8.19982		chr11	1096318	1096536	8.77152	4.99883	35.0696
	chr11	37521636	37521837	11.7818	1.84014	5.42039		chr10	3430098	3430602	54.9106	23.2709	72.3362		chr1	90107504	90108030	16.572	165.677	51.8412		chr11	1096687	1096879	3.88201	13.197	28.8956
	chr11	39619603	39619958	33.7371	2.91796	8.06812		chr10	3446423	3446706	31.6573	2.13734	14.3077		chr1	90194437	90194721	1.55423	14.7418	5.87374		chr11	1098406	1098838	16.7904	22.5641	31.9423
	chr11	39643188	39643353	11.605	3.80307	1.54122		chr10	3479632	3479940	34.9751	14.348	25.1524		chr1	90214820	90214996	0.828663	15.553	9.03953		chr11	1236937	1237498	40.7602	45.1984	74.7499
	chr11	40070594	40070962	36.226	19.7455	20.7151		chr10	3604728	3605139	12.979	2.55879	10.2627		chr1	90308447	90308646	9.36682	27.7703	6.71594		chr11	1277845	1278313	4.33085	10.3116	29.1799
	chr11	40131408	40131573	16.0318	6.82895	4.28701		chr10	3708424	3708671	30.4754	9.47452	22.8219		chr1	90341756	90341953	1.32372	10.8719	12.1595		chr11	1400161	1400585	4.33888	16.6111	58.3822
	chr11	41476119	41476739	33.3651	17.1942	10.8593		chr10	3939226	3939782	89.5459	23.1979	49.4211		chr1	90392094	90392456	8.68049	34.8064	11.9753		chr11	1429742	1430036	4.23752	0.68657	15.1063
	chr11	41540228	41540436	22.611	3.35688	6.07043		chr10	4040083	4040364	19.1602	8.36494	22.8797		chr1	90645641	90646362	34.0199	95.3022	37.5332		chr11	1595229	1595545	14.862	25.6833	43.0401
	chr11	41559551	41559820	44.5962	11.6462	15.4401		chr10	4076807	4077467	83.2257	15.6542	29.3924		chr1	90657654	90658534	16.5141	54.37	29.2804		chr11	1787585	1787762	3.1733	6.45037	22.4788
	chr11	43738748	43739694	52.7706	15.2494	11.0252		chr10	4135178	4135926	70.7341	17.5869	161.958		chr1	90699069	90699356	7.8912	38.5147	7.51096		chr11	1962675	1963065	5.94673	11.1677	42.1129
	chr11	51083519	51083906	46.0875	15.0839	12.8831		chr10	4303358	4303675	9.5736	2.43314	16.6497		chr1	90795831	90796097	5.33355	44.2367	15.221		chr11	2093115	2093405	12.7076	8.83586	34.5667
	chr11	51424286	51424596	53.5785	11.7588	10.663		chr10	5072271	5072511	32.1318	6.90162	18.4782		chr1	90824486	90824908	17.1331	55.6026	37.1682		chr11	2130615	2130997	10.8784	14.3553	49.4271
	chr11	52057724	52058072	17.9791	2.63079	7.60248		chr10	5073891	5074248	34.1485	10.4412	30.9137		chr1	90884551	90885111	4.03706	34.6412	11.0355		chr11	2235246	2235543	6.65811	16.1361	22.1652
	chr11	52315533	52315738	18.1775	4.08359	8.02811		chr10	5476710	5477044	19.4079	3.67183	11.397		chr1	90895106	90895475	6.51144	36.8526	13.7662		chr11	2415262	2415534	7.69085	1.53428	20.5836
	chr11	52539627	52539792	18.3053	7.53073	10.0458		chr10	5553769	5553978	8.02637	2.91303	12.4141		chr1	91050940	91051169	5.8489	20.27	6.55977		chr11	2696724	2696901	2.38773	4.15452	25.2624
	chr11	52540115	52540416	25.0145	6.53042	7.34751		chr10	6103542	6103723	22.8339	7.36749	18.458		chr1	91103600	91103801	9.34141	24.2149	8.64532		chr11	2746317	2746953	8.20845	7.20346	63.5249
	chr11	52616001	52616316	59.8576	10.6511	15.0103		chr10	6157808	6158247	285.526	33.1344	119.439		chr1	91166547	91167060	15.7866	45.4808	16.782		chr11	2794829	2795128	3.54532	4.16378	16.7239
	chr11	52667544	52668101	194.917	42.7788	45.5105		chr10	6294686	6294997	25.2649	3.79304	20.8638		chr1	91268762	91269432	13.0637	115.477	28.654		chr11	3152873	3153266	6.97068	22.5679	31.3336
	chr11	52833303	52833485	27.4702	12.3467	14.4277		chr10	6440460	6441053	15.0137	3.35818	37.702		chr1	91277843	91278283	9.97316	27.3566	13.2092		chr11	3368573	3368906	14.8076	31.9997	47.1809
	chr11	53149636	53150219	27.114	7.68159	12.0866		chr10	6683263	6683445	26.5095	6.77958	26.2548		chr1	91309379	91309564	7.88636	24.6773	10.1848		chr11	3439567	3439842	3.48419	8.79713	16.853
	chr11	53669429	53669596	18.0418	7.42715	10.0559		chr10	6773568	6773818	10.4174	2.45444	15.8394		chr1	91311652	91311947	8.85582	28.5413	13.7429		chr11	3470621	3470941	8.64376	20.1707	34.0322
	chr11	54020331	54020642	22.6919	3.10687	3.48567		chr10	7206931	7207311	17.7276	3.70971	21.2596		chr1	91445563	91445838	6.32075	20.6298	6.64944		chr11	3511942	3512558	9.38772	25.0454	35.8165
	chr11	54173123	54173476	39.88	7.41088	3.3076		chr10	7207775	7207953	19.2892	0.363341	28.8674		chr1	91459861	91460240	15.0053	49.003	20.4714		chr11	3692109	3692474	16.8502	23.1795	52.0698
	chr11	54285535	54285792	22.776	4.82994	6.90204		chr10	7266915	7267281	75.919	24.1987	28.1754		chr1	91470376	91470777	11.9926	51.1951	17.6374		chr11	3867321	3867516	2.4762	2.20668	14.0456
	chr11	54310909	54311167	26.1872	8.46255	12.2705		chr10	7330670	7330835	29.7087	12.9038	19.6111		chr1	91475991	91476338	17.4258	54.9994	36.2001		chr11	4320348	4320938	38.4418	59.5212	88.6715
	chr11	54439904	54440171	19.1749	3.54047	6.00633		chr10	8344877	8345107	13.8996	1.91065	8.18378		chr1	91631805	91632260	6.95114	16.3562	9.60105		chr11	4353684	4353868	10.2695	5.80123	15.5085
	chr11	54465233	54465456	21.715	3.81999	8.65876		chr10	8450417	8450582	28.2778	3.96482	17.0384		chr1	91759590	91759790	17.0649	64.9826	37.8584		chr11	4392024	4392886	13.1988	23.8371	62.8388
	chr11	54513988	54514157	14.8251	5.9893	4.88933		chr10	8458944	8459114	23.0347	4.62849	20.4463		chr1	91771373	91771996	14.5001	101.584	28.68		chr11	4499245	4499476	5.68257	24.2668	33.1169
	chr11	54539710	54540243	37.0355	16.0683	17.6301		chr10	8701627	8702050	55.1698	14.5287	31.1737		chr1	91784113	91784497	6.67336	65.35	7.81845		chr11	4499989	4500500	37.1763	51.3925	94.5849
	chr11	54581960	54582145	22.2112	6.22108	5.38642		chr10	9589136	9589472	20.291	1.92694	27.6988		chr1	91793709	91794046	11.4245	53.1237	14.3927		chr11	4514704	4514971	14.074	24.5438	48.3598
	chr11	54755665	54755903	14.592	3.09174	5.3646		chr10	10134029	10134579	111.709	28.5132	38.0699		chr1	91801571	91801929	7.30523	29.3311	12.4414		chr11	4591540	4591865	1.39399	11.1699	22.2135
	chr11	55034950	55035120	18.0679	10.8267	9.82758		chr10	10184037	10184324	46.8429	19.6909	65.9036		chr1	91980704	91981235	21.178	56.6431	27.5083		chr11	4716347	4716731	7.02585	40.9607	44.3518
	chr11	55051700	55051865	14.3836	8.4993	10.0803		chr10	10327494	10327799	99.9626	23.1685	86.4245		chr1	92050431	92050918	12.5907	52.8384	24.7552		chr11	4721981	4722359	5.21127	22.4914	31.2849
	chr11	55094156	55094742	53.7318	6.1314	6.19025		chr10	10329396	10329856	174.678	25.1409	46.5855		chr1	92061827	92062149	6.06151	16.076	16.0911		chr11	4756343	4756878	32.9511	55.6314	122.697
	chr11	55274044	55274355	31.3062	4.60804	8.24723		chr10	11220574	11220880	14.3189	3.00944	15.0077		chr1	92110105	92110532	13.508	82.991	18.0667		chr11	4805168	4805580	11.7041	28.0142	29.9334
	chr11	55477600	55477859	18.6715	6.43625	9.63892		chr10	11607834	11608040	19.2771	4.71163	13.5396		chr1	92147586	92147772	0.631087	37.8857	18.0632		chr11	4855685	4856510	23.0461	58.2543	62.5683
	chr11	55732952	55733371	50.6857	13.9556	12.44		chr10	14097446	14098398	32.4995	3.73082	21.4211		chr1	92157992	92158327	17.5328	97.789	38.5272		chr11	4891678	4891868	2.15516	5.0095	22.3977
	chr11	55733774	55733999	30.6297	10.0124	6.19522		chr10	14132559	14133205	21.1926	13.7809	30.9759		chr1	92175855	92176083	6.8937	23.2774	17.0672		chr11	4938617	4938889	5.38161	13.0072	30.5808
	chr11	55846901	55847124	37.9299	17.3031	12.5411		chr10	14977296	14977524	13.0332	2.39322	16.3781		chr1	92283567	92283769	16.7371	42.8982	15.0965		chr11	5045091	5045331	8.94633	5.17198	30.5686
	chr11	55856419	55856819	54.3829	15.5273	18.5282		chr10	15002904	15003340	33.1212	6.39604	64.7906		chr1	92314376	92314626	4.28465	20.6377	17.142		chr11	5132548	5133211	26.1457	72.7403	135.58
	chr11	56164140	56164331	17.2383	4.93049	4.27914		chr10	17906080	17906257	6.69399	1.68645	14.1958		chr1	92332614	92333038	5.59241	38.2964	10.1159		chr11	5215821	5216283	67.7288	83.6507	120.386
	chr11	56389500	56389669	31.631	10.8654	5.5674		chr10	18327991	18328224	18.9141	2.62644	9.71182		chr1	92390011	92390599	24.9634	103.798	31.9599		chr11	5270857	5271089	4.59263	25.1993	33.3732
	chr11	56395637	56395930	23.4868	8.16015	1.84378		chr10	18417193	18417512	19.2116	2.46427	18.3035		chr1	92516866	92517277	5.84698	45.8695	6.11423		chr11	5271423	5272335	8.41097	21.9714	42.9289
	chr11	56802136	56802335	38.3803	10.308	12.7138		chr10	19253572	19253866	11.3244	0.520112	14.6752		chr1	92524347	92525085	58.8178	167.399	76.6666		chr11	5335191	5335736	27.136	42.0794	84.312
	chr11	57152614	57153038	31.6646	7.38984	8.9243		chr10	19436727	19437083	16.0842	1.11047	7.56126		chr1	92535330	92536048	19.9102	95.885	36.3555		chr11	5876992	5877231	11.5753	32.5228	44.0408
	chr11	57640069	57640350	45.6384	14.9863	11.2445		chr10	19774239	19774544	15.0608	2.8935	9.60509		chr1	92629318	92629921	41.9232	105.098	32.7782		chr11	5910873	5911100	9.98979	5.28672	33.3972
	chr11	57712300	57712834	143.73	79.086	68.6491		chr10	19796404	19796765	28.8226	5.26595	14.389		chr1	92640041	92640794	23.2786	64.3938	39.7719		chr11	6054205	6054663	35.9522	58.0183	129.92
	chr11	58068434	58068669	22.4445	10.5226	12.3777		chr10	19820768	19820998	6.98559	1.72586	12.3181		chr1	92649349	92649608	4.79515	27.0307	7.91365		chr11	6230412	6230648	6.31817	4.43892	16.4885
	chr11	58130696	58130926	21.7882	3.98862	5.15008		chr10	19826314	19826561	15.209	1.48076	14.3409		chr1	92662308	92662825	9.46134	35.8096	19.4936		chr11	6257149	6257335	7.09478	4.38101	17.091
	chr11	58208435	58208616	13.4005	4.50588	8.1021		chr10	21121952	21122580	45.5215	10.5021	19.0075		chr1	92705397	92705894	30.8459	62.7899	21.4949		chr11	6275834	6276024	4.98425	3.59087	14.2827
	chr11	58799740	58800204	210.969	39.6249	23.769		chr10	21162584	21162749	12.4622	0.569562	7.9988		chr10	134416	134592	1.43312	11.6159	0.608369		chr11	6382470	6382832	10.174	12.4471	36.5218
	chr11	58865860	58866036	44.2451	12.1906	11.7393		chr10	21344822	21345408	198.501	45.5954	105.715		chr10	139791	140151	10.7487	34.9437	17.5259		chr11	6543030	6543373	5.12682	10.0269	30.5763
	chr11	59248758	59249212	240.408	83.5502	53.3646		chr10	22907128	22907308	12.2245	3.21683	15.7664		chr10	182240	182586	13.3016	23.0398	11.0205		chr11	7079434	7079807	0.47682	21.4714	41.5842
	chr11	59254815	59254980	27.2217	5.90933	7.64497		chr10	24465679	24465898	15.6153	0.298204	5.60276		chr10	211381	211717	9.15703	33.5625	19.2098		chr11	7644968	7645218	9.03194	4.4448	15.5983
	chr11	59354680	59354959	19.5088	5.23403	4.10018		chr10	24993762	24994020	10.3366	2.34248	21.1917		chr10	217167	217646	6.42446	41.5078	21.0938		chr11	7645635	7645824	7.01049	6.22974	24.2709
	chr11	59382777	59383255	126.849	53.5351	49.9363		chr10	26001987	26002229	33.9889	2.2451	27.3561		chr10	338633	338883	1.33875	16.1792	8.00199		chr11	7758172	7758493	19.5435	38.4213	53.6098
	chr11	59406349	59406592	33.5182	33.3971	27.0524		chr10	27107030	27107539	48.8344	11.675	42.2011		chr10	357108	357540	2.22339	35.3202	1.52513		chr11	8363112	8363332	4.31679	13.1383	18.658
	chr11	59480811	59480976	14.6057	3.89386	5.20257		chr10	27463804	27464255	26.9638	0	7.14901		chr10	421982	422550	9.05607	47.8643	26.9336		chr11	8781949	8782126	5.26723	13.717	28.3493
	chr12	39859	40087	29.9805	8.06604	9.55772		chr10	27834897	27835062	12.4644	0.115843	6.51271		chr10	440713	441507	22.4099	70.934	23.6277		chr11	9038705	9038905	7.22802	8.0515	19.0457
	chr12	165602	166072	60.9363	22.8711	18.8866		chr10	28709931	28710268	34.5796	7.10301	25.309		chr10	539359	539702	13.35	45.8386	10.8074		chr11	9049760	9050396	19.4814	7.7438	43.9203
	chr12	194319	194609	21.1843	3.19924	6.87727		chr10	28882590	28883031	20.7302	2.8935	11.5846		chr10	542907	543181	10.5883	43.0822	15.9474		chr11	9073077	9073537	54.5462	37.8473	113.452
	chr12	450568	451031	52.6759	30.1481	18.6851		chr10	29135712	29136000	27.9064	0.718992	12.235		chr10	571192	571525	14.0104	32.3373	15.8347		chr11	9234114	9234466	9.52846	64.2883	81.3128
	chr12	525447	525795	50.4965	10.6195	6.87502		chr10	29374027	29374260	14.2616	2.80374	12.173		chr10	679811	680107	7.64177	18.5467	17.323		chr11	9727984	9728267	4.77711	1.23948	18.7138
	chr12	606097	606316	44.4219	19.7429	15.4315		chr10	29930411	29930800	31.6195	2.58783	18.0616		chr10	697460	697665	5.84961	23.2565	7.90799		chr11	9751618	9751836	5.84825	3.86376	21.7112
	chr12	699276	699613	28.1484	34.8081	19.5086		chr10	31013078	31013333	10.3632	2.2436	14.2157		chr10	700069	700285	6.33021	17.5142	13.0057		chr11	9793090	9793347	3.93663	9.23404	16.7338
	chr12	942725	943082	38.8602	9.26319	12.9148		chr10	32323730	32324021	42.4486	25.352	36.9148		chr10	762920	763101	10.7263	21.8303	14.9037		chr11	9828813	9829018	10.9452	5.45717	20.2401
	chr12	969703	970783	50.0846	5.74056	5.32298		chr10	32601681	32602240	21.7656	4.55145	11.5938		chr10	769631	769807	4.12805	15.9364	12.6784		chr11	9923580	9923936	7.91347	2.09416	29.4291
	chr12	975234	976288	116.875	28.0912	28.2871		chr10	34981337	34981725	52.1722	16.5412	22.7281		chr10	805840	806093	9.70337	29.953	19.4267		chr11	10230379	10230936	17.7873	11.4487	36.2491
	chr12	1162490	1162655	12.9746	7.56646	8.42242		chr10	35674422	35674895	41.4009	5.79004	21.8144		chr10	817135	817311	4.41024	12.7821	0		chr11	10429715	10430310	9.51832	18.4873	33.8129
	chr12	1240847	1241361	75.0973	17.6552	17.6381		chr10	37751317	37751593	25.7552	8.23357	13.0803		chr10	819972	820263	4.07576	12.0913	5.9192		chr11	10438791	10439010	5.37956	5.63095	16.3532
	chr12	2182448	2182613	25.3908	12.2018	6.80232		chr10	37973101	37973374	19.418	3.01397	9.88044		chr10	865206	865426	5.41591	25.4266	10.7515		chr11	10851279	10853120	17.7377	51.1727	56.9166
	chr12	2509646	2509983	34.7917	19.859	7.66288		chr10	39053955	39054204	11.4547	3.63246	14.9025		chr10	890240	890871	21.4551	96.1515	33.5522		chr11	11029971	11030255	2.43006	4.59038	13.7265
	chr12	2618026	2618905	156.337	101.042	102.116		chr10	39927485	39927669	18.466	4.38667	9.98339		chr10	916430	917279	7.85284	84.4871	20.6802		chr11	11037327	11037535	4.45318	8.19004	19.0486
	chr12	2945307	2945535	64.5594	31.1728	23.2058		chr10	40041873	40042046	22.9468	5.63033	13.8828		chr10	924570	924784	12.6595	63.7869	16.7304		chr11	11557282	11557525	2.02417	5.88833	16.3104
	chr12	3091748	3091913	24.8065	11.2386	9.12341		chr10	40178481	40178804	12.6431	0.887653	7.06973		chr10	936676	937010	9.21679	45.1079	12.2847		chr11	12110922	12111141	6.42956	4.11563	13.1584
	chr12	3102235	3102438	42.7665	8.47272	6.87398		chr10	40237424	40237606	15.7651	1.59496	18.8538		chr10	937556	937975	32.3732	94.6661	57.2257		chr11	12445792	12445982	1.61685	16.2157	19.7594
	chr12	3191752	3191935	18.5647	9.44266	6.70885		chr10	40281010	40281322	19.7763	0.57179	7.92433		chr10	953456	954018	35.8372	74.657	36.3431		chr11	13676088	13676556	13.366	37.4452	48.1374
	chr12	3323649	3323859	19.2282	4.9104	7.09533		chr10	40398237	40398566	19.3617	2.886	11.0216		chr10	1004662	1004838	7.75598	15.8908	11.7006		chr11	13851860	13852170	11.8637	33.0923	33.7672
	chr12	3503084	3503249	21.9199	10.1038	10.8626		chr10	41061861	41062186	45.2638	9.6972	34.5721		chr10	1021559	1022084	13.5833	47.5188	24.4751		chr11	13883716	13884024	11.1461	6.10787	32.63
	chr12	3721978	3722170	40.8751	10.5174	10.8482		chr10	41101194	41101423	15.7735	2.86628	20.7424		chr10	1051963	1052184	5.11007	31.5533	11.0661		chr11	13903237	13903575	4.75737	3.39354	18.7569
	chr12	3740583	3740909	32.4812	19.2018	5.32498		chr10	41513805	41513970	14.9288	1.39977	8.00711		chr10	1065354	1065962	8.4064	56.7565	16.2591		chr11	14074762	14074990	3.96896	2.59879	21.8747
	chr12	3875246	3875610	40.5728	4.20832	9.42597		chr10	41603505	41603704	32.3768	7.46067	23.4161		chr10	1082343	1082823	5.91159	33.6147	12.9145		chr11	15443702	15444076	9.37738	5.14289	21.5415
	chr12	3959416	3959630	20.4514	4.94642	4.16603		chr10	41656957	41657383	36.536	23.8559	67.8866		chr10	1097154	1097537	8.09504	32.9441	4.30523		chr11	15653101	15653398	2.82983	1.59284	22.0613
	chr12	3967388	3967663	18.4477	6.62042	10.7391		chr10	41676298	41676657	50.1985	16.2898	32.3182		chr10	1103076	1103696	13.5166	40.1774	28.7449		chr11	15732648	15732928	0	1.18326	25.258
	chr12	4137832	4138012	50.1553	23.7105	14.3382		chr10	41677252	41677808	27.9978	7.34189	26.025		chr10	1196563	1196743	7.53745	21.257	11.8018		chr11	17619897	17620634	21.1823	15.9793	93.4783
	chr12	4691920	4692808	63.0237	13.0242	13.1747		chr10	41893217	41893402	21.245	3.58656	11.917		chr10	1220677	1220950	18.8758	77.6705	46.5756		chr11	17640620	17640832	3.2671	2.6961	15.2299
	chr12	4898532	4898921	33.712	21.8708	7.09558		chr10	41896455	41897001	31.2867	0.656392	6.86966		chr10	1238080	1238542	9.45905	34.4256	19.566		chr11	17779811	17780005	4.73589	5.88689	17.6351
	chr12	5013528	5013766	23.6177	8.49363	5.78801		chr10	42637950	42638511	17.0081	5.13596	18.761		chr10	1329027	1329307	7.63743	43.9222	13.5135		chr11	21447218	21447405	6.55336	14.2856	19.5765
	chr12	5634813	5635209	41.2657	12.135	13.7304		chr10	42902520	42903023	103.455	25.9938	72.8155		chr10	1408639	1409257	7.97469	25.3712	20.2678		chr11	21451863	21452336	1.48012	8.71717	14.8788
	chr12	5655735	5656144	27.9822	9.49588	10.8566		chr10	42914170	42914374	22.5538	7.46321	13.343		chr10	1539003	1539332	1.76728	14.3799	5.5362		chr11	22469296	22469473	3.54557	4.71049	18.7457
	chr12	5754715	5754880	16.5669	3.47167	7.40462		chr10	43040917	43041084	20.2138	4.35283	14.1206		chr10	1628972	1629430	16.1197	71.1072	44.502		chr11	22480129	22480345	3.41604	6.77886	23.6847
	chr12	5799932	5800264	53.8905	12.1591	14.6561		chr10	43055834	43056202	57.0766	9.99173	36.8463		chr10	1700483	1700837	3.36149	22.3649	8.1828		chr11	22926313	22926596	9.18181	4.56518	37.401
	chr12	6856497	6856801	19.7982	4.01312	6.56272		chr10	43751840	43752010	14.2286	1.59284	7.90751		chr10	1733809	1734379	10.6018	44.3647	32.6124		chr11	23883679	23884179	12.4547	8.79698	48.1857
	chr12	6978242	6978453	18.2243	4.55067	10.1354		chr10	43988156	43988467	23.4099	2.03907	11.5679		chr10	1766767	1767062	9.28523	29.0819	18.3213		chr11	24506569	24506903	2.472	8.07003	18.254
	chr12	6978887	6979324	32.808	25.1522	12.3169		chr10	44548070	44548452	41.0224	8.54462	14.8856		chr10	1780521	1780968	4.91808	21.2861	13.4242		chr11	27964885	27965085	5.64193	5.84988	17.2255
	chr12	7144107	7144300	14.9383	3.24975	7.72556		chr10	44552144	44552430	32.0827	13.3148	18.7597		chr10	1814784	1815074	5.3969	19.1443	12.5768		chr11	28280491	28280668	2.60613	1.76134	12.7684
	chr12	7257139	7257353	10.7946	3.46792	1.53481		chr10	44553291	44553483	22.4207	10.1672	14.3301		chr10	1819786	1820307	14.0745	50.3656	11.4306		chr11	28712620	28712944	7.38982	24.9536	32.062
	chr12	7934773	7935060	37.7249	10.8876	13.4865		chr10	44940656	44940821	20.8189	4.04417	16.1599		chr10	1855083	1855745	13.5128	29.1419	8.38703		chr11	29493428	29493805	49.9443	72.7917	158.74
	chr12	9155074	9155289	14.1467	2.02441	6.14595		chr10	45856018	45856229	17.3606	2.01666	20.5293		chr10	1949875	1950373	44.8512	100.154	39.0774		chr11	31125625	31125843	7.04287	2.62006	13.5284
	chr12	9190296	9190915	36.4972	25.8951	12.2903		chr10	45856511	45856765	11.5778	4.78028	18.2106		chr10	1953210	1953646	28.886	75.819	54.3757		chr11	33766130	33766347	1.11764	3.09704	19.0689
	chr12	9273164	9273329	10.679	1.11982	0.605081		chr10	46206493	46206658	13.8523	4.39233	12.1264		chr10	1959730	1959906	7.22802	19.87	12.023		chr11	33853017	33853210	4.93133	6.84031	20.5597
	chr12	9304103	9304286	15.5257	3.07558	5.55688		chr10	46211460	46211707	12.237	1.91072	7.88527		chr10	1975125	1975727	10.5218	35.8134	11.6716		chr11	33961262	33961589	3.06294	4.27987	28.1308
	chr12	9472246	9472463	24.0021	1.55331	6.04347		chr10	46370970	46371188	19.5745	7.80843	12.8721		chr10	1989636	1989886	1.80116	13.0558	6.49476		chr11	34298194	34298371	8.47907	5.48041	21.165
	chr12	9473749	9473957	19.2893	2.86981	0		chr10	46889312	46889500	14.6132	4.93174	15.7841		chr10	2053307	2053640	5.48396	15.9213	7.18476		chr11	34846754	34846936	6.91438	8.02651	23.9922
	chr12	9917402	9917617	20.2687	6.27207	6.1844		chr10	46899264	46899443	28.7618	2.73139	13.8864		chr10	2208622	2208879	7.44952	18.2823	15.0132		chr11	34890369	34890610	6.38509	7.71881	17.7003
	chr12	15173583	15173802	14.9867	1.87278	3.98781		chr10	46939935	46940583	25.9846	2.71049	8.69508		chr10	2312352	2312651	4.71335	30.907	13.4784		chr11	35007482	35007678	7.27017	9.56104	41.9341
	chr12	15365356	15365631	10.8816	0.411243	3.99393		chr10	47054262	47054973	152.237	19.5668	47.2215		chr10	2382356	2382916	4.55097	36.7892	13.2258		chr11	35291036	35291283	3.55395	5.82887	25.9111
	chr12	29659318	29659514	11.076	1.00772	5.04524		chr10	47057222	47057411	54.1738	20.7671	33.3816		chr10	2526640	2526845	2.90788	25.5305	11.6003		chr11	35775975	35776327	8.00111	7.69036	32.2786
	chr12	31493973	31494138	12.2847	2.88951	2.07498		chr10	47059237	47059459	48.559	11.1614	36.8635		chr10	2651994	2652241	4.60041	21.5821	13.2518		chr11	36882042	36882219	6.58263	1.86431	13.242
	chr12	31793250	31793464	18.4362	6.68188	11.3347		chr10	47059909	47060277	64.3349	20.6856	52.2409		chr10	2786170	2786346	3.0258	24.0257	4.94826		chr11	37760553	37761138	19.4479	11.7457	40.4483
	chr12	31869242	31869407	15.3771	3.683	6.72995		chr10	47079087	47079578	45.005	16.0279	27.4884		chr10	2822673	2823143	4.06786	56.8391	11.5529		chr11	39010370	39011015	10.6952	5.44127	45.8638
	chr12	31913133	31913298	20.505	7.52445	9.05138		chr10	47197523	47197746	21.9302	0.154808	6.90741		chr10	2991096	2991834	20.3491	44.1804	36.2998		chr11	39115095	39115481	1.73389	10.2685	33.1132
	chr12	32665494	32665778	14.5444	1.73238	6.10849		chr10	47371369	47371938	41.747	8.15707	58.9018		chr10	3018591	3019287	39.3641	91.6065	35.0811		chr11	39235392	39236223	7.04086	12.3873	39.2067
	chr12	33247562	33247803	15.03	5.28782	7.46826		chr10	48119971	48120136	11.9309	0.666098	12.2539		chr10	3040129	3040305	7.32498	16.0507	3.61279		chr11	40483035	40483367	7.67311	3.22933	21.726
	chr12	35502894	35503076	11.9616	4.41511	7.08753		chr10	49896727	49896995	29.1561	2.11508	16.6973		chr10	3050537	3050907	7.47796	29.356	12.7877		chr11	41319989	41320206	2.50735	8.59365	16.7738
	chr12	35717142	35717331	31.5654	4.93724	2.66403		chr10	50118001	50118178	19.351	0.82548	7.05938		chr10	3057594	3057770	0	15.2493	6.57035		chr11	44741106	44741448	2.26123	0.754505	23.8575
	chr12	36516953	36517267	39.2311	5.57803	8.69678		chr10	50198504	50198900	54.8371	9.29383	37.3776		chr10	3080235	3080538	2.99828	15.1513	13.5616		chr11	45206994	45207751	0.625871	31.4212	73.3479
	chr12	41444453	41444618	27.3183	5.72383	6.85311		chr10	50448264	50449037	21.8441	5.79245	32.8983		chr10	3175825	3176133	2.47463	21.3057	12.4746		chr11	45584422	45584978	15.7356	35.4751	36.7013
	chr12	41448366	41448531	24.9599	3.20528	4.60756		chr10	51048014	51048336	29.9874	9.18728	15.3145		chr10	3473990	3474363	8.20506	25.4078	11.8359		chr11	47156527	47156867	3.70686	7.41099	42.8655
	chr12	41581363	41581579	14.1489	3.39096	8.32298		chr10	51159226	51159501	17.0604	5.27743	28.199		chr10	3652834	3653078	1.28553	18.2132	5.78997		chr11	47334299	47334531	1.33253	4.77668	31.9337
	chr12	41635225	41635688	48.2674	19.6989	21.6919		chr10	51184487	51184715	23.1911	4.28508	13.4213		chr10	3683430	3683784	2.41212	68.8174	7.28258		chr11	48086575	48086806	3.18472	0.937778	15.4997
	chr12	42147643	42147881	15.6034	6.61386	10.859		chr10	51226477	51227177	16.5992	4.89716	16.2158		chr10	3684440	3685157	4.72304	122.251	28.6097		chr11	51861257	51861553	12.745	4.72429	29.2987
	chr12	43043536	43043824	18.8873	1.59729	4.09584		chr10	51518597	51518789	36.7045	12.0633	19.0461		chr10	3959749	3960009	4.68293	14.8093	6.81902		chr11	51995547	51995856	5.61953	10.8542	30.6851
	chr12	46362962	46363178	23.8703	2.43529	3.21249		chr10	51600029	51600558	30.0184	6.0067	18.8619		chr10	3969252	3969747	15.1569	64.1482	19.7353		chr11	52071356	52071704	13.1948	6.0578	27.3557
	chr12	46380928	46381308	13.8445	1.79095	4.65371		chr10	51678344	51678538	31.9985	2.02879	14.7328		chr10	4058725	4059347	11.0515	57.6221	10.1006		chr11	52180895	52181136	7.54036	32.6053	37.305
	chr12	47648367	47648547	29.7178	13.105	15.4582		chr10	51810121	51810329	11.438	1.6793	13.6804		chr10	4063323	4063518	8.37486	32.812	19.3325		chr11	52621894	52622122	2.80484	5.45164	18.6713
	chr12	48451459	48451647	15.8138	7.10598	7.06488		chr10	52006671	52006850	13.8309	4.55728	18.2519		chr10	4241567	4241753	0.774184	25.256	8.07511		chr11	53010008	53010185	1.9825	0.0529302	16.4558
	chr12	48769056	48769221	15.6645	6.08872	4.91272		chr10	52047233	52047398	13.7064	1.42873	5.78196		chr10	5385488	5386264	3.46619	11.1368	9.9089		chr11	53212588	53212865	0.437776	0	17.154
	chr12	48769504	48769791	17.3974	3.16699	2.10134		chr10	52119837	52120457	45.6726	13.7081	41.0056		chr10	5390138	5390327	4.84125	18.1104	10.3044		chr11	53233557	53234007	8.47012	20.6816	50.4142
	chr12	48795199	48795364	11.8013	2.89698	2.43832		chr10	52238676	52238990	17.8086	3.1332	8.98659		chr10	5513623	5513837	5.08872	28.2523	18.7757		chr11	53254536	53254867	5.67412	1.77787	19.5174
	chr12	48926586	48926774	12.6687	2.33317	4.51772		chr10	53019759	53019977	14.8437	2.25409	42.7732		chr10	5545782	5546446	2.68671	63.365	5.31045		chr11	53653903	53654668	22.2187	31.5826	53.218
	chr12	49036873	49037259	15.6736	6.16089	5.37937		chr10	53175250	53175507	20.0555	4.56126	17.555		chr10	6074804	6075273	7.83658	22.6043	13.4627		chr11	53790486	53790720	7.8497	5.22631	19.337
	chr12	49092116	49092357	16.8511	5.38631	2.63698		chr10	53431187	53431796	28.1173	12.1666	28.7955		chr10	6107388	6107700	0	31.9235	28.8847		chr11	53884374	53884551	8.07814	14.8027	19.5224
	chr12	49341346	49341675	20.3312	2.14179	7.01689		chr10	53535729	53535989	31.2969	3.81511	9.89912		chr10	6128994	6129334	8.33041	24.2796	13.7398		chr11	54002876	54003083	4.58567	5.93223	28.4237
	chr12	49352658	49352919	19.0642	2.79556	4.93102		chr10	54537187	54537419	59.6572	16.1688	32.8073		chr10	6138427	6138990	117.354	177.566	142.507		chr11	54100772	54101041	0.781379	5.42404	15.0826
	chr12	49936279	49936474	15.2381	6.75774	5.70869		chr10	54538069	54538443	106.87	18.3489	50.1415		chr10	6556125	6556778	1.26385	37.2322	8.97327		chr11	54158907	54159084	9.22644	3.91495	16.069
	chr12	50271448	50271701	21.2743	5.11729	3.97009		chr10	54679043	54679417	17.8397	7.13807	31.5234		chr10	7272301	7272714	10.2372	67.9336	11.8606		chr11	54195235	54195562	3.80955	3.50032	21.1143
	chr12	51197397	51197707	40.399	2.10232	6.28145		chr10	54685522	54685687	13.651	3.97458	9.95149		chr10	7380382	7380606	0.996097	17.2627	2.92639		chr11	54409889	54410229	3.72269	3.75237	25.0536
	chr12	52209640	52209805	14.3585	5.34349	5.89971		chr10	54788246	54788411	12.507	6.26649	12.7484		chr10	8717990	8718676	3.40094	52.7937	20.6424		chr11	54720757	54720939	6.02259	5.11838	18.7429
	chr12	52712048	52712387	29.1354	3.62943	7.25955		chr10	54800844	54801287	63.4872	8.51957	15.0929		chr10	8757885	8758391	10.9043	26.4283	17.1191		chr11	54748090	54748360	10.4114	15.3022	29.7528
	chr12	53579641	53579910	18.8171	5.0704	10.2103		chr10	55882409	55882936	20.9517	5.56818	12.5766		chr10	8767969	8768768	16.4557	112.365	34.0078		chr11	54944673	54945333	29.6465	16.6197	104.689
	chr12	55220535	55220782	17.8487	4.18963	8.93419		chr10	55919349	55919514	30.6848	9.17809	23.2073		chr10	9125933	9126109	4.83432	14.1042	6.43349		chr11	55344423	55345022	7.19307	3.21439	35.8947
	chr12	56348502	56348708	16.1959	7.86396	9.60077		chr10	56056101	56056266	20.2015	2.63916	10.7525		chr10	10764854	10765333	11.296	30.0056	17.1444		chr11	55448042	55448383	7.61849	10.269	31.8996
	chr12	56714475	56714640	17.0808	2.9485	3.00483		chr10	56140709	56141046	60.9171	9.29375	33.0991		chr10	11326221	11326552	6.40846	29.3702	11.4718		chr11	55472493	55472780	6.64816	3.74447	19.5904
	chr12	56787354	56787705	19.6482	7.07934	4.45241		chr10	56678178	56678343	14.3752	0.888131	8.56342		chr10	11833434	11833663	0.776654	16.0674	1.32056		chr11	55611779	55612273	16.7855	9.4217	33.9606
	chr12	56787983	56788326	19.5463	8.31698	5.37757		chr10	56687750	56688022	15.739	5.38422	14.9083		chr10	11834694	11834966	4.13539	23.555	5.79457		chr11	55711790	55711967	4.99704	3.25202	12.7163
	chr12	57768767	57769004	15.9015	4.84226	10.0759		chr10	56694085	56694382	20.7303	7.30683	23.6601		chr10	11835751	11836229	3.8043	33.4774	5.01428		chr11	55715793	55715970	8.84941	4.53722	33.4725
	chr12	57952325	57952502	14.2233	1.59284	5.20792		chr10	56700704	56701040	27.9123	10.8633	16.8		chr10	13631271	13631488	6.52784	15.581	6.65895		chr11	55849443	55849888	34.6023	32.7395	95.9647
	chr12	58112660	58112885	36.2635	10.0198	13.5975		chr10	56754188	56754446	11.9466	0.851965	6.54412		chr10	14910000	14910176	0.666285	12.8735	10.2195		chr11	55883446	55883899	10.7088	24.4636	45.2947
	chr12	58246956	58247566	66.9832	11.5551	7.12906		chr10	56933310	56933801	191.352	43.7778	86.874		chr10	15304934	15305601	157.671	211.074	137.518		chr11	55904624	55905349	14.0551	27.6262	37.4746
	chr12	58314466	58315764	139.74	38.6405	31.6423		chr10	57135526	57135711	40.1743	6.90583	18.9537		chr10	15319500	15320250	654.326	890.325	614.29		chr11	55916785	55917001	4.31495	10.7258	20.1869
	chr12	58364900	58365099	21.5919	7.15098	8.90602		chr10	57137003	57137430	62.431	7.26242	23.6679		chr10	18273778	18273954	0	14.4	1.44693		chr11	56167961	56168138	4.20563	3.6622	13.2642
	chr12	58434684	58434870	21.0749	2.32449	3.33191		chr10	57195735	57195900	19.3961	0.772288	6.09784		chr10	21085588	21085797	7.23812	20.0904	11.7699		chr11	56181709	56181977	7.80452	4.78505	17.4948
	chr12	58541610	58541793	15.6605	4.06162	3.93857		chr10	57273616	57274021	16.805	3.84006	12.1483		chr10	22256328	22257016	5.72623	27.2901	10.0179		chr11	56201746	56202861	40.6779	123.209	210.473
	chr12	58608390	58608727	40.4807	7.19108	4.68089		chr10	57294711	57295134	23.8282	3.51545	21.3662		chr10	23958822	23959425	29.7839	60.6848	20.7314		chr11	56214971	56215379	18.9818	11.4105	40.3298
	chr12	58613696	58613883	24.7524	0	2.6466		chr10	57321246	57321501	74.6212	15.675	35.0348		chr10	26157704	26158552	3.74597	22.2524	14.3667		chr11	56377782	56378581	15.4466	9.24075	68.5136
	chr12	58634092	58634334	13.4172	3.40681	6.4102		chr10	57372268	57372433	25.1825	2.56721	11.9675		chr10	26803302	26804195	79.3021	75.2612	75.2733		chr11	56475693	56476246	14.6783	21.4682	52.7685
	chr12	58928618	58928794	21.6064	2.72255	7.59426		chr10	57445785	57445981	23.0473	7.71086	15.3739		chr10	27376588	27377177	7.92865	20.5316	4.35603		chr11	56525954	56526473	13.1697	16.1235	55.2451
	chr12	60287572	60287737	16.5744	0.463373	1.91902		chr10	57494565	57494769	72.9812	24.7243	26.8605		chr10	27663400	27664088	17.875	101.241	33.4153		chr11	56588496	56588710	5.3763	15.7945	55.6439
	chr12	60312053	60312218	17.4609	6.21846	5.13321		chr10	57572467	57572791	16.2766	7.4993	11.5376		chr10	28874073	28874510	13.413	42.4109	15.6152		chr11	56772038	56772539	17.8035	25.1435	45.177
	chr12	60326622	60326787	21.1605	5.74124	9.70229		chr10	57573547	57573724	17.019	0	3.54813		chr10	28920962	28921602	1.73642	71.6427	23.0099		chr11	56837799	56838046	0	2.33745	14.5464
	chr12	60327362	60327574	29.0043	7.81313	5.61184		chr10	57581606	57582135	80.7052	18.8329	47.6309		chr10	30582701	30582941	0.666952	16.5524	1.63518		chr11	56862301	56862786	5.99917	19.0612	33.7621
	chr12	60330509	60330801	30.4624	8.74216	12.2948		chr10	58612972	58613446	94.8706	12.9877	35.4352		chr10	32251520	32251809	10.3004	26.3564	11.7031		chr11	56926728	56926909	10.7221	10.2261	18.9957
	chr12	60381041	60381271	13.6869	1.16876	2.87939		chr10	58632049	58632359	17.3865	2.39992	6.80171		chr10	32295829	32296567	102.946	151.384	115.373		chr11	57069286	57069607	38.6091	42.4708	74.8824
	chr12	60470865	60471030	15.8477	0.462787	2.67437		chr10	58695413	58695613	18.0885	3.45949	10.6494		chr10	33306267	33306755	10.4884	54.2571	16.3225		chr11	57096407	57096716	2.77001	9.64171	19.4539
	chr12	60772563	60773058	14.9186	5.29789	10.1177		chr10	58715019	58715395	24.6015	18.9297	27.8748		chr10	33398282	33398510	1.12045	13.1705	8.69302		chr11	57138677	57138892	17.1775	27.8287	53.0214
	chr12	60804744	60804909	26.2566	16.9241	17.0432		chr10	58953212	58953828	89.6716	19.9573	54.5919		chr10	33420328	33420681	5.1803	24.7211	4.71481		chr11	57139848	57140107	5.59413	31.2125	30.6724
	chr12	60854329	60854494	14.8344	9.43488	10.0609		chr10	59066527	59067022	21.5696	7.94062	22.5212		chr10	34980210	34980812	28.7273	75.1958	27.5051		chr11	57250995	57251886	39.8475	58.5069	95.4674
	chr12	60884094	60884330	14.137	4.13873	9.15651		chr10	59345501	59345678	9.68505	2.92168	13.8483		chr10	35499462	35500039	2.1162	14.4191	5.54359		chr11	57353252	57353714	12.6676	29.4646	48.4824
	chr12	60956589	60956791	23.2044	6.8862	10.4586		chr10	59428952	59429241	29.4798	7.9638	21.8355		chr10	39014439	39014615	1.30656	8.97827	4.955		chr11	57439711	57440120	24.5912	64.6711	80.626
	chr12	61124206	61124371	9.28687	2.01779	1.63577		chr10	59448105	59448305	18.8235	4.59867	19.0557		chr10	39207264	39207585	7.58779	17.5376	14.168		chr11	57452638	57452816	7.26228	20.2936	24.859
	chr12	61172146	61172323	22.5275	1.59284	3.74571		chr10	59469047	59469614	33.2552	5.36051	53.0815		chr10	39313335	39313921	23.6644	62.5665	18.0844		chr11	57638759	57638936	3.96696	1.77738	14.0032
	chr12	61392711	61392876	33.9456	8.8226	6.31265		chr10	59657691	59657856	15.6023	5.06916	12.1993		chr10	39905229	39905580	2.2814	21.0176	4.71114		chr11	57709579	57709772	3.69418	10.4239	25.5665
	chr12	61593016	61593373	28.7517	5.39491	7.22011		chr10	59801206	59801573	34.0739	3.36445	23.9993		chr10	40064121	40064331	3.34566	16.3408	5.13917		chr11	58179182	58179778	4.14663	20.606	44.3451
	chr12	62055237	62055545	46.689	22.5455	17.3769		chr10	59850043	59850363	38.3228	14.2875	30.3234		chr10	40259792	40260284	9.71864	33.0455	23.9502		chr11	58262188	58262431	6.99436	12.2213	23.8529
	chr12	62166973	62167951	67.4882	8.6854	8.44046		chr10	60044484	60044694	31.2278	5.27301	23.7674		chr10	40353602	40353984	7.25032	25.6972	3.65824		chr11	58371469	58371646	7.30906	4.32475	24.5501
	chr12	62168120	62168681	68.9361	10.2667	11.4102		chr10	60046932	60047324	32.5888	8.73422	30.4125		chr10	40628277	40628737	9.42367	29.5154	13.1241		chr11	58582846	58583139	6.49334	16.7667	33.1214
	chr12	62419649	62419814	9.83189	4.62602	7.95513		chr10	60255151	60255660	50.7404	14.6861	45.9671		chr10	40648929	40649496	10.7548	65.8177	14.9613		chr11	58759662	58760380	13.447	56.974	65.8795
	chr12	63190501	63190687	42.9178	12.7459	8.92121		chr10	60266049	60266426	54.7486	11.1991	26.5515		chr10	40687411	40687888	5.75183	28.6604	8.91251		chr11	58892051	58892465	18.6916	12.8018	80.7571
	chr12	63396223	63396577	28.6545	8.46242	11.872		chr10	60272721	60273401	53.6669	14.1952	21.7027		chr10	41587302	41587893	19.2157	59.8914	33.8531		chr11	58892655	58893007	25.9103	22.8524	73.5973
	chr12	63746569	63746771	20.1018	2.49041	5.97191		chr10	60283473	60283802	31.4979	2.14683	32.5973		chr10	41626372	41626654	6.77521	18.5967	2.42687		chr11	58893617	58893861	5.00832	9.08973	56.4597
	chr12	63778372	63778537	12.0533	2.06481	2.50276		chr10	60303474	60303811	93.6061	36.6075	43.1755		chr10	43209912	43210304	10.9418	24.3505	14.4259		chr11	58906344	58906839	5.32869	55.3137	62.0296
	chr12	63859649	63859958	24.3988	7.03279	9.53804		chr10	60335432	60335727	22.1501	5.82346	20.2482		chr10	44676542	44676780	7.40429	25.2775	9.21879		chr11	58916613	58916845	50.0381	29.058	89.8368
	chr12	63882400	63882823	29.9799	3.35857	4.95725		chr10	60337363	60337528	18.691	7.66039	17.0236		chr10	45328994	45329323	6.44993	22.8459	5.63491		chr11	59020908	59021345	16.1505	49.9205	61.7477
	chr12	63892079	63892545	21.0406	7.82707	10.2325		chr10	60371675	60371897	30.9024	7.33633	68.0702		chr10	46009005	46009181	1.61685	11.3597	2.95184		chr11	59088051	59088501	4.32085	14.0067	32.8424
	chr12	63972154	63972349	12.3978	7.53618	11.6519		chr10	60441988	60442265	11.4227	3.88406	20.3834		chr10	46011336	46011547	6.31163	13.5459	8.09495		chr11	59098958	59099522	7.12205	30.4836	54.1769
	chr12	63996364	63996529	17.9036	1.82268	6.58197		chr10	60447923	60448236	48.6163	17.4902	20.6825		chr10	46140130	46140510	2.7064	21.6049	2.4829		chr11	59129345	59129701	16.3833	26.952	46.5201
	chr12	64014881	64015118	15.5566	5.57673	8.66406		chr10	60471142	60471403	14.2964	3.8055	19.0574		chr10	46237243	46237528	4.1434	17.8944	9.22602		chr11	59228269	59228480	4.51762	7.54396	24.5356
	chr12	65096933	65097181	13.5452	2.67254	5.94221		chr10	60516698	60516863	22.0816	7.97584	21.4438		chr10	46279273	46279623	0	43.172	24.056		chr11	59481810	59481999	6.95077	7.58601	16.2125
	chr12	65164590	65164916	63.1525	11.9623	11.8014		chr10	60799790	60799964	18.5164	5.5958	13.4938		chr10	46300741	46301043	7.75369	44.6314	13.9756		chr12	15164	15343	3.13403	11.7151	20.837
	chr12	65314542	65314763	19.3172	7.59623	9.62912		chr10	61010135	61010468	26.5387	9.2574	22.079		chr10	46494155	46495028	94.9297	182.446	74.0689		chr12	33240	33473	10.906	6.97136	24.875
	chr12	65376060	65376233	19.5006	6.30039	10.7469		chr10	61024502	61024963	79.1022	14.8772	61.8087		chr10	47106508	47106717	5.13064	14.3706	5.6607		chr12	87324	87525	6.70001	11.4797	16.5663
	chr12	65382891	65383131	40.0786	15.0622	14.9226		chr10	61186138	61186366	30.9683	8.40514	13.3879		chr10	48247004	48247451	3.91224	40.8154	15.0461		chr12	397569	397846	21.8449	30.0424	71.1105
	chr12	65496322	65496487	12.0024	2.19619	1.8477		chr10	61566516	61566926	18.4681	5.32511	10.6818		chr10	48297522	48297728	3.73251	12.3666	10.4899		chr12	643694	644176	28.6624	56.9867	87.5823
	chr12	65704924	65705138	17.7359	7.82351	9.13891		chr10	61616534	61617089	35.7989	12.8037	22.0436		chr10	50061599	50061963	21.0391	48.0444	15.9974		chr12	671385	671593	7.58845	12.9522	30.2167
	chr12	65718507	65718672	12.0697	13.3918	8.71301		chr10	61911321	61911486	10.5403	1.56406	7.80914		chr10	50093568	50093975	5.08329	56.6826	24.3471		chr12	700447	701344	20.6722	25.7662	50.3002
	chr12	65772710	65772875	14.3599	3.29352	2.81599		chr10	62018078	62018385	146.52	34.6204	124.127		chr10	50232453	50232920	1.29817	28.9502	5.55129		chr12	752458	752746	11.8028	3.6878	28.9435
	chr12	66071066	66071476	22.5453	3.50584	8.00057		chr10	62032111	62032509	80.0153	44.1588	49.792		chr10	50233201	50233892	2.88308	57.3818	25.1494		chr12	769661	770463	25.3853	34.5069	60.8028
	chr12	66096186	66096351	14.7393	0	3.78006		chr10	62165695	62165927	30.7275	9.1951	13.6014		chr10	50595831	50596248	7.20376	25.4739	10.5264		chr12	797613	797867	6.40245	3.45731	18.599
	chr12	66353683	66353866	40.4335	24.2792	21.686		chr10	62535794	62535978	21.418	7.82073	14.445		chr10	50605550	50605730	5.76447	14.7868	5.7949		chr12	888408	888945	23.6307	27.4721	116.401
	chr12	66368085	66368436	48.9826	31.4439	26.7295		chr10	62650503	62650936	44.7459	23.7526	48.0125		chr10	50770917	50771141	0.960006	16.3354	9.89387		chr12	896423	896657	6.50684	34.2556	42.1298
	chr12	66614983	66615180	23.0071	3.87857	9.07416		chr10	62768723	62768929	29.7273	11.1424	17.2803		chr10	51112568	51113073	14.0983	50.9348	19.2212		chr12	945318	945968	12.6149	30.8938	57.1552
	chr12	66618885	66619103	16.6143	6.65034	9.20476		chr10	63076985	63077150	20.2206	12.4237	15.8266		chr10	51270619	51270795	2.78187	11.7919	6.14991		chr12	963550	964220	18.6456	19.2305	60.3344
	chr12	66654581	66654801	46.3432	15.5318	18.2676		chr10	63162713	63163048	44.5412	7.30159	20.5582		chr10	51328476	51328999	17.4066	95.7371	44.8288		chr12	1018134	1018337	6.08154	12.6236	28.7453
	chr12	66798394	66798662	21.5877	2.19258	1.62954		chr10	63186216	63186649	40.2594	29.8623	61.594		chr10	51474011	51474467	7.28008	31.3234	11.1033		chr12	1270044	1270397	0.742569	17.6809	25.8572
	chr12	67074965	67075267	13.292	3.36079	6.90483		chr10	63291398	63291742	32.8358	11.9949	21.9651		chr10	51513941	51514277	5.57145	24.3159	11.8107		chr12	1295203	1295845	74.6714	36.0036	140.277
	chr12	67170558	67170769	34.7952	5.41501	5.84166		chr10	63549527	63549742	35.8138	9.37621	14.5		chr10	51548566	51549350	1.13595	53.4815	22.6735		chr12	1301257	1301637	9.47035	7.79154	49.5826
	chr12	67205699	67205872	42.4581	38.5549	26.2973		chr10	63614117	63614300	10.3508	2.70482	16.4033		chr10	51649515	51650151	4.13159	42.188	6.71327		chr12	1365949	1366515	5.51203	30.036	34.9169
	chr12	67247834	67248196	66.0863	9.7776	12.1914		chr10	63640837	63641188	43.3039	9.97257	33.3267		chr10	51650752	51651151	7.42789	28.2292	14.5695		chr12	1414368	1415137	11.8459	46.5357	58.4065
	chr12	67351985	67352427	67.0065	25.0406	19.3366		chr10	63651137	63651391	13.1309	5.33558	14.0578		chr10	54215756	54215932	1.63666	7.74354	6.18957		chr12	1462791	1463045	5.54387	10.0151	45.4686
	chr12	67727604	67727948	15.5486	3.88482	4.42849		chr10	63676299	63676710	38.5503	4.17454	16.1332		chr10	54291139	54291515	0.430014	21.6292	5.94601		chr12	1538663	1539179	26.9446	81.0426	100.173
	chr12	67743343	67743565	22.58	8.19697	12.2148		chr10	64001354	64002030	63.3141	23.4562	90.4432		chr10	55476701	55477244	6.57881	23.772	7.59728		chr12	1583160	1583847	20.717	61.0357	67.2435
	chr12	67813894	67814144	44.3281	11.8304	5.17262		chr10	64123604	64123779	31.9169	10.2447	16.8939		chr10	55857087	55857268	6.25825	35.214	23.7213		chr12	1670140	1670338	9.91678	8.29056	17.6686
	chr12	67877606	67877821	25.4521	6.28408	5.71629		chr10	64376663	64377111	35.9879	6.08328	22.768		chr10	55857499	55858458	5.03467	48.2323	35.93		chr12	1676933	1677171	5.25306	2.96432	19.1967
	chr12	68209956	68210121	19.8608	4.48321	5.06134		chr10	64377289	64377549	22.2886	3.7612	11.5408		chr10	55923434	55923997	3.60958	67.6659	25.5453		chr12	1765320	1765999	5.22819	17.1832	39.2854
	chr12	68254276	68254699	26.4217	9.0774	12.3257		chr10	64393329	64393671	54.7031	18.0158	38.9923		chr10	55954126	55954302	2.61737	10.7014	2.7631		chr12	1950520	1950889	13.9977	35.6301	43.2996
	chr12	68444446	68444611	21.2503	7.08719	9.03481		chr10	64461010	64461187	51.9601	6.99135	24.5026		chr10	55966546	55967228	4.43479	28.4782	9.25583		chr12	1991386	1991765	24.5964	20.2841	56.177
	chr12	68647975	68648163	22.244	10.3771	9.13256		chr10	64461367	64461729	59.7332	4.0078	13.2242		chr10	56145862	56146143	4.69399	30.2707	11.8842		chr12	2015492	2016125	20.9818	54.6913	96.9001
	chr12	68723154	68723822	96.7055	23.1863	19.1315		chr10	64461943	64462178	51.4171	6.60152	20.5785		chr10	56212002	56212274	8.42396	23.7383	4.82824		chr12	2046345	2046535	8.50108	35.1851	63.0398
	chr12	68846619	68846849	27.2418	5.96775	7.07318		chr10	64463398	64463782	89.9639	14.798	25.0271		chr10	56886558	56886863	5.47235	13.119	9.04068		chr12	2053766	2054195	35.2188	68.0159	105.281
	chr12	68938899	68939659	62.027	31.3188	31.3741		chr10	64479251	64479585	29.6075	3.66575	16.938		chr10	56985950	56986483	8.68652	27.2189	9.04874		chr12	2063781	2064028	6.22159	26.7033	36.8559
	chr12	69094725	69094977	13.2738	9.3447	4.62754		chr10	64493535	64493818	19.1658	6.77741	17.0286		chr10	57091647	57092200	2.69325	22.5382	2.35565		chr12	2066452	2066656	11.1013	36.7118	46.8084
	chr12	69326848	69327061	21.9996	4.49408	9.09351		chr10	64506262	64506496	21.2018	7.67591	24.7965		chr10	57110570	57110977	4.78197	28.033	10.7633		chr12	2117902	2118078	10.8809	26.1924	36.0463
	chr12	69374893	69375179	28.7178	4.0952	7.2064		chr10	64516130	64516608	28.2692	10.9727	55.0187		chr10	57275664	57275873	1.64053	10.9437	5.13962		chr12	2183052	2183424	5.70297	21.742	50.8593
	chr12	69402170	69402812	222.593	94.8735	95.8066		chr10	64524180	64524345	23.4982	11.6871	22.3776		chr10	57310843	57311386	19.201	66.4141	35.4502		chr12	2207633	2208013	6.29888	3.71092	29.3263
	chr12	69541781	69542027	20.9148	8.31525	11.858		chr10	64532632	64533067	50.0191	8.13728	21.2366		chr10	57435909	57436109	1.61685	17.7054	15.0306		chr12	2235448	2235946	39.4222	44.36	119.477
	chr12	69574362	69574540	13.8277	4.36848	5.15785		chr10	64597663	64598120	146.41	30.7791	70.4054		chr10	57446409	57446836	18.9144	83.0949	28.4252		chr12	2514947	2515853	8.00905	25.4003	43.6995
	chr12	69652836	69653059	27.6597	6.13976	9.74881		chr10	64602121	64602413	52.7528	13.7905	45.2757		chr10	57511525	57511747	3.18002	20.0272	1.39776		chr12	2523672	2524024	15.9561	15.0251	44.2396
	chr12	69701097	69701449	43.3641	17.6895	20.9938		chr10	64615719	64615918	28.7877	9.51464	23.3723		chr10	58589549	58589796	8.82232	21.9913	10.6617		chr12	2821290	2821549	7.58426	17.4683	30.848
	chr12	69728563	69729396	133.95	72.5633	67.6509		chr10	64667265	64667587	36.7476	15.0929	21.9693		chr10	58874511	58874969	10.8671	50.7488	23.0064		chr12	2842859	2844197	31.9701	30.3094	86.1676
	chr12	69786194	69786452	43.9355	23.5194	12.1352		chr10	64707102	64707477	84.3005	6.73771	23.6532		chr10	58878369	58879038	3.34218	57.8859	16.8235		chr12	2924388	2924678	26.2853	16.8421	60.7915
	chr12	70077995	70078477	28.8468	7.77114	11.7097		chr10	64708729	64709452	96.6423	21.4672	26.0888		chr10	59103169	59103387	5.23528	16.1709	6.19424		chr12	2971375	2971602	8.31129	5.04942	17.2119
	chr12	70165928	70166359	82.6641	12.0321	7.19255		chr10	64712038	64712940	232.776	56.681	132.887		chr10	59281395	59281733	8.11617	17.4986	10.346		chr12	2982882	2983184	2.64041	8.25614	30.3051
	chr12	70203286	70203461	38.597	15.4106	12.6833		chr10	64857287	64857751	86.6211	9.11602	58.3627		chr10	59297467	59297744	5.75632	14.1693	12.1233		chr12	3198472	3198825	16.5337	30.4525	39.4659
	chr12	70308285	70308453	23.8278	7.37362	7.78012		chr10	64867235	64867541	26.4039	8.16184	14.9495		chr10	59805506	59805713	4.77754	19.3865	13.7498		chr12	3459592	3460026	19.6921	41.1729	74.6339
	chr2	246605	246924	18.1835	5.70553	9.11287		chr10	65086816	65087069	23.8946	0.963261	7.36903		chr10	59887783	59888025	7.09966	21.1138	6.97412		chr12	3488164	3488464	9.52046	42.9981	44.1951
	chr2	1922057	1922336	11.4387	3.41559	2.49448		chr10	65107957	65108134	21.0872	13.4866	32.7122		chr10	60059535	60059816	4.93532	19.3543	12.4714		chr12	3488968	3489320	5.44323	22.9491	55.8751
	chr2	2321094	2321442	34.6476	12.4168	10.3076		chr10	65135934	65136547	73.9337	21.8889	60.6785		chr10	60086684	60087188	11.0774	47.2844	25.761		chr12	3869554	3869894	5.44915	8.07369	29.2017
	chr2	3502714	3502912	15.9268	2.70575	4.64308		chr10	65173720	65175296	134.88	29.432	44.5723		chr10	60148780	60148956	0.557507	13.9652	4.61094		chr12	4602386	4602940	18.456	26.5261	51.7824
	chr2	3940427	3940980	18.5863	2.23502	2.59176		chr10	65181334	65181499	18.2052	3.19804	12.1172		chr10	60150232	60150595	1.33624	28.0614	9.88776		chr12	4606976	4607319	18.1054	56.1857	64.7013
	chr2	5379749	5379914	15.945	0.539407	4.6524		chr10	65327094	65327393	101.222	29.111	76.4506		chr10	60166418	60167141	4.06279	39.1122	30.4808		chr12	4610152	4610329	7.45271	31.6452	40.1949
	chr2	8568107	8568343	12.0015	2.53898	8.20238		chr10	65406950	65407151	43.0819	10.6204	16.3376		chr10	60195686	60196142	2.54016	50.6585	12.9765		chr12	4687314	4687498	5.42367	10.5894	35.2131
	chr2	14669328	14669586	17.9648	3.93184	4.39569		chr10	65547979	65548288	30.3668	8.38247	14.0113		chr10	60353440	60353697	2.6944	14.3447	1.26848		chr12	4700865	4701068	7.86066	9.49014	36.0738
	chr2	16081829	16082004	22.4991	2.81766	2.58765		chr10	65659997	65660228	57.8277	14.0692	32.7006		chr10	60420525	60420833	6.31561	21.1925	8.42651		chr12	4802818	4803343	6.95427	14.939	27.2697
	chr2	17471223	17471390	18.5778	2.78344	8.07803		chr10	65712186	65712571	61.1431	10.9674	37.7614		chr10	60506323	60506499	8.20517	11.5969	1.71248		chr12	5226156	5226400	5.17976	5.63595	15.2596
	chr2	19686926	19687096	19.2385	0.642414	3.42493		chr10	65801517	65801686	46.3872	8.50207	26.8066		chr10	60515384	60515830	4.68648	37.4725	11.4975		chr12	5791835	5792242	3.35046	4.42108	19.5737
	chr2	20109460	20110097	40.8949	12.7696	12.7001		chr10	65875154	65875587	150.406	40.602	70.3669		chr10	60542296	60542472	4.22986	9.8949	8.72142		chr12	5853580	5853909	13.3503	5.30379	28.6768
	chr2	21010456	21010682	15.8953	7.9659	11.7111		chr10	66036236	66036589	24.3136	7.99391	23.0539		chr10	60549544	60549775	4.19637	26.6555	4.39828		chr12	5893874	5894079	6.85664	11.4415	20.314
	chr2	22086452	22086863	29.2205	16.3602	15.5723		chr10	66164179	66164383	18.7728	3.22539	13.5018		chr10	60644057	60644983	8.81935	63.369	25.508		chr12	5894733	5895095	16.376	32.1942	35.2575
	chr2	22147889	22148069	18.2209	5.99763	10.0548		chr10	66168678	66169217	43.3562	17.7445	31.0447		chr10	60790859	60791273	12.7476	28.4422	23.3013		chr12	6012477	6012829	4.60409	10.579	17.31
	chr2	23255060	23255687	25.9858	5.89904	9.27249		chr10	66176488	66176767	29.8269	3.3137	22.8203		chr10	60808020	60808238	1.49539	22.2386	9.99369		chr12	6121968	6122225	6.71172	22.892	42.3212
	chr2	24250944	24251395	87.1948	5.77645	11.4005		chr10	66180658	66181052	46.5767	13.8963	31.8723		chr10	60846692	60847241	17.8376	57.7286	23.455		chr12	6124501	6124855	9.40827	7.24088	33.9936
	chr2	24295975	24296275	8.99184	2.77214	7.30509		chr10	66208708	66209454	86.5733	24.1173	38.6841		chr10	60874610	60874849	6.18972	40.6117	11.8246		chr12	6175227	6175447	0.316021	5.5709	15.0936
	chr2	24437717	24437987	12.6876	6.56823	10.9092		chr11	117666	117955	20.3144	1.8961	16.9336		chr10	60879609	60880398	16.8697	68.3082	31.0814		chr12	6589956	6590133	5.33469	8.85339	15.3254
	chr2	24811556	24811886	35.9007	7.91374	11.0537		chr11	161958	162219	30.0171	9.26488	13.8242		chr10	60907450	60907895	5.21359	46.0046	12.6286		chr12	6598679	6598856	7.80666	5.41223	12.6909
	chr2	24943198	24943412	14.2396	9.10484	4.20659		chr11	207536	207751	14.8738	3.80854	17.6331		chr10	60982055	60982594	9.33367	30.8269	8.99651		chr12	7011291	7011468	6.14205	9.718	15.6517
	chr2	25185036	25185201	17.6609	0.762299	5.04652		chr11	249549	249858	27.6494	9.15954	26.74		chr10	60998589	60998836	4.51124	13.6947	7.91187		chr12	7749081	7749378	6.54896	34.7378	49.9756
	chr2	25940698	25941063	30.577	1.36336	1.78586		chr11	254901	255528	168.493	34.1751	46.744		chr10	61050162	61050437	5.65642	30.8708	10.4366		chr12	7751511	7752249	17.4621	14.3984	33.2914
	chr2	25947877	25948063	31.6861	2.45382	4.65157		chr11	267296	267558	41.7321	8.04478	31.5139		chr10	61173643	61173945	7.87192	31.2057	13.6252		chr12	9291203	9291380	2.61481	3.66786	21.8006
	chr2	26931845	26932089	18.8546	4.34143	5.54611		chr11	291786	292086	33.0673	6.43663	16.2908		chr10	61231470	61232080	2.78076	63.9625	20.4575		chr12	10020278	10020455	3.43854	1.59284	15.1899
	chr2	26938202	26938374	16.642	3.11489	5.52248		chr11	459852	460223	39.4475	15.4002	39.2179		chr10	61273010	61273304	2.34629	19.7713	7.7495		chr12	10020929	10021107	0.685206	2.44628	19.5449
	chr2	26944752	26945133	17.5144	5.58762	4.79224		chr11	568347	568668	53.9557	6.50562	16.393		chr10	61305044	61305349	1.43941	50.9849	18.1843		chr12	10836054	10836257	6.68283	4.27979	13.0806
	chr2	26958037	26958357	25.345	9.56327	10.6131		chr11	739026	739235	44.0976	9.5581	38.0406		chr10	61321276	61322730	12.6281	106.181	19.6923		chr12	11800901	11801205	9.32491	2.21964	21.6059
	chr2	27002982	27003158	18.75	4.01617	6.44619		chr11	842330	842522	15.3521	3.86298	25.9572		chr10	61325582	61325904	19.8814	103.868	30.1418		chr12	11811419	11811716	8.24954	3.41113	17.9743
	chr2	27063793	27064161	114.506	58.6674	35.8212		chr11	848965	849409	29.5191	8.68626	18.3564		chr10	61346711	61346932	7.68089	32.536	23.844		chr12	12286392	12286583	3.06918	10.7349	21.3777
	chr2	27210651	27210883	20.2164	7.97759	11.2508		chr11	1027927	1028096	36.0283	8.41418	13.169		chr10	61398659	61398939	3.31502	29.7668	18.077		chr12	12808498	12808681	6.21129	4.63848	14.2008
	chr2	27310106	27310271	16.8547	0	2.95762		chr11	1130368	1130909	75.8504	22.604	44.7307		chr10	61451885	61452061	17.7008	41.9963	30.4251		chr12	14641304	14641553	10.0495	4.30514	21.4982
	chr2	27343484	27343809	21.787	5.64049	9.60333		chr11	1143039	1143238	25.8066	8.68416	28.9822		chr10	61469162	61469591	23.6769	49.0406	20.5221		chr12	15941238	15941687	7.3527	16.3803	33.9575
	chr2	27987083	27987292	29.9864	5.03667	7.79757		chr11	1182362	1182971	108.982	49.1634	152.682		chr10	61486235	61486411	17.2957	31.8265	8.46018		chr12	17039774	17039992	3.07207	0.906609	11.4862
	chr2	28653076	28653241	16.3633	3.84613	4.19729		chr11	1618109	1618310	6.09537	0.316984	15.3942		chr10	61536140	61536571	13.7377	27.9753	10.0023		chr12	18923659	18924120	0	2.13407	27.6048
	chr2	28677214	28677379	31.3381	9.09261	7.33831		chr11	1641100	1641483	23.4948	13.4268	43.1967		chr10	61545839	61546375	10.1175	30.2384	21.5116		chr12	19091553	19091732	0	0	20.1387
	chr2	30777025	30777229	32.1639	4.62948	7.57672		chr11	1780358	1780579	12.2058	5.11985	11.4371		chr10	61576720	61576917	8.76248	30.5978	10.1734		chr12	19193628	19193847	1.88604	8.44683	18.9357
	chr2	31158554	31158823	22.1611	8.32454	8.0846		chr11	1786970	1787203	23.6605	10.7636	28.284		chr10	61598988	61599247	6.93395	25.746	4.09686		chr12	21864113	21864987	8.01266	4.02305	22.1702
	chr2	31375482	31375760	22.1212	7.50649	6.22434		chr11	2116282	2116540	14.9113	2.42772	12.8351		chr10	61611916	61612174	4.96422	26.0032	7.65877		chr12	22103647	22103824	1.38936	0.656936	17.4793
	chr2	31436808	31436978	11.4261	2.35125	3.50847		chr11	2246300	2246481	18.3065	7.76448	30.6126		chr10	61667577	61667968	19.2764	60.7717	25.4627		chr12	22361990	22362522	6.22181	16.3987	27.2789
	chr2	31863117	31863314	32.4079	6.3684	9.75239		chr11	2249494	2249839	29.3001	15.2293	36.8101		chr10	61684048	61684224	4.47556	15.3711	6.87643		chr12	26171285	26171462	2.02262	6.48373	13.9315
	chr2	31865109	31865422	35.3646	7.17189	10.6115		chr11	2389785	2390089	6.55224	1.46694	16.3144		chr10	61741943	61742389	6.24965	44.4892	9.08703		chr12	29554397	29554601	2.191	9.20458	16.6684
	chr2	31976877	31977092	20.0669	11.1248	13.6446		chr11	2470877	2471155	22.3254	2.85015	14.2529		chr10	61754245	61754659	11.3387	46.5565	12.9349		chr12	29756114	29756393	2.08758	0.638593	18.3948
	chr2	32115890	32116071	16.9487	8.05393	11.0892		chr11	2621249	2621474	10.596	1.59284	17.4729		chr10	61784383	61784654	4.46245	25.1285	18.2701		chr12	29954127	29954581	4.26406	18.129	35.0642
	chr2	32229889	32230087	16.0359	4.45249	3.5209		chr11	3061325	3061495	21.4715	1.49537	9.03019		chr10	61937958	61938222	1.87326	27.5325	11.3666		chr12	30601655	30602109	8.54071	3.34508	39.2927
	chr2	32802606	32802771	11.6652	8.65458	8.02476		chr11	3086820	3087676	159.677	20.5971	45.0723		chr10	61991413	61991608	1.39646	27.622	18.9861		chr12	30854776	30855111	4.2597	1.15876	14.5278
	chr2	32810486	32810651	20.7925	5.3353	9.97781		chr11	3228173	3228586	31.6526	21.2673	36.5966		chr10	61991913	61992118	7.00296	31.1779	16.5252		chr12	31427134	31427560	2.066	3.31127	25.858
	chr2	32854654	32854969	39.9287	6.84973	5.12772		chr11	3238759	3239150	75.309	22.8589	46.3358		chr10	62078931	62079456	16.5351	88.72	23.0619		chr12	31762841	31763400	25.3676	19.17	73.7341
	chr2	33156654	33156872	25.8033	6.75254	9.21903		chr11	3279648	3280503	100.57	28.808	46.3762		chr10	62102468	62102831	5.02155	64.0108	18.5603		chr12	32131446	32131735	3.70813	0.192905	27.7928
	chr2	33328649	33329022	52.1523	4.39667	8.14766		chr11	3293363	3293646	19.0736	8.44857	27.8702		chr10	62182845	62183473	5.10443	57.0938	14.1812		chr12	32336676	32337011	3.11385	0.494495	15.9836
	chr2	33359090	33359623	124.732	32.2158	13.4071		chr11	3301634	3302179	99.6173	25.227	63.682		chr10	62247228	62247566	10.5321	32.8741	8.97337		chr12	33697241	33697476	1.68705	4.05775	15.5086
	chr2	33464924	33465560	72.4942	20.0951	17.6202		chr11	3334824	3335051	114.073	31.1758	49.315		chr10	62279538	62279714	5.67016	13.0004	5.74935		chr12	34010741	34010925	5.60261	2.09478	17.3316
	chr2	33471944	33472120	53.1672	10.2894	5.5006		chr11	3354883	3355114	32.8845	11.2936	20.9204		chr10	62300545	62301001	12.1865	31.5726	11.4781		chr12	34486038	34486375	0	6.10741	23.7222
	chr2	33511926	33512117	20.3882	10.5835	8.38698		chr11	3461913	3462321	59.0987	19.4879	93.2671		chr10	62346275	62346562	3.82897	28.4287	10.2381		chr12	34608042	34608226	8.84616	4.25529	17.9898
	chr2	33514871	33515088	22.0143	6.391	4.38774		chr11	3568561	3568860	70.9419	13.5042	22.5494		chr10	62352490	62352796	10.29	22.7627	7.67632		chr12	35217057	35217408	0	6.01812	28.2699
	chr2	33926338	33926610	25.6616	7.23617	5.73985		chr11	3806119	3806439	48.0875	20.1979	23.7595		chr10	62359343	62359871	12.0268	35.6919	26.5058		chr12	35218027	35218859	0.530821	6.08103	34.234
	chr2	34032964	34033263	28.4592	4.26477	6.02638		chr11	3975497	3975662	18.1629	8.04069	12.8271		chr10	62458834	62459437	6.10336	53.737	11.8345		chr12	35227175	35227543	1.29439	3.10799	44.383
	chr2	34056375	34056540	16.672	3.2004	0.0438464		chr11	4011765	4012010	34.8179	12.123	25.615		chr10	62517292	62517725	8.09603	63.7427	13.877		chr12	35623076	35623425	4.70214	0.79414	18.6717
	chr2	34075745	34075946	19.2382	5.40306	7.52041		chr11	4094754	4095232	56.4603	19.3376	29.5388		chr10	62618453	62618683	5.64185	13.935	8.7733		chr12	36537439	36537630	0	4.57068	12.8641
	chr2	34611476	34611738	58.0189	35.8436	32.9825		chr11	4260078	4260443	87.8608	26.6579	54.9958		chr10	62666687	62666986	1.87649	25.9675	20.7593		chr12	41352353	41352902	2.62971	23.3084	31.2959
	chr2	34622480	34623022	88.9236	31.878	24.0091		chr11	4307116	4307492	110.908	21.3858	46.0407		chr10	62673306	62673763	9.3557	36.2877	20.6207		chr12	41721376	41721558	1.61685	1.52283	15.4143
	chr2	34678234	34678417	21.9701	3.81463	3.09731		chr11	4314132	4314353	65.9671	27.3951	38.2053		chr10	62728701	62728882	7.95318	24.7917	8.15628		chr12	42381377	42381977	6.67175	3.20485	21.6246
	chr2	34776762	34777000	21.4248	7.2281	8.85527		chr11	4463389	4463803	43.319	12.0518	21.0549		chr10	62888960	62889136	6.41014	16.8853	10.6508		chr12	43696985	43697305	4.11731	0.373323	32.1938
	chr2	34859644	34859909	41.7305	8.64434	9.69951		chr11	4573271	4573536	23.0102	8.71001	18.8331		chr10	62944310	62944688	6.86773	25.3601	7.80084		chr12	44785642	44785934	3.22576	2.9215	13.8708
	chr2	34977912	34978238	19.8343	4.55396	5.35342		chr11	4685942	4686303	35.0381	9.5734	28.2233		chr10	62996347	62996523	16.5523	51.1886	22.4332		chr12	45869316	45869719	3.63672	15.6949	21.4538
	chr2	35067921	35068242	33.4386	16.1248	7.84727		chr11	4709610	4710005	27.8294	1.43803	13.8402		chr10	63030613	63031078	6.55827	31.0506	19.3723		chr12	46593321	46593498	0.438469	2.00126	12.9128
	chr2	35082858	35083171	49.2173	10.9441	12.2383		chr11	4764393	4764664	54.3698	19.1052	27.4098		chr10	63088047	63088493	11.5637	25.3573	12.51		chr12	46700939	46701403	8.27684	9.1363	35.9528
	chr2	35098178	35098368	74.365	46.4256	35.6431		chr11	4847673	4847855	35.0889	13.6196	58.2415		chr10	63304649	63304919	13.3712	35.3619	18.2593		chr12	46708712	46708894	2.25133	1.84473	15.2834
	chr2	35212223	35212451	26.9625	4.7667	9.42274		chr11	4867072	4867472	22.3007	7.37501	25.8192		chr10	63357884	63358376	36.4046	95.0623	40.7092		chr12	48801491	48801766	3.3629	2.80886	19.2305
	chr2	35645017	35645222	59.1088	15.721	14.2342		chr11	4935183	4935385	19.0559	9.04555	18.6198		chr10	63368483	63368988	33.0472	56.3335	29.3948		chr12	48907712	48907899	2.65596	1.32443	11.0265
	chr2	36324629	36324855	13.3777	2.56266	4.03977		chr11	4937465	4937783	34.7325	19.2867	57.3402		chr10	63447407	63447704	18.0681	49.2307	28.1228		chr12	49015500	49015783	5.68011	6.67944	17.7196
	chr2	36811441	36811606	16.0298	2.78783	4.85762		chr11	4948486	4948844	67.5509	28.704	46.7094		chr10	63490009	63490211	13.1926	37.3534	12.8482		chr12	49798304	49798649	3.87649	0.641754	15.6694
	chr2	37077524	37077814	81.2969	34.0979	27.8063		chr11	5099598	5099936	24.9915	9.77079	24.6093		chr10	63501933	63502185	5.02134	27.6751	8.02934		chr12	50098451	50098908	15.1503	7.36346	28.7295
	chr2	37170021	37170324	24.8892	5.66623	7.67871		chr11	5282004	5282472	105.116	24.6877	72.445		chr10	63510966	63511348	19.6265	56.5273	22.4209		chr12	50405512	50405710	11.9882	6.55452	19.6537
	chr2	37422720	37423038	21.0868	3.03549	3.59955		chr11	5618550	5618746	15.31	0.292563	10.208		chr10	63528586	63528907	1.10784	21.1731	8.69779		chr12	51235752	51235936	7.20476	10.0562	17.1782
	chr2	37597152	37597459	33.6745	11.595	5.38126		chr11	5643450	5644509	57.5441	12.6821	18.1537		chr10	63535945	63536332	4.93157	23.3677	5.21015		chr12	51270899	51271213	6.25995	14.4386	30.8152
	chr2	37763029	37763392	38.88	7.33303	10.809		chr11	5777845	5778167	18.3909	3.04106	9.36572		chr10	63711537	63711928	2.41047	19.4377	14.6073		chr12	51992580	51992757	2.58878	0.809921	19.2326
	chr2	38067216	38067459	21.3403	6.55905	11.4516		chr11	5809449	5810185	32.5016	10.2677	30.9107		chr10	63716350	63716606	0.505267	19.7004	0		chr12	52480553	52480865	0.906889	0.991859	22.9826
	chr2	38212552	38212717	17.1237	8.33155	8.85909		chr11	5827260	5827425	20.846	0.530948	8.52573		chr10	63822364	63822777	7.08711	21.4495	15.9768		chr12	52735775	52735952	6.83711	7.27887	14.0725
	chr2	38438517	38438730	13.6849	1.67063	4.14052		chr11	5832362	5832885	57.7534	22.5111	94.4876		chr10	63851906	63852235	4.86263	28.6806	10.4252		chr12	53268103	53268305	0	3.10794	17.3852
	chr2	38995649	38995814	34.5183	12.8179	16.2127		chr11	5881746	5882119	34.2901	6.79085	13.9285		chr10	63901994	63902242	11.7626	32.5165	7.31829		chr12	53788754	53789314	42.1411	77.2975	176.036
	chr2	39079466	39079786	57.3099	20.1597	19.0025		chr11	5994224	5994554	18.8022	4.93681	22.0273		chr10	64005387	64005659	17.7566	40.9232	26.8431		chr12	54501232	54501473	12.2643	4.13451	25.8625
	chr2	39401503	39401749	26.0641	10.0301	13.8759		chr11	6056958	6057152	77.6524	22.4191	35.3845		chr10	64233037	64233379	16.0336	51.2781	33.7572		chr12	55483078	55483528	6.71922	11.4985	35.5052
	chr2	39437902	39438072	13.3936	4.80139	1.91033		chr11	6160749	6161105	23.9539	7.94291	14.5405		chr10	64270143	64270518	9.0627	34.1059	18.3942		chr12	56844643	56844874	5.04776	2.33635	15.4481
	chr2	39462600	39462765	14.7183	2.9485	2.82414		chr11	6184623	6185364	61.4317	14.2471	24.1372		chr10	64296817	64297361	8.67898	38.7772	14.0132		chr12	58299027	58299382	1.92722	20.3783	25.4523
	chr2	39535982	39536303	24.4626	9.14063	6.76404		chr11	6271951	6272228	17.3	4.41282	13.0729		chr10	64314424	64314998	13.2658	40.6962	12.9472		chr12	58426372	58426549	0.255773	1.07089	15.413
	chr2	39583385	39583875	41.4989	15.1356	9.47362		chr11	6291902	6292104	22.7227	8.69469	29.6238		chr10	64348734	64349501	11.9116	39.931	16.6612		chr12	58617955	58618265	7.60087	14.5639	20.5215
	chr2	39707719	39707884	11.9848	2.53982	6.51421		chr11	6326958	6327651	39.2509	7.64416	14.815		chr10	64401993	64402229	11.2597	34.897	10.2067		chr12	58650384	58651080	121.997	73.2939	265.282
	chr2	39791431	39791722	22.2715	5.98404	11.0704		chr11	6474455	6474937	115.314	8.62995	24.0629		chr10	64419147	64419513	6.1118	33.3039	12.6032		chr12	58691100	58691277	1.68427	3.25352	19.9701
	chr2	39792750	39793009	15.1878	4.73102	6.64368		chr11	6475744	6476180	141.592	28.7921	34.5962		chr10	64470043	64470482	8.72952	60.9002	12.7484		chr12	60183670	60183900	16.4038	15.4066	36.7286
	chr2	39808308	39808485	21.8493	4.76973	8.73964		chr11	6582715	6583018	24.1345	5.90306	11.7807		chr10	64473343	64473591	9.79456	34.0341	9.96953		chr12	60309775	60309952	5.99917	0.962906	17.0744
	chr2	39917399	39918001	122.177	79.8126	35.1875		chr11	6626481	6626825	21.3366	2.24926	10.7244		chr10	64539689	64539913	4.20338	20.0104	9.37224		chr12	60491701	60491879	6.41257	4.10205	16.5173
	chr2	40024629	40024807	30.6271	7.53223	10.9275		chr11	7165708	7165873	87.3044	16.7706	28.2127		chr10	64543352	64543542	9.42403	19.0191	11.9103		chr12	60727842	60728169	2.47297	6.49182	17.2774
	chr2	40131814	40132264	217.006	28.7054	29.4172		chr11	7166201	7167651	121.007	15.4027	48.7788		chr10	64552228	64552512	6.75223	25.5962	7.42387		chr12	60890466	60890785	5.05879	12.9489	37.5625
	chr2	40144110	40144347	203.881	19.9349	22.8061		chr11	7271085	7271370	8.77863	2.66912	15.3794		chr10	64589876	64590305	13.0311	49.8246	33.4438		chr12	60897474	60897951	4.36401	10.1106	19.3042
	chr2	40321078	40321438	73.9904	22.0289	19.922		chr11	7687303	7687594	17.482	4.04892	45.0286		chr10	64626001	64627638	27.6593	98.647	43.9981		chr12	60965791	60966183	13.6305	24.1523	67.5402
	chr2	40416269	40416540	29.0392	6.32695	9.43992		chr11	7769687	7770198	75.5786	17.3867	69.143		chr10	64672698	64673356	7.64658	34.3273	16.9255		chr12	61177349	61177543	9.49281	4.18424	25.1568
	chr2	40680900	40681369	31.7886	13.8395	12.1911		chr11	7780309	7780594	14.5152	7.42209	25.8211		chr10	64737343	64737636	16.4398	55.5292	25.6774		chr12	61285327	61285695	33.0491	22.1436	109.425
	chr2	40701209	40701509	26.3194	10.829	6.68062		chr11	7781831	7782109	52.4079	14.6923	36.2982		chr10	64752875	64753518	7.39673	88.6069	38.6995		chr12	61400618	61400831	0.986812	0.680511	13.5221
	chr2	40729979	40730420	80.6197	19.1405	16.9389		chr11	7797277	7797465	51.3008	12.9348	19.262		chr10	64808206	64808736	20.597	94.8092	30.7001		chr12	61659956	61660500	2.17211	6.77597	20.7075
	chr2	40781603	40781768	17.5745	4.07852	7.90807		chr11	8110772	8110938	24.1185	10.7789	14.8505		chr10	64875490	64876020	15.0321	42.2947	28.7843		chr12	61821933	61822304	5.06596	5.39277	25.1933
	chr2	40885857	40886022	17.3404	7.45865	10.2763		chr11	8147678	8147933	23.1026	9.54428	16.0574		chr10	64916476	64916920	7.79441	35.1115	15.3094		chr12	61824744	61824955	0.54406	4.43222	20.5067
	chr2	40896240	40896405	16.8751	6.06406	9.83996		chr11	8445877	8446372	94.544	23.0216	59.4093		chr10	64923168	64923498	14.9676	63.598	37.499		chr12	61928478	61928874	0	7.6357	30.9074
	chr2	41004448	41004810	24.7585	6.5491	11.4566		chr11	8727802	8728654	46.9251	16.6424	23.7743		chr10	64952581	64953104	17.9883	73.7702	21.2368		chr12	61929319	61929926	0.841722	16.7588	35.6676
	chr2	41172198	41172433	18.2246	2.71696	6.5247		chr11	9068139	9068358	60.5001	11.021	19.7289		chr10	64982558	64982795	2.10409	29.0186	7.90481		chr12	61975133	61975513	4.62405	46.3874	48.3569
	chr2	41219212	41219750	73.7675	20.2668	15.4894		chr11	9070053	9070381	64.5828	11.6531	48.4748		chr10	65015408	65016029	5.97645	107.267	27.0646		chr12	61976022	61976560	0.90281	22.7172	32.2623
	chr2	41618138	41618308	16.5714	2.74293	2.96092		chr11	9080995	9081160	12.8749	1.79368	12.5025		chr10	65047128	65047304	9.00614	20.1677	16.6241		chr12	62014133	62014395	0.72203	6.96915	17.9476
	chr2	41773817	41774038	26.5194	13.4238	7.76316		chr11	9354469	9354786	21.3393	5.57132	18.7188		chr10	65100343	65100681	8.80029	29.7577	13.6048		chr12	62084074	62084514	4.75678	36.1089	36.2568
	chr2	41784383	41784711	50.7039	13.7796	18.4978		chr11	9355580	9355926	19.2978	9.27923	21.0002		chr10	65106652	65106911	10.5882	27.8047	14.381		chr12	62211328	62211705	15.9491	13.9912	26.5814
	chr2	41850781	41851134	31.1567	8.244	8.27306		chr11	9362254	9362533	12.5767	8.73714	14.2447		chr10	65218910	65219337	6.86349	35.2567	16.4271		chr12	62363582	62363820	5.3544	2.83205	40.1051
	chr2	41860949	41861174	39.3195	8.46988	8.89167		chr11	9582094	9582290	15.8747	1.93099	12.2104		chr10	65283305	65283848	13.2271	55.6455	13.7092		chr12	62404584	62405190	14.4949	35.856	41.1872
	chr2	41943074	41943384	15.9597	1.27356	4.95565		chr11	9742508	9742874	29.2551	1.82625	19.6349		chr10	65308434	65308789	7.88069	22.953	15.0232		chr12	63013078	63013278	6.3184	6.99262	22.3407
	chr2	41956961	41957286	29.7001	4.8328	9.2344		chr11	10475295	10475556	23.6286	3.99008	18.1584		chr10	65396923	65397469	16.2584	80.3287	27.9423		chr12	63187659	63187843	4.89397	6.68829	31.7759
	chr2	42044084	42044398	24.8386	6.10595	6.97363		chr11	10651406	10651646	13.3354	3.74183	14.1279		chr10	65399316	65399634	4.71032	34.7165	13.0933		chr12	63224621	63224923	9.43548	6.35434	19.2193
	chr2	42190409	42191303	111.609	41.0773	41.1521		chr11	10696592	10696782	16.5118	8.88432	29.5717		chr10	65490831	65491338	3.74341	35.4155	14.744		chr12	63233085	63233333	3.3511	10.4484	28.8583
	chr2	42387131	42387310	30.9506	8.53555	11.9814		chr11	10706401	10706594	13.5184	4.48961	18.7301		chr10	65551619	65551821	4.34563	25.2859	13.3158		chr12	63305266	63305443	1.02736	2.36981	13.6196
	chr2	42485513	42485678	13.3038	4.56089	3.99849		chr11	10750554	10750763	19.3472	5.24019	13.551		chr10	65578156	65578472	3.68608	26.0777	8.83389		chr12	63537599	63537776	10.8285	3.74888	24.0317
	chr2	42493697	42494243	37.9331	12.2156	12.8723		chr11	10834295	10834584	38.7541	14.2147	61.7689		chr10	65594937	65595149	3.65308	31.9155	5.88173		chr12	63843211	63843736	11.5945	18.6119	32.4001
	chr2	42560754	42561010	42.4555	13.8089	8.35181		chr11	11335952	11336168	20.7202	1.16514	16.2137		chr10	65649297	65649631	11.3735	39.6685	14.3565		chr12	63937961	63938566	0.256558	15.1029	41.0466
	chr2	42877156	42877431	57.9824	36.293	32.4909		chr11	12144994	12145221	17.9605	2.84217	10.4589		chr10	65674185	65674562	18.0743	91.8299	21.7518		chr12	63943230	63943537	30.8707	22.7274	65.6936
	chr2	42976590	42976864	49.2286	18.211	6.07595		chr11	12265866	12266172	33.1995	11.1123	27.2904		chr10	65690255	65690526	6.61729	30.4247	14.194		chr12	64046116	64046568	13.5226	11.519	65.6919
	chr2	42978216	42978439	36.1399	17.4457	4.98195		chr11	12281757	12281968	17.7342	3.8389	15.958		chr10	65722035	65722410	5.33314	38.9321	12.2163		chr12	64921074	64921303	6.1047	7.31051	14.3704
	chr2	43071825	43072010	13.4345	0.86446	5.45116		chr11	13393895	13394113	10.3985	1.99951	19.5017		chr10	65747397	65747982	7.90704	27.6065	22.4623		chr12	65275488	65276227	27.6945	77.3642	112.341
	chr2	43369804	43370146	30.2348	10.1955	10.4181		chr11	13492667	13492972	32.524	8.55224	39.9503		chr10	65813425	65813741	6.64657	27.6408	19.7565		chr12	65294964	65295244	7.96717	5.31379	21.2377
	chr2	43532992	43533157	14.8907	13.045	12.1401		chr11	13504735	13505115	48.5228	9.53733	21.5124		chr10	65822653	65823002	5.22989	15.7216	8.6567		chr12	65553079	65553286	12.7299	19.2761	40.6423
	chr2	43558431	43558901	72.3772	18.4314	18.9424		chr11	13702559	13702906	13.2188	5.35202	15.4009		chr10	65841546	65841984	4.49814	18.6649	10.8524		chr12	66136551	66136760	9.37749	12.9942	47.8697
	chr2	43704733	43705047	24.5504	4.3942	6.24297		chr11	13760594	13760937	48.1866	12.5822	37.8174		chr10	65891018	65891605	16.4181	77.948	51.3848		chr12	66199386	66199691	8.70644	3.50733	19.5539
	chr2	43837405	43837644	32.2345	13.2462	14.1724		chr11	13855228	13855436	29.9315	3.49314	15.7241		chr10	65919577	65919862	19.77	56.1796	35.1354		chr12	66342833	66343039	13.7627	4.51665	30.3819
	chr2	43882749	43882983	28.0709	9.62984	11.2389		chr11	13892072	13892351	51.9387	3.8235	10.7657		chr10	65986817	65987015	6.51663	23.9016	12.3939		chr12	66357917	66358301	29.7556	27.1643	64.327
	chr2	43915282	43915589	36.6866	30.0312	11.395		chr11	13976808	13977185	43.5293	10.6937	32.989		chr10	65987593	65987854	6.92118	31.1019	3.62504		chr12	66584264	66584586	3.73693	24.6788	53.2237
	chr2	44158601	44158914	61.2689	21.4481	21.9468		chr11	13999716	13999935	45.398	13.5867	29.6834		chr10	65988367	65988700	24.1618	41.6415	31.0658		chr12	66587296	66587741	6.61343	35.0054	51.1303
	chr2	44200340	44200855	57.4849	26.2501	13.8337		chr11	14084984	14085149	12.9665	0.530948	5.75186		chr10	66007493	66007716	5.82044	38.3088	12.9534		chr12	66671686	66671960	9.39023	30.4898	49.4199
	chr2	44401626	44401819	16.9263	11.4784	5.52758		chr11	14178530	14178802	47.9745	6.1835	38.3417		chr10	66012553	66012896	17.0223	74.9642	48.3555		chr12	66944398	66944764	6.61156	12.6727	40.0929
	chr2	44507460	44507641	28.8729	8.05202	12.2286		chr11	14286743	14287245	31.9824	6.46242	17.202		chr10	66013393	66013628	12.6952	99.5261	17.1687		chr12	66978958	66979255	6.48464	6.41523	26.9889
	chr2	44526851	44527078	13.6993	3.04139	6.67312		chr11	14508920	14509130	31.7076	1.69734	13.9445		chr10	66015953	66018295	43.7002	122.291	36.2769		chr12	67006631	67007031	41.9099	43.7015	118.737
	chr2	44562271	44562678	35.5046	9.53842	13.8914		chr11	15469048	15469328	9.91384	0	8.29128		chr10	66074196	66074382	5.86281	42.0804	16.0844		chr12	67414953	67415161	8.20666	4.78381	21.7898
	chr2	44630353	44630899	23.5925	31.1402	12.7361		chr11	17480744	17481088	26.1825	7.65479	26.7031		chr10	66122328	66122510	11.2829	39.5876	25.0276		chr12	67757104	67757587	37.4868	60.1867	99.8525
	chr2	44683041	44683421	22.4384	7.25928	4.69299		chr11	17608095	17608260	10.8271	3.89005	9.98382		chr10	66134690	66134944	9.24539	36.8049	18.919		chr12	67761673	67761924	31.642	107.273	128.563
	chr2	44829972	44830563	99.4641	90.9086	38.8199		chr11	17757115	17757645	34.4414	6.94037	42.4149		chr10	66248430	66248794	10.7998	35.3977	19.5292		chr12	67941738	67941989	29.8558	31.8708	124.933
	chr2	44894742	44894907	26.2599	3.92342	3.97618		chr11	22583423	22583873	41.2971	12.5167	36.6218		chr10	66277091	66277345	2.20054	19.7709	10.6884		chr12	68387388	68387784	23.8308	56.4034	116.408
	chr2	45031249	45031692	63.129	30.554	31.1471		chr11	22589451	22589677	27.7922	6.03814	31.028		chr11	49116	49292	8.35583	15.2513	15.0357		chr12	68392012	68392626	33.1364	42.2728	75.4599
	chr2	45131670	45131873	18.3248	8.38357	12.1888		chr11	25118212	25118602	32.0499	7.70031	28.2507		chr11	54435	54912	8.43681	45.864	13.4058		chr12	68533719	68534127	10.0981	17.8634	24.951
	chr2	45525763	45526148	48.6387	5.48184	11.3141		chr11	25221565	25221766	19.1354	6.54488	17.7864		chr11	56916	57167	18.5837	47.8563	36.8939		chr12	68543196	68543554	14.6998	52.9935	61.2871
	chr2	45553258	45553597	57.3768	15.7257	8.63377		chr11	26207455	26207818	16.7995	3.26957	23.2877		chr11	142821	143269	12.2	27.8684	21.8732		chr12	68631875	68632428	25.2905	60.8263	64.5259
	chr2	45553783	45554231	102.874	18.6144	14.9963		chr11	28090778	28091004	31.4748	7.52462	21.3511		chr11	217091	217292	9.3224	22.6281	10.0309		chr12	68695138	68695666	3.59465	17.5345	21.8086
	chr2	45556437	45556695	36.212	30.8877	17.0898		chr11	28091814	28091979	26.5893	4.00698	11.3914		chr11	226971	227692	6.60955	68.8722	17.8484		chr12	69049488	69049690	8.17317	4.28203	13.1123
	chr2	45715988	45716188	23.8923	0.209632	4.19793		chr11	28095484	28095984	55.4892	9.5783	22.7629		chr11	377359	377555	10.721	34.3707	14.4658		chr12	69645411	69645588	4.8541	4.27698	20.8534
	chr2	45848665	45848930	18.5164	8.92739	5.56556		chr11	28398644	28398943	15.7089	5.73815	14.0213		chr11	422378	422642	5.78124	37.427	20.811		chr12	69698138	69698348	19.6079	26.3003	41.3298
	chr2	45859265	45859458	19.6879	5.40199	5.92847		chr11	28580830	28581191	10.5626	2.83724	19.7654		chr11	502835	503236	12.3505	44.0741	11.3303		chr12	70066578	70067685	20.5519	58.815	85.179
	chr2	46088125	46088346	21.3518	8.36142	10.5656		chr11	28717792	28717997	32.1565	5.66665	12.9876		chr11	616430	616673	8.02334	24.4267	14.6174		chr12	70093763	70093999	9.35515	29.1965	39.0807
	chr2	46098586	46098751	16.6486	6.22887	5.33013		chr11	28749460	28749678	32.972	7.02268	13.532		chr11	662683	663041	4.34181	14.5108	4.67147		chr12	70386090	70386291	7.1927	3.78563	21.1597
	chr2	46130042	46130207	16.0291	3.82141	4.77937		chr11	28750116	28750293	19.8762	5.02034	19.3971		chr11	850611	851208	4.71919	23.3751	10.0035		chr2	65966	66190	7.82774	15.9406	20.2045
	chr2	46176711	46176903	21.4314	5.44134	1.05085		chr11	29701767	29701970	13.7668	6.74287	14.0099		chr11	868562	868807	18.9741	53.1435	24.7613		chr2	498143	498462	1.69919	7.66596	17.276
	chr2	46329890	46330293	41.6494	20.249	13.6086		chr11	29760509	29760724	25.8578	8.11117	26.1426		chr11	877614	877819	11.7271	23.2847	11.2388		chr2	910762	910987	0	0.849517	26.002
	chr2	46340993	46341217	56.6284	21.7626	21.3942		chr11	31126384	31126561	10.3385	3.86828	15.3193		chr11	896967	897197	1.3635	10.7447	9.81642		chr2	1915772	1916120	3.72518	4.1838	35.9213
	chr2	46380529	46380703	33.0308	14.1093	10.1027		chr11	31172319	31172528	12.6507	1.37945	6.09975		chr11	946359	946665	6.51533	16.8368	14.2735		chr2	2486166	2486343	6.30492	1.50285	13.1498
	chr2	46533179	46533352	30.7622	11.0464	11.9878		chr11	32869777	32870166	29.6323	7.18753	29.4382		chr11	1020613	1020855	3.81024	18.6349	8.54322		chr2	4059671	4060413	1.7218	0.914447	20.5866
	chr2	46574167	46574458	38.9865	9.34857	11.2298		chr11	33836626	33836823	23.641	6.70276	35.3996		chr11	1084361	1084683	1.87905	20.267	6.40884		chr2	4271297	4272322	17.8519	40.4754	48.0744
	chr2	46695125	46695688	263.511	91.9309	93.088		chr11	33861449	33861908	65.3998	14.3954	63.3516		chr11	1114167	1114558	8.50492	37.5797	17.7725		chr2	4275683	4275860	4.18037	7.09636	27.8217
	chr2	46830857	46831022	25.2764	7.356	9.76572		chr11	33865280	33865697	50.6938	16.1052	31.5406		chr11	1203024	1203225	16.5556	44.3826	14.288		chr2	5826913	5827096	4.59313	1.16464	26.6113
	chr2	46853863	46854080	35.4496	11.1436	12.9115		chr11	33904627	33905233	145.876	10.6848	41.1134		chr11	1216601	1217373	9.71691	37.2476	15.2106		chr2	6955277	6955466	1.09923	0.893341	16.1546
	chr2	47105463	47105671	48.2868	15.5344	7.9346		chr11	33964663	33964917	29.0207	6.34003	18.6538		chr11	1369706	1370203	3.50347	26.4237	10.3107		chr2	7356248	7356582	7.74727	21.2444	25.8735
	chr2	47135361	47135708	91.7532	38.6317	17.0695		chr11	33976794	33977516	66.67	28.8636	46.1031		chr11	1430861	1431235	5.6257	18.2084	8.53523		chr2	7565450	7565703	4.27357	22.9715	25.7283
	chr2	47315141	47315405	18.1042	3.4744	3.85434		chr11	34412674	34412872	13.5571	1.14234	8.0797		chr11	1436303	1436526	6.3473	21.2233	7.24023		chr2	8630881	8631123	1.06899	0	10.9203
	chr2	47398536	47399317	242.986	62.6624	53.2035		chr11	34844762	34845020	44.2937	8.55916	24.4515		chr11	1569639	1570030	3.70325	53.2562	12.9615		chr2	8776680	8776946	1.8029	1.25523	15.1548
	chr2	47499882	47500047	18.0287	9.16603	9.09843		chr11	34890760	34891106	32.212	8.99699	34.8822		chr11	1631856	1632305	4.6513	30.3674	4.13115		chr2	9661264	9661493	3.29972	5.4134	15.8259
	chr2	47518796	47519230	49.6844	12.0427	12.3661		chr11	35241681	35242180	36.2294	6.83405	18.9461		chr11	1640204	1640445	5.72656	10.403	10.0831		chr2	11002486	11002663	1.47514	1.59284	12.3609
	chr2	47596940	47597105	18.4225	2.52486	8.00382		chr11	35246357	35246536	12.7214	2.68353	31.6817		chr11	1663442	1663818	3.26116	19.7745	3.54361		chr2	11310333	11310539	4.69596	2.69788	23.3394
	chr2	47642898	47643183	50.4901	19.9183	18.2317		chr11	35289896	35290195	88.0822	16.1621	48.2802		chr11	1714395	1714913	11.7971	21.5598	19.5377		chr2	11360446	11360623	10.5567	6.40325	18.4111
	chr2	47731425	47731877	50.6307	13.3247	11.4992		chr11	35414778	35414955	14.675	8.26667	15.6503		chr11	1748139	1748454	2.12314	21.8579	6.72802		chr2	11361721	11361980	0.811548	1.41184	15.3521
	chr2	48019454	48019629	36.215	7.90431	10.9511		chr11	35612340	35612626	32.144	4.23385	10.6723		chr11	1774520	1774859	3.93435	37.4066	14.4061		chr2	14474639	14474816	3.09524	0.683933	13.87
	chr2	48250252	48250491	76.498	3.24691	8.36109		chr11	35703268	35703445	11.7899	6.53051	11.7913		chr11	1789967	1790194	1.33681	16.6908	11.7158		chr2	14814719	14814896	3.94697	1.40386	11.1418
	chr2	48575352	48575547	30.4084	21.0537	7.3724		chr11	35779565	35779761	16.43	2.69181	14.7132		chr11	1823703	1823962	18.814	59.1364	10.1011		chr2	15355042	15355272	2.01529	1.49851	12.3279
	chr2	48631647	48632147	124.15	12.3672	14.2464		chr11	35804377	35804573	11.8761	1.68945	13.8109		chr11	1827513	1828306	12.5622	38.3912	25.1558		chr2	17415892	17416151	2.04154	0.922496	14.6142
	chr2	48637833	48638350	43.4527	19.865	9.20822		chr11	35882462	35882817	32.4066	11.263	21.2322		chr11	1867216	1867430	4.65302	25.4237	11.5017		chr2	17654869	17655099	0.780307	1.59284	22.9862
	chr2	48682430	48682822	50.4597	13.9075	10.3509		chr11	35962284	35962652	10.6167	3.70237	20.8726		chr11	1890761	1891022	7.29506	19.816	6.16147		chr2	18150664	18151016	1.11159	9.33447	32.2962
	chr2	48934448	48934961	143.682	46.3364	25.0855		chr11	36083602	36083988	24.4721	1.92085	11.0952		chr11	1913440	1913870	25.4901	75.146	56.4783		chr2	18660843	18661072	14.4271	6.42454	49.9575
	chr2	49206571	49207120	50.0627	10.3331	5.58842		chr11	36185389	36185725	81.1157	19.2334	36.4285		chr11	1915454	1915963	16.6025	98.2458	16.2251		chr2	20149222	20149525	2.10685	0	18.4235
	chr2	49232157	49232390	61.1334	13.9735	11.3332		chr11	36555387	36555552	16.1353	3.27717	10.8881		chr11	2037571	2037934	4.78034	38.0432	13.3721		chr2	20524244	20524423	5.37031	4.49271	15.3093
	chr2	49464600	49464765	29.1139	6.24479	10.9524		chr11	36797018	36797192	23.0431	0.659108	11.0127		chr11	2075983	2076439	7.13738	43.6927	21.4577		chr2	21008478	21008911	1.47319	8.16962	41.5871
	chr2	49827877	49828044	28.1561	10.8647	9.69775		chr11	37035833	37036013	19.5633	2.31126	14.5507		chr11	2160858	2161216	4.77395	15.077	8.9971		chr2	21051330	21051559	8.42024	6.7257	13.2248
	chr2	49828538	49828803	45.3835	19.3658	5.30338		chr11	37433886	37434051	17.8826	3.39247	9.19825		chr11	2183672	2184009	6.76689	29.4458	14.4467		chr2	22160569	22160766	5.57448	4.8412	26.9993
	chr2	49831777	49832000	55.4613	9.38561	5.03059		chr11	37613660	37613987	22.9597	6.80647	13.1412		chr11	2187489	2187665	6.28876	16.4724	3.14949		chr2	22161654	22161923	2.03176	6.07552	26.3865
	chr2	49857388	49857564	58.3342	16.2593	17.4447		chr11	37618616	37618842	14.6284	6.4053	13.2053		chr11	2199271	2199567	1.56223	24.6433	9.64254		chr2	22226408	22226585	2.25099	1.21488	11.1674
	chr2	49859589	49859754	37.6872	10.5775	8.04138		chr11	37683917	37684307	30.0776	8.79079	14.7346		chr11	2228107	2228283	7.04716	21.9637	7.71448		chr2	22367004	22367245	11.8847	5.17519	22.6203
	chr2	49866581	49866954	65.3207	7.99349	7.11032		chr11	37685759	37686178	25.0056	7.01618	25.5146		chr11	2258099	2258307	4.88977	17.3731	13.5259		chr2	22445421	22445723	8.21061	4.9054	34.2984
	chr2	49950596	49951159	28.3034	6.41513	7.8048		chr11	37854801	37855052	20.0847	6.03534	13.4573		chr11	2266154	2266636	56.3044	80.5267	34.3322		chr2	23045694	23045994	10.1569	19.2378	28.2603
	chr2	50001816	50002071	32.1654	6.9681	7.80921		chr11	39528702	39529023	60.5645	11.2997	20.7459		chr11	2304483	2304659	8.61182	20.3436	8.82995		chr2	23059112	23059327	4.28516	2.7553	18.4813
	chr2	50516577	50516881	51.5207	13.6053	12.66		chr11	39642627	39642816	20.4348	0.699503	13.3249		chr11	2316335	2317057	9.56198	30.9035	19.7827		chr2	23266180	23266627	15.219	5.33677	36.1951
	chr2	50933864	50934985	82.8245	14.6729	16.0501		chr11	40115950	40116162	21.2183	4.04724	15.5306		chr11	2432088	2432516	38.562	105.414	39.4534		chr2	23312033	23312210	8.26205	4.23094	15.7733
	chr2	50989907	50990107	27.2785	7.33387	7.46912		chr11	40151690	40152028	36.3847	10.2411	24.8618		chr11	2444691	2445037	5.00642	22.4125	14.4856		chr2	24505723	24505944	2.66188	6.33384	29.8403
	chr2	51040155	51040428	21.4121	6.40424	10.2371		chr11	40764495	40764739	10.1733	1.14241	5.26929		chr11	2545835	2546272	6.03738	22.655	8.3262		chr2	24557797	24558321	2.24207	40.4873	47.2655
	chr2	51046206	51046535	27.7201	6.27223	5.23764		chr11	41242649	41242877	14.4468	0.54492	14.9555		chr11	2606657	2606980	10.5203	30.5767	16.4439		chr2	24559875	24560074	3.39212	12.2329	35.3584
	chr2	51173793	51174049	44.6319	19.8326	16.4727		chr11	41475255	41475672	32.3759	6.33966	11.22		chr11	2651128	2651309	2.04443	14.4767	11.5535		chr2	24561497	24561820	2.21674	18.016	42.3125
	chr2	51301045	51301239	34.2931	7.42608	9.84922		chr11	41493701	41493917	30.652	2.46582	8.26707		chr11	2663103	2663433	11.6899	37.457	18.3904		chr2	24815728	24815905	4.07481	1.59284	18.1363
	chr2	51308011	51308225	60.6788	4.07068	9.02487		chr11	41543561	41543894	54.3367	14.3528	18.0027		chr11	2693552	2694548	8.54268	118.919	25.0807		chr2	24991879	24992077	15.8399	34.321	51.4284
	chr2	51347843	51348076	91.801	44.7648	42.73		chr11	41570412	41570732	53.083	15.3598	44.7194		chr11	2809258	2809574	11.5754	26.3341	11.6449		chr2	25648675	25648913	2.02062	4.9528	16.5463
	chr2	51362390	51362657	90.1454	59.5915	27.9139		chr11	41858001	41858279	18.6714	3.78614	20.5385		chr11	2891643	2892068	8.47773	46.9202	15.5077		chr2	26561390	26562011	7.21985	15.9883	35.5845
	chr2	51364354	51364704	113.459	36.6158	38.0295		chr11	43449124	43449316	15.3345	7.80106	13.7108		chr11	2941091	2941267	5.31927	19.3227	7.30674		chr2	26725527	26725747	4.62406	0	20.9272
	chr2	51365059	51365463	169.362	41.9406	49.6994		chr11	43488006	43488722	54.4261	5.5525	22.5361		chr11	2974540	2974752	12.2524	24.5207	9.92054		chr2	26795752	26796142	7.26859	24.5011	55.5429
	chr2	51451812	51452147	43.2649	6.88383	9.69141		chr11	43498928	43499372	31.1205	3.78607	22.1047		chr11	2990462	2990952	4.20168	24.3336	10.7943		chr2	27291847	27292235	3.07292	12.4414	42.1475
	chr2	51464589	51464862	43.3954	8.01034	6.89105		chr11	43581600	43581955	61.9906	9.87501	20.5507		chr11	3045780	3045956	6.94327	16.9428	6.34311		chr2	27424256	27424433	6.0106	0.899912	15.1563
	chr2	51733746	51733911	19.9757	8.97723	12.6355		chr11	46526127	46526470	17.7091	2.815	11.3803		chr11	3239945	3240217	3.60466	21.0233	14.5605		chr2	27830138	27830334	7.66148	3.30303	25.299
	chr2	51776852	51777142	17.7508	2.62127	3.08161		chr11	47200050	47200308	15.737	5.72719	19.3883		chr11	3251761	3252101	10.9573	27.3524	16.3782		chr2	29099594	29100020	19.2266	84.2469	93.4405
	chr2	52145976	52146192	33.3115	6.74809	4.95151		chr11	48030520	48030701	14.8079	0.800822	10.2285		chr11	3266706	3267207	28.3975	102.789	45.8833		chr2	29161437	29162262	20.3301	53.8614	68.1706
	chr2	52351420	52351585	22.9315	9.80382	5.23121		chr11	50885382	50885659	27.7244	8.02712	13.2622		chr11	3272646	3273518	24.1667	72.041	48.9406		chr2	29178681	29178914	15.37	7.23531	27.9317
	chr2	52655238	52655403	21.6128	5.60084	9.85174		chr11	51120795	51121119	50.653	6.57328	21.7325		chr11	3285286	3285547	1.79402	18.172	8.96707		chr2	29460178	29460355	6.26927	4.78393	16.284
	chr2	52677199	52677448	38.3785	5.60356	9.49144		chr11	51347228	51347427	9.8753	6.03008	11.5349		chr11	3302995	3303362	16.4047	40.4883	20.1203		chr2	30975950	30976621	209.893	71.8087	299.62
	chr2	52689829	52690236	41.7724	8.95055	12.75		chr11	51422708	51422936	67.8503	19.8388	35.1438		chr11	3318663	3318997	8.23024	37.9288	21.8614		chr2	31061531	31061775	8.53943	7.22128	19.0256
	chr2	52725448	52725762	52.7921	9.62774	15.2157		chr11	51438251	51438491	20.676	2.38976	8.28057		chr11	3468662	3469001	18.454	44.3776	21.6608		chr2	31964465	31964668	0	2.205	18.08
	chr2	52967732	52968037	18.8257	6.06927	9.7806		chr11	51439988	51440323	16.7012	7.27787	23.1709		chr11	3474164	3474340	1.80431	16.9277	5.56766		chr2	32258997	32259205	3.22806	0.750474	26.1486
	chr2	52991851	52992418	151.289	60.2959	58.2679		chr11	51538073	51538370	17.7683	2.16837	8.62032		chr11	3479234	3479502	3.96212	39.3758	10.6637		chr2	33042491	33042668	6.46792	2.23876	17.6971
	chr2	53094487	53094878	66.358	21.0557	18.8209		chr11	51786373	51786616	32.5792	7.54663	22.8126		chr11	3496661	3497011	7.09761	27.7079	13.9539		chr2	33126925	33127102	5.66652	9.09573	15.6456
	chr2	53262556	53262854	63.1393	32.5748	27.7829		chr11	51824492	51825040	71.0705	6.08057	31.0573		chr11	3497875	3498121	6.42168	46.4451	7.99661		chr2	33566939	33567303	2.96016	10.144	29.328
	chr2	53432311	53432531	54.4476	26.8655	22.6178		chr11	51907838	51908101	20.3169	7.82967	18.875		chr11	3546314	3546702	19.1609	63.0898	37.984		chr2	33590184	33590418	4.71881	4.80503	29.6446
	chr2	53676972	53677258	33.4063	9.45355	7.43216		chr11	52045264	52045482	31.7031	7.54639	15.608		chr11	3715507	3715896	14.4139	80.2594	23.8107		chr2	33594166	33594451	4.2656	1.08425	14.7844
	chr2	53750147	53750516	92.7178	37.7539	22.4848		chr11	52059458	52059784	17.0539	1.90021	6.98107		chr11	3725543	3725893	11.2227	37.5553	13.4109		chr2	33621446	33621730	4.91415	13.3323	22.532
	chr2	53751493	53751658	40.1018	9.41716	12.9723		chr11	52075918	52076219	25.7035	7.00566	21.2116		chr11	3860252	3860693	6.77293	37.5579	11.1844		chr2	33648981	33649250	0	2.94178	18.7101
	chr2	53819522	53819691	39.7346	11.3343	12.7912		chr11	52121756	52121935	16.5704	4.22605	14.745		chr11	3957177	3957748	3.58297	33.2853	11.7015		chr2	33654663	33655017	1.86326	3.44948	23.4285
	chr2	53891185	53891442	17.987	1.27305	3.97145		chr11	52288950	52289119	15.8604	7.84942	12.6574		chr11	3960375	3960639	3.33058	41.757	20.4383		chr2	33820965	33821150	8.46845	21.2017	35.8265
	chr2	54206349	54206624	28.0815	9.59066	8.27455		chr11	52338832	52339103	19.5224	2.1848	11.6816		chr11	4111505	4111720	8.7889	19.2323	10.5932		chr2	34467098	34467313	5.68168	3.7084	26.1355
	chr2	54249037	54249215	25.0373	9.46315	11.8266		chr11	52341758	52342083	59.782	8.83873	17.081		chr11	4281794	4282406	88.0335	122.091	55.5167		chr2	34499248	34499500	21.4344	42.0844	75.5489
	chr2	54372039	54372317	42.6095	13.4308	15.6847		chr11	52349795	52349998	15.819	2.29136	6.93844		chr11	4318131	4318403	7.92834	64.5745	60.9751		chr2	34728172	34728432	10.0225	3.86375	21.4712
	chr2	54531273	54531697	28.4378	38.857	17.3655		chr11	52484197	52484647	65.7886	21.7243	81.9608		chr11	4414784	4415009	5.8197	17.325	12.8924		chr2	34797783	34797960	7.23877	14.1998	22.918
	chr2	54532023	54532255	30.0581	7.2812	6.45177		chr11	52577326	52577498	21.2946	4.91611	11.2257		chr11	4513090	4513408	6.86045	33.8153	16.8473		chr2	34992947	34993247	6.13187	11.3777	30.3008
	chr2	54882093	54882258	21.296	5.89499	8.64358		chr11	52598676	52599182	30.5408	3.88264	18.5054		chr11	4540840	4541357	13.3443	59.704	28.4827		chr2	35071367	35072026	19.6143	17.9666	30.7895
	chr3	186522	186716	42.2557	19.8396	11.7165		chr11	52608631	52608800	29.6097	14.4205	23.4113		chr11	4752095	4752396	10.5381	30.3455	19.8017		chr2	35120691	35120930	2.85924	7.29189	18.4568
	chr3	302634	302913	18.2004	10.3963	9.90334		chr11	52669784	52670169	53.3178	11.1813	45.9467		chr11	4757629	4757976	4.34866	33.4204	10.6315		chr2	35245629	35245914	13.5299	8.57788	31.8967
	chr3	395092	395284	21.8753	27.9432	14.8409		chr11	53321401	53321689	13.4695	4.71751	13.6435		chr11	4793683	4794230	9.09895	47.3199	14.7598		chr2	35337821	35338010	16.8303	13.5608	43.4672
	chr3	565623	565788	45.0836	12.4546	15.9897		chr11	53425446	53425666	16.5572	3.2008	19.8574		chr11	4849543	4849837	7.11575	48.5064	26.6252		chr2	35373032	35373209	3.53885	14.4137	23.4534
	chr3	770922	771166	26.5642	7.69711	8.22337		chr11	53561417	53561638	87.7284	18.8687	32.9924		chr11	4923241	4923539	14.6966	50.849	31.5779		chr2	35462516	35463049	11.2294	7.75831	54.4245
	chr3	1208528	1208693	29.7733	14.2812	13.4328		chr11	53636805	53637264	40.9378	15.4978	23.3079		chr11	4991843	4992140	3.5881	14.7712	8.27327		chr2	35859302	35859510	9.61272	17.7974	32.5088
	chr3	1382446	1382644	33.9353	12.0879	13.0604		chr11	53791504	53791681	15.5641	5.54644	22.3886		chr11	5025469	5025741	6.04129	22.4419	4.79608		chr2	35903161	35903346	8.20844	3.46374	19.3755
	chr3	1422222	1422395	19.7415	7.6222	8.7189		chr11	53825077	53825296	11.5324	5.24758	15.9098		chr11	5145313	5145511	15.0305	43.7983	23.6928		chr2	36015019	36015411	4.61643	8.30845	43.6362
	chr3	1617548	1617728	10.7833	5.87602	4.34209		chr11	53923112	53923398	17.2585	5.18509	25.3966		chr11	5148203	5148734	30.7222	119.89	78.4677		chr2	36359852	36360428	34.7366	51.8138	131.743
	chr3	1660844	1661679	50.1007	17.7619	14.8862		chr11	53935225	53936254	263.09	31.283	63.6121		chr11	5235465	5235641	3.35658	31.0754	9.43979		chr2	36664528	36664752	1.38587	2.10213	17.5951
	chr3	1778527	1778863	65.2256	19.9248	14.8288		chr11	54020854	54021365	27.7443	2.81592	12.2249		chr11	5293044	5293295	1.3618	39.9338	10.7743		chr2	37222733	37223032	13.7782	7.01561	34.1528
	chr3	1791391	1791595	31.4528	16.035	17.9379		chr11	54029038	54029254	21.8617	7.26314	12.2111		chr11	5358590	5359012	6.83538	17.2038	7.88649		chr2	37302593	37302770	3.20269	14.2558	19.5748
	chr3	1892906	1893111	40.0099	14.9491	16.668		chr11	54310044	54310448	33.46	8.60069	25.8937		chr11	5485108	5485873	5.37791	48.3125	27.0848		chr2	37328023	37328202	10.1359	24.7798	27.7917
	chr3	2012969	2013245	58.1313	13.7959	6.02286		chr11	54361218	54361406	12.1699	5.5531	18.0413		chr11	5605203	5605379	3.36095	14.0908	10.7036		chr2	37330426	37330720	11.6003	23.307	29.6814
	chr3	2264963	2265170	21.2947	6.09665	1.45765		chr11	54377829	54377994	20.7257	10.9077	15.2875		chr11	5800589	5800945	9.54267	28.1959	14.1502		chr2	37382490	37382790	8.46993	5.7289	20.1214
	chr3	2420394	2420648	19.7988	9.76146	12.5094		chr11	54402161	54402604	23.6652	2.98691	10.797		chr11	5851556	5852237	29.6382	145.044	43.7562		chr2	37443354	37443824	27.0995	14.0315	66.4427
	chr3	2636120	2636434	15.2761	7.60689	8.58377		chr11	54576326	54576523	16.6127	8.10709	15.3731		chr11	5888735	5889048	4.8641	42.793	16.9081		chr2	37445191	37445545	11.4464	12.2339	78.3552
	chr3	2775336	2775540	48.1697	25.0959	18.3322		chr11	54641846	54642031	86.7947	27.6603	60.316		chr11	5890070	5890559	13.5019	49.2596	16.8657		chr2	37457789	37457970	7.16942	4.83407	28.1495
	chr3	2917689	2918100	26.1311	7.92552	9.1489		chr11	54656599	54656815	19.8677	6.44959	12.4585		chr11	5898804	5899181	9.39652	45.1672	27.5514		chr2	37462077	37462408	11.3644	26.0918	42.1429
	chr3	3409887	3410110	32.0857	2.33698	6.28492		chr11	54666697	54667163	24.7032	4.81764	12.806		chr11	5914681	5915108	0.329429	54.7763	38.9826		chr2	37472726	37472959	11.8707	15.0789	24.0185
	chr3	3434614	3434779	15.1284	8.11811	8.19942		chr11	54696683	54697271	21.6232	1.68937	16.9624		chr11	5916398	5917793	4.77251	47.9859	46.9989		chr2	37498612	37499124	30.628	26.2069	89.8593
	chr3	3545965	3546154	34.2958	14.2667	6.91616		chr11	54850092	54850446	19.3216	1.0529	6.17524		chr11	5950631	5950901	16.0143	56.2542	34.6937		chr2	37514666	37515142	20.9128	26.9168	54.539
	chr3	3869469	3869681	32.0602	6.00241	8.88302		chr11	54854359	54854676	28.3595	9.03124	16.615		chr11	6102170	6102658	8.31405	67.7207	19.1987		chr2	37733432	37733925	8.83051	16.0767	20.6455
	chr3	3948023	3948329	25.6011	9.98802	9.76746		chr11	54883398	54883817	71.1771	7.91442	25.4021		chr11	6227939	6228199	6.07034	14.5314	12.1811		chr2	37783975	37784486	27.5909	22.5981	47.4837
	chr3	3949552	3949851	12.417	3.69551	3.85918		chr11	54892138	54892564	52.9922	11.197	31.8133		chr11	6347375	6347929	28.1877	81.3534	45.4277		chr2	37799466	37799668	5.9751	2.0206	17.6546
	chr3	4002002	4002347	16.9042	22.1988	9.85534		chr11	54899589	54899754	21.3445	3.80174	16.5102		chr11	6372940	6373448	8.0456	30.9325	13.2932		chr2	37835760	37836054	12.5731	5.25272	29.5083
	chr3	4012202	4012367	14.9573	1.26649	5.48959		chr11	54932277	54932499	26.5878	12.7848	20.8991		chr11	6482389	6482632	2.81876	16.6767	10.3211		chr2	37875841	37876689	77.1751	37.6859	168.946
	chr3	4140153	4140322	24.1073	5.37482	6.68359		chr11	54991592	54991925	81.8268	14.3229	21.5346		chr11	6650885	6651229	5.92399	25.1402	15.6493		chr2	38145328	38145718	24.4279	36.6773	70.3225
	chr3	4141555	4141722	27.7746	4.81509	7.92764		chr11	55053569	55053852	25.5728	8.08442	12.6126		chr11	7252976	7253237	8.7495	22.5227	6.21052		chr2	38146730	38147112	2.41251	6.9804	30.7506
	chr3	4154332	4154680	118.447	68.0423	62.6724		chr11	55182409	55182586	32.4074	2.17408	8.38521		chr11	7290077	7290719	15.3389	40.6706	31.1854		chr2	38207511	38207813	6.82321	5.00425	27.8222
	chr3	4196386	4196596	24.0489	20.859	10.2606		chr11	55183039	55183558	28.0432	5.55838	21.6514		chr11	7694497	7694738	4.04927	20.1689	3.79623		chr2	38214234	38214418	12.1248	7.92049	23.4762
	chr3	4208584	4208757	22.6768	8.29723	7.32852		chr11	55216518	55216683	20.8139	15.5887	19.9873		chr11	7761784	7761960	8.81472	30.3076	14.0483		chr2	38227473	38227709	9.31742	2.4057	22.5423
	chr3	4249301	4249580	30.3904	7.31524	6.4841		chr11	55235325	55235529	26.2736	9.47617	39.3216		chr11	7844075	7844803	4.47784	86.9473	19.0257		chr2	38321401	38322625	24.3373	53.9214	83.5381
	chr3	4422982	4423147	17.6367	3.83232	5.77066		chr11	55272417	55272713	94.3545	17.8852	32.8142		chr11	7846851	7847507	8.15644	130.318	106.236		chr2	38339158	38339452	2.17777	10.8674	27.1556
	chr3	4740214	4740468	4.59304	2.15887	6.16925		chr11	55619399	55619812	18.407	5.8207	15.813		chr11	7861561	7861871	6.92017	40.0164	16.9236		chr2	38385504	38385685	8.59404	35.9171	38.1129
	chr3	4988627	4988901	41.3418	10.0251	13.9718		chr11	55689679	55689966	16.3594	8.19081	14.9092		chr11	7877010	7877579	21.533	69.3623	19.8081		chr2	38507540	38507827	1.795	2.89552	34.6675
	chr3	5295870	5296070	15.7899	9.72031	8.39638		chr11	55783342	55784063	35.0261	6.40908	16.8463		chr11	7981353	7981769	8.20426	22.0419	10.8832		chr2	38512653	38512830	0	0	11.5443
	chr3	5576574	5576749	13.4784	2.88937	3.04892		chr11	55920034	55920298	22.1068	4.10057	13.4792		chr11	8120868	8121083	6.48344	14.6287	13.265		chr2	38544830	38545007	7.94679	10.3919	21.7392
	chr3	5602699	5603560	81.479	20.1981	18.7409		chr11	55953897	55954439	93.4661	15.2111	37.553		chr11	8416091	8416389	5.06501	17.042	9.80144		chr2	38563931	38565698	3.82273	29.716	68.7363
	chr3	6316728	6316959	24.9347	8.53321	12.3784		chr11	56047093	56047398	83.1169	14.0659	29.1425		chr11	8748559	8748735	4.58038	16.7916	8.32508		chr2	38695210	38695391	8.55491	17.0337	50.5431
	chr3	6897763	6898128	24.7677	2.77245	4.71319		chr11	56158204	56158501	33.6879	5.35967	16.1018		chr11	8759316	8759612	7.21356	13.5227	7.07464		chr2	39362382	39363012	23.3993	40.4404	81.8854
	chr3	7039080	7039369	30.1074	7.9939	5.40715		chr11	56169935	56170100	13.3626	3.33615	13.8844		chr11	8782865	8783177	12.266	31.663	16.1726		chr2	39486691	39486960	8.40367	4.8066	20.1355
	chr3	7095986	7096366	39.5052	5.0332	8.4727		chr11	56395144	56395396	21.2591	18.4592	20.1911		chr11	8834621	8835014	2.96136	22.6495	13.817		chr2	39551520	39551746	7.41589	16.3016	23.2123
	chr3	7500914	7501086	19.348	3.92678	2.07657		chr11	56463898	56464428	168.704	46.5152	65.3963		chr11	8966649	8966840	6.5231	18.1155	9.44249		chr2	39562004	39562403	4.46698	2.66004	24.3579
	chr3	7501973	7502224	43.457	2.71759	7.09366		chr11	56542960	56543355	30.5895	6.96893	14.6379		chr11	9230947	9231441	1.35568	53.3784	5.97538		chr2	39751765	39752073	9.22555	20.6615	29.6299
	chr3	7803689	7804036	30.0375	4.57347	4.88263		chr11	56645453	56645662	40.7067	16.8515	40.6883		chr11	9235174	9235969	15.576	185.312	94.9919		chr2	39905827	39906094	15.6851	39.4912	56.6879
	chr3	7894279	7894464	12.6679	4.4414	1.61648		chr11	56760010	56760237	89.495	33.441	45.6626		chr11	9238988	9239256	10.2905	77.3442	45.672		chr2	39991928	39992505	14.4602	49.3912	66.3147
	chr3	8180871	8181436	40.9642	7.08611	10.0912		chr11	56905190	56905362	29.742	5.27866	13.5473		chr11	10050151	10050874	10.0136	28.1373	14.8205		chr2	40044699	40045535	9.13249	32.1341	55.7334
	chr3	8221148	8221423	26.2664	5.88996	7.31923		chr11	56905943	56906361	52.4	19.2323	26.2461		chr11	10180638	10181348	6.207	66.6255	28.3962		chr2	40212946	40213501	29.7278	47.9346	75.5643
	chr3	8740398	8740580	13.4268	1.08615	4.07918		chr11	56924897	56925253	36.3331	11.6931	31.5681		chr11	10183298	10183557	4.1726	129.458	41.5539		chr2	40509728	40510271	10.9753	19.736	73.8852
	chr3	9304696	9304879	18.5757	1.25339	4.14338		chr11	56932472	56932740	16.8277	1.01849	11.5293		chr11	10186402	10188010	6.22339	121.137	12.0924		chr2	40522879	40523056	5.34543	2.12642	13.8313
	chr3	10056861	10057101	35.0915	1.94359	5.42027		chr11	56958252	56958503	24.2291	5.25852	12.3929		chr11	10325163	10325435	4.89077	14.3361	7.3386		chr2	40906925	40907102	7.1978	21.1574	29.8673
	chr3	10350279	10350444	15.2735	3.23215	3.62649		chr11	57042771	57042956	13.1639	4.29531	13.8638		chr11	10622999	10623539	16.7646	65.7296	13.3891		chr2	40989467	40989717	16.3921	43.0562	47.4949
	chr3	10392417	10392668	21.6001	7.81118	8.35031		chr11	57160593	57160891	54.9431	15.1823	27.5357		chr11	10648905	10649170	0.884693	16.6314	1.55764		chr2	41133073	41133545	5.34862	35.9068	59.4016
	chr3	10612971	10613400	16.1424	5.69119	8.91852		chr11	57179617	57179852	40.2274	12.7309	53.6082		chr11	10853975	10854682	3.15378	57.6177	43.337		chr2	41485484	41485797	4.48502	10.775	26.661
	chr3	10986675	10986857	18.1661	3.655	9.2579		chr11	57199975	57200259	15.7029	6.5454	11.929		chr11	11035395	11036612	1.93652	112.475	14.3373		chr2	41675486	41676438	9.43652	21.1521	46.771
	chr3	11123393	11123558	13.8664	0	1.98783		chr11	57261998	57262310	35.093	9.52248	65.2205		chr11	11588609	11588792	4.34937	17.0157	14.5842		chr2	41720559	41721199	23.6914	38.5805	73.7667
	chr3	11140361	11140526	16.2203	8.13369	1.97567		chr11	57434687	57434857	49.2755	13.4212	45.1462		chr11	12319027	12319203	3.08427	15.4888	5.59402		chr2	41928223	41929289	18.3532	33.4506	47.5521
	chr3	12265649	12265822	15.1734	1.52733	4.9589		chr11	57472586	57472940	82.0632	12.835	68.5893		chr11	12434801	12435345	3.49811	42.7848	17.7035		chr2	41970973	41971149	13.9844	25.5696	40.1417
	chr3	12540008	12540173	16.4041	7.24055	4.56924		chr11	57480237	57480908	33.3797	6.01749	16.5198		chr11	13727677	13728298	5.57357	25.9835	8.7522		chr2	42096818	42096995	1.84985	3.86986	14.8995
	chr3	12950133	12950349	17.0667	8.47792	8.86366		chr11	57524471	57525235	30.7086	9.30794	25.0785		chr11	13752358	13752594	10.9876	23.7432	15.1219		chr2	42513188	42513478	24.4461	16.7834	63.7131
	chr3	16235122	16235364	92.3771	16.41	5.61534		chr11	57686359	57686694	15.3634	4.32628	20.1192		chr11	13856706	13857039	16.3375	41.8007	20.7741		chr2	42700264	42701047	23.2055	65.5369	90.137
	chr3	16235981	16236301	73.36	35.4547	28.0809		chr11	57727754	57727976	14.9261	7.23376	23.2928		chr11	13958500	13959253	422.766	379.213	410.637		chr2	42733861	42734045	9.71198	17.7544	52.6577
	chr3	16390359	16390534	14.0908	2.65661	7.46986		chr11	57911142	57911319	16.8462	7.28967	26.6755		chr11	13966665	13967441	782.708	1033.21	926.223		chr2	42743098	42743785	13.6188	29.5475	41.1906
	chr3	16399968	16400439	103.752	44.6672	39.1732		chr11	57944696	57944873	11.5608	4.18149	13.6295		chr11	14312474	14312771	9.84057	23.0236	13.1474		chr2	43086386	43086823	12.7616	16.5212	61.8798
	chr3	20332080	20332373	25.8835	3.64803	9.15244		chr11	58144103	58144519	23.0049	4.86368	23.4732		chr11	15942073	15942349	0.971296	16.2462	5.49563		chr2	43367363	43367795	9.79149	21.3273	30.1018
	chr3	21667084	21667470	24.694	6.94033	8.78424		chr11	58157636	58158106	18.2931	7.57647	15.4205		chr11	15942648	15943211	1.62627	16.3746	4.4351		chr2	43470164	43470916	11.2669	37.1679	43.1831
	chr3	21667868	21668374	24.9896	5.1017	7.3149		chr11	58262872	58263101	11.1214	3.52639	9.24306		chr11	17441461	17441660	2.35464	17.8303	6.73399		chr2	43592289	43592885	84.972	88.8743	237.599
	chr3	22768173	22768384	12.0652	4.51853	6.20753		chr11	58271096	58271602	147.079	39.2442	72.5515		chr11	17442015	17442191	3.92276	17.7104	10.5062		chr2	43593845	43594921	129.391	69.061	245.705
	chr3	23780996	23781875	43.639	17.6687	12.5708		chr11	58686345	58687178	124.083	27.2303	46.6837		chr11	17443826	17444045	1.43966	19.3741	14.2249		chr2	43671758	43672121	10.7572	2.76555	79.9839
	chr3	23896704	23896882	24.5769	4.40684	3.53814		chr11	58748247	58748429	12.9584	3.52126	17.26		chr11	17451966	17452190	1.61685	17.8183	9.6361		chr2	43672693	43673148	2.59908	6.13961	61.263
	chr3	24190571	24190746	15.1643	1.9621	2.82679		chr11	58925838	58926452	111.439	23.7186	54.7828		chr11	21401929	21402475	17.3532	44.1416	22.0139		chr2	43848836	43849024	14.4859	7.5823	25.0039
	chr3	24405413	24405632	14.8876	1.60798	2.24305		chr11	59100770	59101009	14.9196	6.0641	24.19		chr11	30085789	30086426	25.8773	125.416	46.0388		chr2	44025490	44026052	45.6313	87.0547	97.7542
	chr3	24483737	24483902	13.8661	1.57354	4.29672		chr11	59168222	59169161	285.644	44.5886	97.9945		chr11	34596151	34596327	7.81953	10.289	10.0877		chr2	44039082	44039464	14.9124	34.5876	41.3632
	chr3	25017811	25018072	27.1252	3.12115	5.81913		chr11	59226192	59226357	19.242	9.30243	17.7859		chr11	35008099	35008729	45.4566	123.039	88.6596		chr2	44311245	44311446	13.138	11.1309	59.5655
	chr3	25084774	25085025	25.2964	8.89773	7.85724		chr11	59237067	59237300	9.4669	2.31484	17.099		chr11	35040308	35040539	2.54578	21.4766	8.00375		chr2	44551634	44551870	9.11093	5.13513	15.3237
	chr3	25419840	25420043	28.5751	5.89295	5.0799		chr11	59254328	59254505	20.6526	4.41002	12.9336		chr11	35129828	35130415	7.98899	9.81713	7.27926		chr2	44941339	44941585	4.23384	10.4144	28.468
	chr3	25835536	25835819	17.8957	3.60353	6.88867		chr11	59278525	59278713	24.617	6.77943	14.6284		chr11	35261421	35261914	10.9755	57.2236	38.9105		chr2	44941817	44942194	16.7296	13.3736	50.4541
	chr3	26039004	26039169	10.495	8.45632	7.62561		chr11	59284440	59284677	46.7829	7.53544	19.8347		chr11	35389529	35390094	5.98413	114.771	25.9622		chr2	44950417	44950694	9.58938	10.1613	34.2086
	chr3	26189960	26190196	18.1539	5.7234	5.14087		chr11	59313259	59313812	145.539	31.31	74.6665		chr11	35614976	35615291	9.58335	16.0158	5.31101		chr2	45188255	45188501	7.75372	5.35712	15.8057
	chr3	26382388	26382554	16.4145	0.326245	1.56675		chr11	59365623	59366392	74.1987	14.0557	17.62		chr11	35712914	35713274	6.98048	19.2844	16.5448		chr2	45761776	45762311	6.6981	6.82081	34.4826
	chr3	28993791	28994057	17.3906	6.43902	8.2908		chr11	59369190	59369435	70.4195	5.87043	14.574		chr11	35919349	35919525	2.30502	13.769	5.87975		chr2	45804120	45804701	23.9028	33.8779	59.3407
	chr3	29335514	29335938	104.636	25.043	24.7533		chr11	59428570	59428872	82.206	16.8005	26.6219		chr11	36648552	36648735	2.93855	14.0419	3.82381		chr2	46030950	46031178	3.69784	7.10207	17.443
	chr3	29897031	29897210	21.383	5.58646	8.4422		chr12	22670	22839	35.4986	9.25961	23.8675		chr11	37558740	37558954	4.15239	11.7292	8.51206		chr2	46166554	46166953	13.5656	16.5081	59.5953
	chr3	30406019	30406184	11.675	5.26396	2.09567		chr12	26301	26628	53.9731	38.0875	79.7759		chr11	39204418	39204635	5.81021	15.9431	10.4888		chr2	46253331	46253974	24.4854	22.258	104.195
	chr3	32199084	32199291	16.0148	3.06923	8.37934		chr12	42067	42380	46.4164	8.95207	18.1314		chr11	40152894	40153313	12.0141	37.0396	26.9218		chr2	46433478	46433674	6.80552	14.3443	18.7368
	chr3	33138526	33138793	30.1997	2.14635	6.93728		chr12	222730	223423	45.4078	7.66764	18.0638		chr11	40181434	40181635	6.2382	15.2977	14.0042		chr2	46472941	46473471	30.8457	58.2991	114.006
	chr3	34604995	34605466	80.3871	18.9318	8.9029		chr12	225409	225809	45.3987	22.5097	36.7357		chr11	40520857	40521179	1.23773	13.9058	5.26736		chr2	46655213	46655589	22.0812	15.4405	85.8849
	chr3	44551657	44551934	32.6774	8.8332	7.92198		chr12	246884	247174	25.9602	5.2659	23.8383		chr11	43625106	43625311	7.85129	14.7494	10.5051		chr2	46736635	46736955	18.2702	26.0228	39.6102
	chr3	44552231	44552396	28.997	4.84099	9.50264		chr12	280794	281090	49.2446	11.4737	26.5861		chr11	43670702	43670990	6.20473	16.0756	7.68711		chr2	47016418	47016817	25.5859	46.0385	46.3514
	chr3	44943422	44943683	11.18	0.933736	2.9587		chr12	353374	354061	90.8845	33.2816	45.6655		chr11	44107836	44108190	2.89369	17.5772	5.63069		chr2	47059614	47059808	4.12602	6.44456	12.5097
	chr3	46332708	46333110	27.8588	24.6517	21.6984		chr12	375398	375667	11.0952	1.81206	13.8123		chr11	44267683	44268295	46.2337	89.7715	51.5849		chr2	47375611	47376058	37.1455	58.9226	114.314
	chr3	46578518	46578839	28.1549	7.0932	9.3402		chr12	395436	395607	29.6329	6.64585	13.4726		chr11	45207997	45208392	1.09159	45.2603	38.7537		chr2	47800852	47801201	6.80479	29.1802	31.3108
	chr3	46684665	46684830	14.4119	3.51144	9.09402		chr12	422115	422354	70.6501	18.4693	29.1035		chr11	45208943	45209144	2.3555	29.5363	16.6002		chr2	47846166	47846402	15.5194	25.563	85.8581
	chr3	47055344	47055563	19.5981	7.42778	10.7836		chr12	423558	424315	305.968	40.5632	141.888		chr11	51079893	51080069	2.72351	23.9278	3.77434		chr2	47991458	47991639	1.4382	6.70582	44.3075
	chr3	47071456	47071832	16.4647	13.3759	10.5996		chr12	497576	498173	25.0377	4.77526	19.1357		chr11	51974194	51974539	4.76031	15.8769	8.33972		chr2	48153357	48153642	6.11493	20.4988	39.2557
	chr3	47245604	47245788	30.5636	4.4139	2.62717		chr12	499020	499185	23.0082	2.9485	14.995		chr11	52090217	52090419	4.53367	19.4099	9.89628		chr2	48191582	48191759	5.09502	5.43427	16.6677
	chr3	47378176	47378452	32.3866	6.5139	11.3136		chr12	582266	583124	58.3807	16.1415	71.4893		chr11	52179971	52180513	5.68641	61.0713	33.4918		chr2	48264488	48265313	11.2015	29.5911	39.6165
	chr3	47408723	47408959	22.704	7.60549	7.03123		chr12	806795	806996	17.8372	1.31027	10.8513		chr11	52301068	52301944	22.0237	143.794	27.7152		chr2	48348422	48348929	21.7845	43.3423	85.667
	chr3	48132618	48132783	13.8461	3.62484	7.75896		chr12	848654	849291	19.5539	2.66683	18.6816		chr11	52495272	52495801	18.2485	34.4546	10.3831		chr2	48535381	48535567	3.1216	11.808	20.7979
	chr3	48694776	48695218	67.6844	33.2234	5.03796		chr12	868256	868447	20.8096	12.2345	27.0328		chr11	52514262	52514482	10.695	33.5206	17.9773		chr2	48582410	48582606	9.45318	4.73281	27.6185
	chr3	48703498	48703663	17.1538	6.89325	7.31093		chr12	952403	952568	29.7779	7.75213	19.8587		chr11	52522072	52522470	3.81688	52.4778	5.15183		chr2	49042114	49042486	18.4691	20.2945	43.0241
	chr3	48725307	48725472	20.5006	11.5939	12.3718		chr12	1086016	1086432	15.6421	3.23309	26.1555		chr11	52621338	52621514	12.6799	16.3235	15.7707		chr2	49156960	49157507	14.997	26.2778	83.076
	chr3	48820442	48820615	34.9884	10.9549	9.99619		chr12	1213171	1213398	29.7552	11.8392	28.6238		chr11	53196200	53196661	7.61861	40.3693	20.5866		chr2	49262663	49263049	17.2836	19.3921	42.4423
	chr3	48852436	48852780	44.2821	15.4848	14.1555		chr12	1234733	1234955	15.0173	1.77943	8.93856		chr11	53327012	53327536	5.99306	35.954	15.5232		chr2	49379410	49379738	14.5411	21.796	56.3052
	chr3	48945849	48946067	23.8704	7.71731	9.96695		chr12	1247673	1247892	13.2747	2.90615	18.9842		chr11	53514170	53514520	15.9872	65.1818	21.7528		chr2	49461236	49461471	7.76217	31.653	36.571
	chr3	48999119	48999287	13.6069	6.41581	1.49259		chr12	1422905	1423241	28.9538	8.92183	17.8626		chr11	53555110	53555390	5.82481	17.8988	12.6791		chr2	49645218	49645395	6.24279	11.3397	34.3188
	chr3	49084110	49084275	11.1586	3.24975	5.30377		chr12	1651916	1652091	21.8288	1.4459	12.2371		chr11	53561980	53562160	37.0238	55.609	27.7147		chr2	49656113	49656654	16.909	59.5375	71.5968
	chr3	49189882	49190311	28.9329	19.1629	19.6093		chr12	1778106	1778368	19.8746	6.47108	26.0711		chr11	53606426	53606641	9.31505	39.0056	21.7562		chr2	49781765	49782124	23.4632	50.2477	108.576
	chr3	49378242	49378613	138.733	94.9536	37.2532		chr12	1798590	1799104	42.3736	13.3617	31.8225		chr11	53607574	53607888	6.81959	48.2884	27.0764		chr2	49782765	49782950	10.9153	7.05446	37.0221
	chr3	49460534	49460767	24.9943	4.87523	4.14669		chr12	1976743	1976987	22.5882	10.3923	31.9601		chr11	53747853	53748383	9.30386	44.3693	22.253		chr2	49973936	49974235	3.433	17.1434	21.6157
	chr3	49479871	49480237	34.6575	11.2238	5.18974		chr12	1992619	1992957	24.159	9.37921	25.8785		chr11	53801914	53802127	5.37746	36.4755	10.9431		chr2	50359503	50359942	16.2418	31.4864	74.2345
	chr3	49679408	49679857	82.2465	22.6508	14.9398		chr12	1998159	1998783	37.6804	5.87316	14.0744		chr11	53815216	53816021	14.6009	76.5599	29.7042		chr2	50519003	50519469	6.0658	23.6909	27.3872
	chr3	49854756	49854927	20.4701	6.31946	6.86292		chr12	2113300	2114238	63.6932	21.1762	33.7824		chr11	53882562	53883222	5.34929	32.1743	14.2785		chr2	50730805	50731381	23.7865	39.4524	127.697
	chr3	50476611	50476847	16.5066	10.2174	8.85003		chr12	2247553	2247969	71.7173	17.1237	29.718		chr11	53888267	53888707	3.52536	25.7201	10.6132		chr2	50775189	50775610	15.4826	33.492	73.8909
	chr3	50621814	50622049	24.528	6.18539	9.46732		chr12	2261440	2261758	32.5876	17.1183	54.6184		chr11	54052342	54052721	7.34839	31.3376	13.8981		chr2	51080624	51081090	20.5515	34.86	36.8876
	chr3	50638427	50638604	26.3303	1.68207	6.05967		chr12	2822378	2822662	37.3522	13.4133	40.7748		chr11	54166676	54167230	17.2491	49.1212	12.4629		chr2	51261030	51261322	4.46309	8.29162	34.4843
	chr3	50708843	50709106	17.9564	7.5138	5.88796		chr12	2992230	2992416	9.74223	1.73537	22.4586		chr11	54290068	54290364	9.07197	22.9871	8.02743		chr2	51804057	51804282	19.2158	38.0713	55.1753
	chr3	50892720	50893029	16.5345	10.9657	5.84573		chr12	3160410	3160613	21.7107	1.43591	12.3964		chr11	54301019	54301525	11.1626	40.4017	29.0206		chr2	51868575	51869279	22.9914	50.3347	78.2827
	chr3	51497112	51497461	21.0403	7.55909	3.54644		chr12	3212516	3212870	94.3743	26.1553	35.721		chr11	54360128	54360585	5.16441	22.9948	3.6758		chr2	52048168	52048416	2.2695	16.4452	30.4206
	chr3	51507268	51507815	159.951	39.6658	45.1815		chr12	3571722	3571966	38.5781	12.1355	19.74		chr11	54373046	54373461	22.0689	90.897	34.17		chr2	52282598	52283135	21.1942	21.8669	41.4467
	chr3	51518302	51518507	26.1126	5.93885	6.56305		chr12	3576476	3576705	33.662	8.52588	18.2796		chr11	54392619	54393107	5.58681	36.0737	14.4475		chr2	52416335	52416557	16.9982	9.31201	34.936
	chr3	51593037	51593202	14.3488	2.85416	7.90115		chr12	3636727	3636964	52.56	15.9577	24.6284		chr11	54419198	54419410	0.930453	13.5593	7.48922		chr2	52482973	52483826	50.8325	134.76	232.112
	chr3	51772448	51772614	14.6274	4.33425	0.739179		chr12	3989033	3989198	27.0302	6.73746	22.994		chr11	54433427	54433603	2.676	16.3362	5.44967		chr2	52707461	52707667	10.5556	18.034	21.1267
	chr3	51825881	51826118	22.2006	2.62754	6.25248		chr12	4189735	4190063	41.6207	7.50784	12.5165		chr11	54458576	54458819	6.8776	17.8578	6.52986		chr2	52746328	52746659	6.84429	25.2228	32.8663
	chr3	52001896	52002221	20.5551	5.27384	4.60538		chr12	4238944	4239256	32.0741	7.33921	29.1568		chr11	54547067	54547338	6.7108	29.0953	19.2827		chr2	52756971	52757303	5.08244	9.25124	23.1074
	chr3	52404997	52405554	27.2895	8.65387	12.0105		chr12	4239951	4240389	55.7147	13.6966	28.907		chr11	54596972	54597576	6.25767	55.1386	12.144		chr2	53023368	53023724	22.1465	12.2734	51.198
	chr3	52512875	52513040	13.5947	4.28975	3.03442		chr12	4851959	4852287	36.4808	15.7564	24.2275		chr11	54681154	54681396	3.30111	14.9272	8.01194		chr2	53025503	53025752	32.5047	17.5381	85.279
	chr3	52696971	52697318	52.7607	5.50006	10.3002		chr12	5027544	5027869	16.7693	9.82058	22.7966		chr11	54732962	54733138	4.9888	11.605	9.34293		chr2	53049803	53050128	22.8377	31.9864	91.8181
	chr3	52815706	52815889	31.3558	12.1156	6.56192		chr12	5161352	5161573	20.1416	7.56912	12.6119		chr11	54766079	54766637	4.85324	28.8977	9.75876		chr2	53164613	53165060	5.55852	24.3248	29.3631
	chr3	52836899	52837171	17.3826	6.77575	7.79098		chr12	5207783	5207992	20.1038	2.87335	14.3617		chr11	54841295	54841471	4.40078	12.6746	5.60173		chr2	53248777	53248966	6.38118	14.5858	27.7869
	chr3	52922037	52922202	36.0717	11.7059	11.6023		chr12	5309838	5310079	34.1071	5.79852	35.34		chr11	54978119	54979720	41.6449	96.6703	12.6083		chr2	53501865	53502356	39.7405	23.9362	110.332
	chr3	53603526	53603711	23.6067	9.40592	4.4166		chr12	5319635	5319884	14.6083	1.65939	17.7216		chr11	55007580	55008170	9.64081	202.647	13.8964		chr2	54026442	54026971	10.9483	24.3446	43.8611
	chr3	53766458	53767015	24.9048	2.75575	5.33374		chr12	5493816	5494665	15.9884	10.7197	21.4277		chr11	55008350	55010128	9.91935	239.218	16.3354		chr2	54534426	54534603	9.27494	6.56389	27.9691
	chr3	53851694	53852034	16.6193	1.52146	5.1536		chr12	5540980	5541528	82.9358	17.0027	64.4302		chr11	55010448	55010733	16.1201	141.853	16.9177		chr3	568306	569002	37.8175	58.9582	126.642
	chr3	54149599	54149764	16.1496	6.99638	6.75304		chr12	5557002	5557378	25.7016	15.7622	35.3914		chr11	55026044	55026224	7.34505	16.5148	8.6883		chr3	618108	618518	6.56224	22.8673	42.9956
	chr3	54198361	54198550	11.4967	6.45266	11.2843		chr12	5605780	5606012	26.4891	6.01124	13.4484		chr11	55026781	55027126	4.33395	26.6123	3.18276		chr3	832905	833087	6.16821	12.3209	35.044
	chr3	54397440	54397605	13.3381	5.19358	10.2127		chr12	5623059	5623398	13.586	3.03245	22.6817		chr11	55090102	55090519	6.11009	69.3111	29.6857		chr3	893286	893878	30.745	34.2575	89.5067
	chr3	55027870	55028035	14.6428	2.29578	2.79458		chr12	5815626	5816022	39.6877	14.2201	33.0812		chr11	55185309	55185626	6.50958	28.924	10.5771		chr3	950646	951407	27.6644	57.9375	72.9908
	chr3	55103421	55103671	17.4029	3.98001	5.64613		chr12	6038157	6038857	17.8508	3.91851	9.83998		chr11	55202616	55202792	2.41514	14.8839	2.30839		chr3	1178448	1178817	7.74943	20.9314	27.5184
	chr3	55151484	55152002	59.9922	31.3935	23.9019		chr12	6059819	6060082	9.76676	0.445278	17.5895		chr11	55213152	55213362	3.84657	26.0509	13.2716		chr3	1223342	1224493	24.4786	40.2065	83.651
	chr3	55152536	55152701	22.8012	10.7504	14.5498		chr12	6061058	6061301	25.6449	8.63785	25.1466		chr11	55239693	55239900	3.37166	17.9766	4.70138		chr3	1256098	1256529	3.77249	5.74873	23.7074
	chr3	55243920	55244465	37.9275	8.91635	7.63313		chr12	6132251	6133135	90.3237	10.9337	39.7162		chr11	55246435	55246952	6.6986	23.2833	4.19893		chr3	1499400	1499690	5.90902	13.6687	34.8124
	chr3	55250956	55251277	26.7669	9.80723	12.4527		chr12	6399829	6400291	36.5431	12.7466	42.1697		chr11	55382707	55383245	6.52334	21.9881	12.9101		chr3	1663629	1663850	11.779	14.0735	32.2213
	chr3	55330603	55330978	66.3467	5.62058	4.0556		chr12	6534617	6534850	37.2705	7.5845	17.702		chr11	55429467	55429657	17.723	46.2501	29.5914		chr3	1820560	1820774	4.47705	25.4013	35.1089
	chr3	55478564	55478928	34.8463	11.3764	13.4202		chr12	6554046	6554534	39.859	4.30786	14.8827		chr11	55436488	55436803	2.62209	32.2153	4.83884		chr3	1944142	1944532	5.27834	4.93597	19.2938
	chr3	55571321	55571533	32.9812	12.7614	13.0759		chr12	6577065	6577258	33.6157	2.10707	11.7213		chr11	55476138	55476715	6.05124	38.2341	13.3392		chr3	2338039	2338222	11.6189	33.905	64.6746
	chr3	55594604	55594771	35.0069	4.35451	8.07548		chr12	6597532	6598041	18.5967	4.27355	12.8845		chr11	55499291	55499551	12.3956	35.2126	19.6712		chr3	2408347	2408712	19.3487	41.1465	58.1679
	chr3	55654384	55654658	16.3281	6.16109	8.03571		chr12	6760595	6760834	37.3615	7.83331	28.8237		chr11	55614595	55614835	2.89055	20.682	4.61633		chr3	2602875	2603111	0.616596	14.9882	20.9031
	chr3	55757790	55759105	42.525	12.8796	17.0973		chr12	6774403	6774826	47.8901	9.16744	28.0316		chr11	55626073	55626709	24.9798	76.752	29.9981		chr3	2739982	2740269	5.95487	4.35356	18.5029
	chr3	55905249	55905531	11.3783	3.45788	4.85653		chr12	6783860	6784126	44.273	10.3228	32.269		chr11	55636647	55636984	7.97362	23.3306	19.8304		chr3	2746988	2747403	9.21967	32.4075	38.4349
	chr3	55977343	55977546	18.764	7.73522	11.598		chr12	6840943	6841474	38.4693	5.81921	18.0095		chr11	55637438	55637667	4.71119	33.7673	15.6363		chr3	2755778	2755957	8.90632	4.04293	22.9599
	chr3	56180527	56180775	47.6196	20.7829	12.5243		chr12	6849518	6849870	25.0864	5.48733	11.1826		chr11	55639198	55639625	6.74202	54.7468	9.06537		chr3	2824387	2824890	17.4101	29.1323	77.8941
	chr3	56512044	56512320	62.3191	17.6085	17.477		chr12	7055600	7056357	71.0703	24.7938	102.343		chr11	55648526	55649902	37.8674	98.7176	35.1005		chr3	2857763	2858091	9.18192	27.0771	29.4999
	chr3	56518767	56519151	47.4046	4.36159	9.30638		chr12	7060735	7060908	17.2035	3.81574	12.8123		chr11	55658952	55659576	37.8837	174.907	63.0267		chr3	3015809	3016140	33.1001	23.3694	67.3899
	chr3	56535996	56536306	26.4126	8.90993	4.52814		chr12	7123610	7124202	15.9016	3.35762	14.0975		chr11	55660437	55660637	22.6723	64.5311	36.251		chr3	3282755	3282982	3.7869	8.73952	15.4901
	chr3	56626423	56626751	34.2432	5.71953	11.4844		chr12	7305314	7305597	17.862	3.42593	14.0319		chr11	55669104	55669324	9.28655	40.9971	20.5141		chr3	3322127	3322510	13.6324	5.4206	32.1125
	chr3	56677043	56677312	31.1859	9.66053	13.2341		chr12	7670540	7670841	16.2851	4.09955	16.5053		chr11	55681431	55681615	7.18322	12.5821	5.64144		chr3	3349745	3350142	15.8284	24.0951	62.8485
	chr3	56728548	56728816	23.1171	5.75833	9.12543		chr12	7920738	7921033	21.6934	0.0647936	22.7894		chr11	55766984	55767790	30.1602	107.63	47.3592		chr3	3351404	3351784	23.4665	58.2587	117.895
	chr3	56842021	56842246	30.7574	7.99768	8.6802		chr12	7946739	7946983	24.6305	6.40201	20.2844		chr11	55797337	55797736	8.72781	25.6216	13.7273		chr3	3371028	3371586	19.001	48.0108	49.9691
	chr3	56850147	56850385	31.7365	5.25634	9.17391		chr12	9044676	9045013	61.0211	12.8861	56.8579		chr11	55943569	55943789	2.07426	32.3218	13.1518		chr3	3374485	3374849	34.0573	37.1732	71.4589
	chr3	56855308	56855754	36.672	10.4151	12.4541		chr12	9104851	9105071	10.7144	4.24515	15.154		chr11	56043082	56043448	14.4357	68.4039	20.1085		chr3	3382390	3383152	9.73696	17.0277	25.5751
	chr3	57070308	57070573	23.0538	4.2361	1.47713		chr12	9182982	9183222	12.7293	4.45518	23.0147		chr11	56056634	56057406	6.00144	40.7043	12.3743		chr3	3748774	3749109	12.5497	40.899	59.8314
	chr3	57071272	57071437	16.8645	5.70787	3.92097		chr12	9888145	9888569	32.6194	11.3505	41.8104		chr11	56383421	56383661	17.6625	33.8504	18.9827		chr3	3776838	3777058	6.98456	11.3131	44.0901
	chr3	57079174	57079349	30.4709	9.29111	8.95983		chr12	10156536	10156845	40.3258	10.5153	29.4877		chr11	56403917	56404397	13.1459	48.9083	32.4729		chr3	4363625	4363910	8.78991	14.7449	37.4156
	chr3	57150786	57151133	40.2561	5.75682	9.30137		chr12	10382596	10382813	15.8757	6.52672	18.1424		chr11	56422899	56423304	9.24823	39.2265	11.2596		chr3	4373222	4373841	5.66767	7.37223	41.5754
	chr3	57439519	57439816	15.2576	8.84072	5.98564		chr12	10466791	10466957	22.0862	1.52568	11.1496		chr11	56446850	56447485	41.6227	226.297	92.2326		chr3	4382679	4382856	0.658815	2.56857	36.2016
	chr3	57676565	57676770	33.914	12.7344	14.4755		chr12	10677083	10677458	14.4184	2.38816	19.1673		chr11	56508513	56508864	6.96447	38.84	21.153		chr3	4410591	4410885	11.7125	14.8887	50.9531
	chr3	57777738	57778206	133.35	37.6985	25.1023		chr12	10713065	10713359	21.9935	6.32807	15.5003		chr11	56509277	56509744	11.1124	48.5367	25.2251		chr3	4964642	4964899	18.9821	30.8405	32.5888
	chr3	57801418	57801583	22.3568	6.06462	6.43969		chr12	10738741	10739136	24.2981	10.8873	21.5745		chr11	56602041	56602369	9.45619	43.0203	19.4601		chr3	5163632	5164067	8.49897	13.2368	25.6087
	chr3	57848452	57848625	15.7643	2.90858	3.42994		chr12	10842053	10842280	15.7722	4.67925	18.9602		chr11	56605766	56606197	10.6759	75.9944	17.4469		chr3	5379205	5379408	4.34815	8.07005	21.9201
	chr3	58124410	58124575	13.1299	4.11549	4.22671		chr12	11024829	11025320	35.0835	4.27774	31.1732		chr11	56606466	56606785	18.3267	87.8289	42.0546		chr3	5395841	5396093	0	2.3161	18.6205
	chr3	58336902	58337151	47.601	20.9367	11.5687		chr12	11487815	11488278	18.2666	4.62837	13.7783		chr11	56606973	56607236	6.49364	47.7851	35.3021		chr3	5651708	5652287	9.3853	36.0932	54.7947
	chr3	58349153	58349715	130.838	20.7368	19.8228		chr12	11819035	11819261	16.1944	3.25086	15.8628		chr11	56609443	56609932	15.1073	58.6241	43.2054		chr3	5734498	5734922	18.9427	13.7868	56.299
	chr3	58443031	58443281	24.4316	5.53376	4.21876		chr12	11819527	11819906	14.7709	5.51425	22.6388		chr11	56668367	56668890	16.3149	49.7977	36.8024		chr3	5754482	5755184	3.01797	47.0541	48.5121
	chr3	58448552	58448727	23.8762	9.39023	5.03072		chr12	11842557	11842824	7.8008	1.32308	15.3705		chr11	56688855	56689361	12.1448	38.9566	21.8195		chr3	6889562	6890307	20.0969	66.5647	73.9576
	chr3	58554442	58554618	18.7886	12.2561	4.67069		chr12	13647192	13647401	15.4354	2.2982	9.67614		chr11	56706250	56706452	6.12821	37.3034	12.6135		chr3	7340099	7340442	6.79719	16.4405	22.8046
	chr3	58718427	58718699	20.7151	6.08894	5.53024		chr12	14589480	14589829	17.2607	5.71299	11.8263		chr11	56708498	56709033	15.6425	64.287	21.3348		chr3	7342348	7342614	7.65319	1.08984	27.242
	chr3	58762620	58763007	67.2959	35.1752	25.8717		chr12	14643326	14643491	13.1719	2.84808	15.4167		chr11	56709631	56709849	1.03835	44.6544	7.52451		chr3	7651287	7651929	5.50076	4.08025	18.6714
	chr3	58835399	58835652	17.883	7.07881	6.43224		chr12	15633174	15633351	9.9012	6.83586	13.0898		chr11	56730394	56730571	7.26822	17.8418	9.58197		chr3	7906190	7906435	9.78988	16.3927	21.5782
	chr3	58844669	58844834	12.5455	3.66511	6.50013		chr12	16297083	16297507	23.6491	0	7.42609		chr11	56822329	56822505	8.98793	32.7242	20.1467		chr3	8222808	8223031	13.1578	16.5228	30.5853
	chr3	58934804	58935056	14.5436	4.8958	7.19333		chr12	21880711	21880986	28.6577	5.28542	19.4369		chr11	56878984	56879311	2.4953	39.8699	23.6612		chr3	8650021	8650321	8.17146	4.59919	25.258
	chr3	59003705	59003883	25.8861	10.4549	11.2435		chr12	22139216	22139561	8.65845	2.4705	15.6105		chr11	56881609	56882022	18.8017	70.8001	32.2734		chr3	8673937	8674114	2.30573	4.0048	15.1782
	chr3	59148892	59149138	14.3925	2.12813	6.75378		chr12	22331710	22332070	56.3342	11.2115	30.0974		chr11	56891181	56891519	8.09057	54.5736	14.5704		chr3	9019755	9019964	11.142	4.5698	21.7885
	chr3	59542391	59542648	48.84	10.0679	14.2901		chr12	22390637	22391094	29.7095	4.58254	24.0886		chr11	56910564	56910790	23.9022	45.8872	23.5333		chr3	9541481	9541740	9.32389	6.12103	15.1748
	chr3	59598922	59599298	48.8294	13.4035	6.87973		chr12	27206778	27207071	15.8872	2.55985	14.2976		chr11	56962021	56962197	0.994426	10.8314	5.11213		chr3	10157541	10158145	12.9065	24.7108	104.184
	chr3	59717981	59718210	19.1872	7.85549	8.598		chr12	28928811	28929101	11.6075	1.21704	23.3564		chr11	57041546	57041910	5.48575	21.6139	5.50727		chr3	10640936	10641174	5.31035	8.24084	17.839
	chr3	59898542	59898707	11.7771	0.173765	3.64827		chr12	28961030	28961611	19.9752	7.91148	39.7275		chr11	57141241	57141417	5.36445	29.6512	17.4159		chr3	10689110	10689653	7.17377	12.1247	45.545
	chr3	60003412	60003577	21.8666	10.2939	8.79644		chr12	29222531	29222726	16.2696	6.48049	13.9512		chr11	57143222	57143565	5.21339	24.8622	14.2468		chr3	10691036	10691343	7.89405	10.0347	45.9598
	chr3	60049669	60050512	66.2417	10.3226	15.1097		chr12	29722355	29722567	12.2703	2.48803	12.423		chr11	57181541	57181796	10.5006	44.4021	9.52166		chr3	10795194	10795407	2.35041	2.14955	16.5669
	chr3	60070164	60071044	70.2481	29.359	26.135		chr12	29736053	29736311	41.4404	9.24923	33.5425		chr11	57235990	57236558	9.89098	38.0151	15.0244		chr3	10841316	10841753	12.3953	13.4975	105.643
	chr3	60104044	60104433	29.7839	7.1021	7.29549		chr12	31024733	31024974	22.01	8.5796	27.4177		chr11	57308154	57308629	9.96785	47.9832	17.6119		chr3	10898243	10898478	5.27947	0.657472	17.508
	chr3	60294414	60294579	19.8996	3.2276	7.55738		chr12	31744303	31744495	12.4972	4.17285	16.7266		chr11	57349994	57350408	5.35377	93.205	21.1165		chr3	11048839	11049051	2.5107	9.96751	17.5338
	chr3	60399996	60400283	28.2188	4.63704	3.49509		chr12	32188562	32189128	67.2935	30.8398	40.1885		chr11	57379681	57379945	7.10881	36.6472	11.193		chr3	11096460	11096899	15.0922	6.44929	34.8928
	chr3	60439013	60439178	17.6772	5.89766	8.00604		chr12	34901924	34902107	13.0159	1.2795	13.6642		chr11	57426420	57426836	10.6249	25.9616	18.1981		chr3	11348274	11348513	3.69967	8.21534	19.7751
	chr3	60828120	60828346	62.8277	17.884	15.417		chr12	35721533	35721917	166.677	34.6634	99.5812		chr11	57561410	57561624	8.29413	15.251	10.8552		chr3	11850529	11850764	1.68715	1.86412	17.7674
	chr3	61000190	61000453	19.2535	2.81977	7.913		chr12	36314867	36315032	16.1997	6.86148	13.1637		chr11	57650258	57650573	21.7791	57.5091	37.6267		chr3	11904297	11904582	3.76603	2.29948	24.6802
	chr3	61407793	61407963	32.1079	7.37997	5.838		chr12	36512250	36512455	23.9432	5.31249	16.1812		chr11	57657008	57658283	24.1435	139.882	29.8551		chr3	15929926	15930131	5.98841	10.5274	34.2192
	chr3	61599332	61599899	30.0645	8.73578	8.97548		chr12	36536221	36536826	58.3041	19.9935	34.8235		chr11	57659043	57659228	3.13899	107.665	6.78396		chr3	16283105	16283284	7.09143	9.64241	22.3627
	chr3	61609409	61609664	36.6142	7.5372	12.0241		chr12	36551615	36552265	37.4286	7.10088	39.4989		chr11	57662825	57663185	23.1212	147.159	38.0894		chr3	16306007	16306497	1.16613	19.9439	40.3196
	chr3	61610695	61611020	34.4186	10.1715	7.165		chr12	36557712	36557968	27.0117	2.85254	12.3897		chr11	57667866	57668307	22.4763	123.289	31.9013		chr3	16658982	16659798	18.4875	35.8742	64.6821
	chr3	61628281	61628588	23.7607	6.05463	4.19513		chr12	38276655	38277107	21.2898	1.97219	17.1966		chr11	57778441	57778756	18.0523	46.3642	25.0697		chr3	16941178	16941747	2.26617	18.718	31.0651
	chr3	61642778	61643170	96.979	24.5235	16.0939		chr12	41453018	41453190	16.4892	0	6.23637		chr11	57893898	57894149	8.05687	28.1932	11.3576		chr3	17037105	17037371	6.07603	7.73323	27.3576
	chr3	61851794	61852155	51.5063	10.3778	10.5818		chr12	41663292	41663739	22.6547	0.442956	19.4662		chr11	57929629	57930157	2.80315	25.7973	9.36283		chr3	19045290	19045467	8.6535	2.71617	19.541
	chr3	62077883	62078628	224.095	53.8837	27.0427		chr12	41737965	41738184	13.186	4.21691	13.2007		chr11	57945301	57945725	13.8012	55.5667	13.286		chr3	19469491	19470216	2.66405	34.2437	69.8189
	chr3	62355239	62355481	16.0782	5.37465	4.9516		chr12	41922755	41923046	11.0782	5.11573	10.9353		chr11	57987114	57987453	3.51659	23.449	8.32652		chr3	19919340	19919529	3.36518	0	13.228
	chr3	62430135	62430866	50.3212	7.79336	11.5278		chr12	42184052	42184419	24.2922	3.94829	9.70943		chr11	57996645	57996954	2.96561	18.4166	2.80897		chr3	20032936	20033133	4.56719	1.59284	16.4634
	chr3	62449493	62449688	48.4681	12.3029	8.27847		chr12	42252985	42253226	22.9456	9.83539	22.9468		chr11	58015269	58015851	18.7506	44.9715	31.7776		chr3	20104584	20104859	1.74116	1.26848	14.5527
	chr3	62487394	62487597	21.7783	11.7571	11.1637		chr12	42256166	42256545	25.2288	7.83284	16.1498		chr11	58092933	58093602	14.9564	40.9252	21.2049		chr3	20108148	20108437	0.430788	0	11.7822
	chr3	62869411	62869890	37.2551	8.94979	12.8774		chr12	42593497	42593787	22.8626	6.37923	25.0008		chr11	58096805	58096983	3.2665	21.8851	9.66341		chr3	20108690	20109002	0.880978	1.08232	15.6854
	chr3	62909257	62909873	38.1863	13.4158	14.1967		chr12	43363134	43363478	40.0735	10.3988	37.7738		chr11	58108090	58108500	4.41079	23.8581	5.92356		chr3	21154651	21154831	5.57841	7.99972	16.5513
	chr3	63080793	63081189	15.8691	7.48696	6.41603		chr12	44978554	44978818	22.2055	1.90436	7.33041		chr11	58111273	58111506	0.603718	32.7372	6.0059		chr3	21778683	21778930	3.33174	2.15143	19.1698
	chr3	63170651	63170816	21.6773	11.776	15.4272		chr12	45083000	45083226	19.9202	2.01694	11.288		chr11	58122957	58123266	1.28579	21.0296	7.0949		chr3	23106275	23106452	0.155291	1.59284	11.3461
	chr3	63258480	63258876	64.6107	31.9387	11.1059		chr12	45689562	45689792	14.3635	2.83157	12.1184		chr11	58174047	58174297	10.0455	24.0557	12.6856		chr3	23212761	23212938	2.26926	2.70298	18.0607
	chr3	63307598	63307919	52.5071	13.4864	14.3638		chr12	46344803	46344968	16.6277	2.62086	9.75228		chr11	58187902	58188206	9.44637	31.0874	19.2682		chr3	23589822	23590238	5.00783	0.559027	20.8018
	chr3	63403345	63403527	14.8821	3.59981	5.39104		chr12	47110085	47110497	20.5853	5.86651	30.8749		chr11	58193020	58193461	7.66718	26.0571	16.1626		chr3	24051407	24051721	5.06957	12.9784	52.1333
	chr3	63480450	63480724	23.8402	9.58677	10.0327		chr12	48276561	48276875	38.4752	9.94055	41.2176		chr11	58216313	58216652	25.2768	59.1868	40.8206		chr3	24068918	24069112	8.93997	5.0045	27.6755
	chr3	63607930	63608197	21.0289	7.33915	8.61559		chr12	48312652	48313051	25.012	1.8925	14.899		chr11	58319224	58319520	3.99655	51.9383	9.32756		chr3	24069647	24069936	10.2285	9.08482	37.0664
	chr3	63636199	63636530	57.2892	16.9225	13.4776		chr12	48379488	48379811	20.6702	1.55481	15.3498		chr11	58399104	58399381	3.66682	19.3184	5.76333		chr3	25426162	25426339	3.8912	2.50087	11.4653
	chr3	63647716	63647900	31.5533	9.64161	8.71925		chr12	48411458	48411877	24.0267	5.64773	29.3144		chr11	58427997	58430228	6.60882	317.302	21.7563		chr3	26906520	26907010	1.49424	21.2556	57.473
	chr3	63895209	63895395	29.6292	9.17437	11.2574		chr12	48448159	48448499	19.9664	5.77119	52.9502		chr11	58431840	58432378	38.6052	116.659	63.1565		chr3	26944228	26944412	0	5.914	22.0551
	chr3	63995636	63995863	29.3537	4.99088	6.18895		chr12	48759674	48760120	32.3573	1.11801	13.1783		chr11	58457179	58457615	25.1859	82.8111	62.2136		chr3	29898273	29898590	3.02192	3.2581	36.6642
	chr3	64263257	64263538	22.3852	1.64923	5.78329		chr12	48859926	48861311	84.9654	20.2743	109.779		chr11	58476095	58476640	4.11211	41.8702	17.6069		chr3	29899929	29900148	3.2665	4.12083	25.8679
	chr3	64373177	64373347	41.6226	14.561	12.6959		chr12	49134487	49134862	23.302	5.44802	20.5551		chr11	58513834	58514227	9.7461	26.3322	10.8734		chr3	29901480	29901816	1.71505	0.616279	31.8108
	chr3	64491342	64491683	61.9824	23.912	13.4466		chr12	49165985	49166778	38.4188	16.3074	32.9983		chr11	58533535	58533747	7.40723	32.254	6.74357		chr3	29907493	29907694	1.31922	4.90155	24.327
	chr3	64591821	64592209	100.619	14.0853	19.1143		chr12	49227570	49227811	28.5638	8.51692	14.7053		chr11	58557438	58557691	6.13657	20.5778	18.0354		chr3	30228346	30228637	3.47553	16.0635	33.8811
	chr3	64593393	64593807	90.679	13.8967	19.2692		chr12	49331998	49332163	15.7346	4.42025	9.5424		chr11	58580068	58580450	5.09006	29.6128	11.8224		chr3	30247166	30247343	2.69093	1.2081	17.086
	chr3	64718963	64719128	18.7575	6.84731	9.45634		chr12	49716644	49716920	8.76483	4.40371	13.7075		chr11	58600035	58600406	5.84702	50.1992	14.899		chr3	30925559	30925736	2.99018	5.50749	14.9996
	chr3	64730832	64731024	18.4017	2.5156	4.59619		chr12	50395226	50395488	14.4326	3.88048	27.9063		chr11	58616479	58616778	14.6422	33.8764	19.7806		chr3	32743968	32744181	3.60752	4.91594	15.9296
	chr3	64780140	64780321	36.7448	28.4072	18.7245		chr12	50907327	50907676	15.486	4.25845	18.5601		chr11	58663351	58663528	4.05158	13.7241	7.75876		chr3	33609531	33609980	1.19131	0.386681	25.4835
	chr3	65568679	65569053	53.9912	18.2286	18.9543		chr12	51160122	51160755	49.8445	13.4331	25.9597		chr11	58750918	58751168	6.14244	24.5469	16.2401		chr3	33610183	33610529	0.126171	2.09588	24.503
	chr3	65600423	65600802	35.6473	10.7062	11.9071		chr12	52095882	52096130	8.46959	0	16.9848		chr11	58820167	58820587	4.96103	26.3883	9.81053		chr3	34755564	34755750	1.04313	5.66227	21.9857
	chr3	65659333	65659815	67.4249	12.8811	10.5728		chr12	52136210	52136473	17.9284	5.39841	24.2894		chr11	58826583	58826921	7.90314	36.8243	11.6334		chr3	36306653	36306830	2.245	2.78318	18.4297
	chr3	65740181	65741032	205.112	54.7113	62.2048		chr12	52307417	52307645	26.3215	1.41128	31.7717		chr11	58857194	58857587	13.5148	41.3556	16.4747		chr3	36993707	36993929	1.31096	2.3392	17.5701
	chr3	65963123	65963324	21.1619	6.078	8.64442		chr12	52932968	52933307	13.4125	2.45837	15.5732		chr11	59036537	59037074	10.388	61.6647	38.7628		chr3	37004463	37004687	1.79751	0	21.9791
	chr3	66022611	66022779	15.6569	6.75595	8.964		chr12	53118075	53118240	14.7218	2.5005	17.6704		chr11	59037613	59037796	3.71299	38.6413	18.882		chr3	37041491	37041668	0	0.686829	12.4433
	chr3	66085959	66086167	14.2095	8.46663	8.16551		chr12	53461416	53461711	17.2971	5.67319	13.2999		chr11	59106652	59106875	8.81991	23.0962	8.60449		chr3	37056082	37056434	0.284787	2.99913	14.662
	chr3	66234171	66234366	31.608	10.6038	8.77378		chr12	53629019	53629250	12.9033	2.01319	7.39796		chr11	59115766	59116620	6.01748	27.1467	9.52666		chr3	37057399	37057658	2.43849	0.867147	23.3882
	chr3	66252861	66253155	20.8948	7.13556	11.2162		chr12	53675472	53675837	21.5317	7.12343	25.9681		chr11	59123679	59123872	10.9782	47.8293	22.8698		chr3	37057921	37058098	0.721646	2.6132	18.2238
	chr3	66266193	66266358	11.3884	1.85515	3.91086		chr12	53972703	53972906	31.4804	2.59182	13.1098		chr11	59125078	59125315	5.08765	61.8262	10.3969		chr3	37381922	37382099	1.17838	1.59284	11.5825
	chr3	66312077	66312339	70.3874	38.2436	14.3861		chr12	54614588	54614798	27.6877	3.94433	15.5137		chr11	59127481	59127829	10.5536	57.0775	27.36		chr3	37909862	37910208	0.600516	1.82456	19.1305
	chr3	66312798	66313199	128.071	54.0499	47.7122		chr12	54711615	54711852	12.2856	4.38666	20.0168		chr11	59260932	59261572	3.83624	53.5831	7.7161		chr3	38475181	38475525	1.22204	0.463036	23.0787
	chr3	66315902	66316125	56.346	16.7769	17.3123		chr12	55304224	55304401	6.9691	0.233977	15.8891		chr11	59298831	59299338	93.8349	175.494	171.081		chr3	38521919	38522217	0	0.906104	23.0173
	chr4	82495	82687	18.2683	6.62864	8.51106		chr12	55469461	55469630	14.9611	1.03676	11.0974		chr11	59376345	59376757	47.9421	68.6295	34.51		chr3	40778476	40778699	1.85338	0	11.4071
	chr4	330278	330593	25.0965	6.82042	7.56941		chr12	57025559	57026482	65.4915	20.2898	53.9439		chr11	59490402	59490973	8.82966	29.2401	16.1444		chr3	41308253	41308444	4.17364	0.808931	14.8788
	chr4	411227	411442	37.6506	13.7978	17.1244		chr12	57077835	57078000	23.8856	8.86311	13.6881		chr11	59523435	59523946	17.9637	33.3327	19.3794		chr3	41973248	41973425	4.83661	4.79336	18.8733
	chr4	425727	425906	28.1959	7.10355	8.96064		chr12	57959306	57959830	21.6359	8.53063	36.8726		chr11	59534988	59535347	10.2619	26.1623	15.5372		chr3	42445746	42445984	11.2204	4.14455	24.6115
	chr4	455406	455642	45.7461	12.6324	7.31855		chr12	58109540	58109748	119.416	20.9437	73.9825		chr12	16374	16748	11.7584	39.0708	12.0877		chr3	43246383	43246658	4.55335	2.53373	18.9331
	chr4	517718	518338	106.158	44.1012	26.4769		chr12	58351333	58351969	70.2024	14.3571	45.1168		chr12	39007	39223	13.6014	19.6013	12.8896		chr3	44175494	44175712	1.91954	6.54448	17.6937
	chr4	602684	602849	13.8568	4.6634	10.1409		chr12	58399518	58399684	14.7092	1.73289	7.00281		chr12	122963	123237	10.7148	37.571	21.6658		chr3	46080641	46080897	2.61974	3.10256	18.7775
	chr4	612575	612796	20.0337	5.51924	8.68569		chr12	58469657	58469912	14.7818	6.04533	23.2082		chr12	147038	147341	7.1664	21.1689	14.9658		chr3	46895324	46895728	5.16189	10.9453	31.9017
	chr4	854816	855437	60.5828	4.5196	10.0258		chr12	58624287	58624478	14.3793	1.89915	12.2147		chr12	183164	183441	8.85064	39.9346	9.24759		chr3	47267417	47267798	20.5399	34.7902	35.2122
	chr4	1069575	1069740	16.6188	3.91435	5.20121		chr12	58637212	58637377	11.8968	1.83817	7.63909		chr12	221788	222224	9.4363	42.3504	29.6804		chr3	47661434	47661671	5.84796	1.91436	18.5532
	chr4	1111136	1111319	22.4613	3.123	7.78281		chr12	58690291	58690468	9.56123	3.74786	15.266		chr12	242681	243333	10.6356	32.131	25.8753		chr3	47777906	47778152	5.69106	1.65506	15.0635
	chr4	1285970	1286135	27.4594	8.62733	7.88435		chr12	58691578	58691948	37.2311	10.3357	32.9632		chr12	362165	362346	8.45385	41.7479	15.4395		chr3	47966755	47966937	9.29874	13.9702	17.7392
	chr4	1365017	1365224	15.9751	2.10834	3.76815		chr12	59147236	59147494	19.9972	4.66924	17.0585		chr12	411642	411910	18.9961	42.4735	5.97638		chr3	48088961	48089463	8.53691	45.5405	59.979
	chr4	1614845	1615171	25.0023	8.10711	11.1524		chr12	59166729	59166950	17.5808	5.23453	15.0953		chr12	412707	413002	14.5652	52.6742	14.4907		chr3	48091077	48091381	18.7572	23.7926	76.7308
	chr4	1640406	1640579	38.6282	13.1226	10.6415		chr12	59171680	59172038	50.8606	23.7255	74.6207		chr12	495981	496389	3.64636	22.5066	13.9762		chr3	48106283	48106548	9.38121	8.9859	45.1021
	chr4	1953584	1953783	18.2908	4.57269	8.05833		chr12	59420155	59420415	20.9837	10.1112	16.5289		chr12	543146	543589	8.54472	52.0544	13.4097		chr3	48156805	48157083	10.9305	11.6875	20.4635
	chr4	2459240	2459593	28.362	6.28453	11.013		chr12	60131139	60131304	12.9149	1.00397	6.41671		chr12	655766	656193	7.66418	62.1323	22.732		chr3	48523656	48524148	29.0702	32.4985	113.379
	chr4	2656602	2656875	39.5928	14.2765	8.49906		chr12	60143592	60143840	41.0451	2.44802	26.5998		chr12	729481	729832	7.50506	35.7742	10.392		chr3	48524734	48525043	6.19715	43.4754	45.1968
	chr4	2667718	2667893	22.112	5.73958	2.35445		chr12	60280979	60281206	11.9653	3.99576	12.4986		chr12	783952	784130	6.35944	25.8423	8.96979		chr3	48720249	48720450	2.11025	13.2792	28.1492
	chr4	2956297	2956907	36.4794	7.42498	7.94991		chr12	60467175	60467340	20.895	0.579216	14.2114		chr12	830671	830876	3.55369	17.8161	1.33349		chr3	49013453	49014912	30.7778	94.6648	143.463
	chr4	3083624	3083791	15.4377	8.58385	8.93623		chr12	60770089	60770388	27.8642	5.83298	19.3709		chr12	900390	900866	4.52606	39.795	13.6494		chr3	49213559	49214167	13.6709	25.8136	45.9023
	chr4	3164533	3164939	31.6948	11.127	10.6974		chr12	60911502	60911701	15.6516	9.67849	24.075		chr12	934821	935270	11.5559	48.6232	26.0191		chr3	49313471	49313688	20.4992	20.0606	48.1614
	chr4	3247453	3247618	21.5732	13.0133	9.244		chr12	61213651	61213938	34.3176	5.78611	54.0309		chr12	965393	965673	4.13252	15.0957	10.5688		chr3	49623349	49623977	23.7729	62.7646	87.7088
	chr4	3320490	3320685	14.8521	9.49024	8.22105		chr12	61214646	61214906	21.6774	3.32468	58.3002		chr12	1113531	1113708	3.72748	54.4919	43.3483		chr3	50068315	50068495	2.53816	4.66061	19.7489
	chr4	3471365	3471555	24.4712	10.1622	3.99938		chr12	61394182	61394406	55.5405	3.68527	32.0714		chr12	1161772	1161961	1.29177	13.4386	1.8567		chr3	50770665	50771097	5.43799	14.0056	23.4115
	chr4	3896773	3896938	11.5839	4.25842	4.0852		chr12	61395401	61395657	12.7904	5.13833	17.9257		chr12	1407206	1407563	62.1133	79.3841	48.6734		chr3	50976571	50976802	6.80711	6.51814	17.8491
	chr4	3897333	3897694	42.5745	18.2514	11.8347		chr12	61476303	61477055	79.2691	30.4943	116.509		chr12	1418585	1418999	7.08094	42.8535	17.8658		chr3	51007988	51008283	15.1377	8.98629	26.1093
	chr4	4057835	4058612	138.703	73.5406	51.5577		chr12	61480601	61481262	47.6768	18.8616	77.645		chr12	1556757	1556987	13.0948	69.5893	37.3298		chr3	51027964	51028192	5.12205	4.79168	31.083
	chr4	4263700	4263926	15.1037	2.76588	4.23992		chr12	61591834	61592164	20.8909	13.9492	30.3287		chr12	1632259	1633253	12.646	43.0173	22.1135		chr3	51063592	51063894	6.03547	1.38187	17.9626
	chr4	4323214	4323408	18.6759	16.362	8.28971		chr12	61605499	61606086	43.7142	6.88711	25.3929		chr12	1638398	1638923	21.9523	64.3383	25.1642		chr3	51137585	51137766	11.576	7.09628	23.2966
	chr4	4371317	4371482	16.2781	4.92892	10.0397		chr12	61684023	61684429	75.5423	7.85989	56.2868		chr12	1906309	1906636	4.3191	29.4824	2.44282		chr3	51191946	51192156	2.30766	14.1369	25.8532
	chr4	4432948	4433330	28.4682	8.63561	8.94498		chr12	62131966	62132311	21.3	9.5207	20.856		chr12	2003947	2004488	11.0288	34.8004	26.0985		chr3	51202361	51202563	6.70351	1.59284	21.3158
	chr4	4640321	4640504	17.8523	8.38676	12.4311		chr12	62246133	62246563	22.5585	5.36729	22.1239		chr12	2038455	2039251	7.69481	35.3625	18.5054		chr3	51334439	51334674	5.65596	6.70291	27.6901
	chr4	4661754	4662073	26.1092	5.16007	7.71586		chr12	62304914	62305265	28.2539	10.7756	26.1078		chr12	2140432	2140810	4.13429	25.5143	12.0208		chr3	51395689	51395978	4.36202	3.55901	19.1895
	chr4	4763652	4763822	30.365	10.7355	7.55094		chr12	62341657	62341989	29.1252	2.09191	10.6288		chr12	2147279	2147455	3.69062	16.0197	7.6083		chr3	51486434	51486622	5.53485	6.22345	18.096
	chr4	5117920	5118639	141.006	17.0303	20.2909		chr12	62378410	62378812	55.5657	19.4479	55.5574		chr12	2153196	2153722	16.2253	86.3707	39.9336		chr3	51487803	51488008	7.40546	10.7438	25.4029
	chr4	5184274	5184566	16.0493	4.7305	9.12393		chr12	62381533	62381867	19.776	4.69823	22.5367		chr12	2178955	2179199	2.42827	22.9641	7.62813		chr3	51532430	51533071	59.7646	35.404	113.59
	chr4	5237022	5237190	26.1539	9.50384	12.5807		chr12	62410339	62410581	51.8699	15.683	23.5663		chr12	2184572	2184911	6.6518	23.2347	15.626		chr3	51601981	51602427	2.09939	2.66876	13.4622
	chr4	5823608	5823812	17.6121	4.25295	8.86381		chr12	62976871	62977061	23.2023	4.04172	24.7404		chr12	2219892	2220136	5.53924	13.797	13.7104		chr3	51604790	51605020	0	1.66767	14.2289
	chr4	6141028	6141200	29.7213	7.28286	9.03092		chr12	63250410	63250575	22.8831	2.54633	17.7222		chr12	2302082	2302821	1.91675	48.8017	17.0072		chr3	51627551	51627838	5.14183	3.95349	22.956
	chr4	6149343	6150587	81.7953	9.55356	14.8379		chr12	63320147	63320438	11.8423	3.55133	23.7029		chr12	2325245	2325532	6.50039	28.6683	16.5121		chr3	51674218	51674688	5.68156	13.2739	41.8662
	chr4	6189843	6190058	17.3469	2.82269	3.36473		chr12	63439733	63439908	17.8255	2.29024	12.1621		chr12	2350840	2351272	10.8988	43.099	24.3685		chr3	51805730	51806669	16.5966	20.9279	47.415
	chr4	6251920	6252134	26.8245	8.48588	11.6268		chr12	63544642	63545082	37.304	5.87265	32.2929		chr12	2433997	2434200	2.4156	19.7496	15.0059		chr3	51847886	51848063	7.97903	7.71562	19.2131
	chr4	6687842	6688171	35.7389	12.4578	9.64007		chr12	63779710	63779990	14.3071	0.910196	7.55707		chr12	2491027	2491237	3.55316	20.525	12.8595		chr3	51932194	51932403	3.3033	6.95943	23.6161
	chr4	6717120	6717319	16.9474	7.93822	11.249		chr12	63831707	63832208	55.7942	17.0017	111.82		chr12	2531737	2532090	19.0476	47.6966	27.8959		chr3	52153918	52154202	1.7051	4.97339	16.4218
	chr4	6721458	6721731	19.4546	4.19573	6.44099		chr12	63840593	63840763	20.2101	3.83797	16.6141		chr12	2586745	2586928	5.70468	23.2773	11.1422		chr3	52156221	52156489	1.01351	4.56607	17.7547
	chr4	6740370	6740564	18.9618	0.0328421	1.68784		chr12	63927400	63927721	14.2232	1.52359	24.8506		chr12	2696932	2697194	6.53837	23.5218	10.1522		chr3	52241017	52241262	5.72002	5.32979	12.7243
	chr4	7111527	7112177	132.37	27.7808	21.3303		chr12	63963165	63963437	23.1937	7.86677	20.3435		chr12	2753944	2754291	9.6741	36.8406	23.0848		chr3	52406568	52407173	40.8565	44.1855	80.8988
	chr4	7261335	7261861	35.0317	9.28172	10.6403		chr12	64034728	64034905	29.9011	10.3164	24.5572		chr12	2763977	2764422	8.14958	48.4828	26.3546		chr3	52431686	52431933	1.53574	3.5506	26.0788
	chr4	7616117	7616282	16.8956	1.83415	6.35764		chr12	64177419	64178018	22.7567	6.39414	26.6252		chr12	2776473	2776649	2.90363	18.1083	2.30555		chr3	52660862	52661081	9.63816	14.5293	41.8943
	chr4	11369101	11369325	16.1122	1.06071	5.32471		chr12	64471563	64471904	18.2615	2.46841	9.23228		chr12	2857837	2858051	2.18033	27.3129	16.1259		chr3	52676743	52676990	6.28489	5.87696	12.5618
	chr4	11978126	11978502	17.4181	3.37661	6.10033		chr12	64892681	64893090	64.2912	21.7082	45.5151		chr12	2859187	2859669	18.1554	48.847	34.9987		chr3	53933612	53933865	7.8458	6.04198	19.4874
	chr4	15082252	15082447	13.7017	0	1.63294		chr12	64894838	64895312	45.5244	13.3714	21.1752		chr12	3039229	3039473	4.90153	41.9299	12.1954		chr3	54567234	54567469	6.26073	5.11497	21.816
	chr4	15102247	15102533	18.1066	4.13888	6.22445		chr12	65032538	65032748	19.0996	1.49257	19.1627		chr12	3043546	3043722	7.42899	18.0092	6.10366		chr3	55389853	55390095	8.43225	6.08979	18.4499
	chr4	15116292	15116752	16.4778	6.58183	3.39775		chr12	65055496	65055665	28.0528	9.52487	20.4102		chr12	3115781	3115971	4.62528	22.3666	14.8516		chr3	55460101	55460394	7.2885	13.5224	23.8956
	chr4	15818453	15818729	20.3878	6.42655	7.56462		chr12	65146773	65147355	88.4935	28.5712	75.4986		chr12	3245923	3246112	5.95625	13.7128	10.5874		chr3	55656259	55656436	4.2858	5.33058	13.5241
	chr4	17221973	17222227	16.8774	5.40287	7.12145		chr12	65163842	65164342	41.7008	27.2011	44.4137		chr12	3296268	3296509	3.7764	15.794	6.15172		chr3	55784142	55784362	8.62949	28.8867	45.9234
	chr4	17862758	17862932	15.201	6.37742	10.4107		chr12	65174763	65175199	67.5302	16.3538	32.345		chr12	3317705	3318072	4.19237	30.2419	6.50551		chr3	55838329	55838506	2.37392	2.42648	14.6891
	chr4	17878536	17878740	12.4065	4.78951	5.59482		chr12	65348004	65348207	12.6539	5.90644	17.5733		chr12	3352086	3352275	8.59148	23.654	9.97831		chr3	55917297	55917914	14.96	21.2798	38.4943
	chr4	17969150	17969513	36.0601	4.34902	7.6598		chr12	65443498	65443892	38.4668	8.21916	21.947		chr12	3401308	3401484	5.51946	13.4314	8.86493		chr3	56114506	56114773	3.3048	6.56061	16.3933
	chr4	18800223	18800586	44.6549	13.7194	9.81315		chr12	65543505	65543747	12.0135	2.97054	25.0979		chr12	3486815	3487206	7.41251	77.9127	32.4393		chr3	56128024	56128539	12.0494	32.5597	34.3405
	chr4	18832340	18832681	27.5013	6.86481	10.0196		chr12	65543899	65544186	17.2167	6.22567	28.4352		chr12	3545726	3545904	5.75463	69.4614	14.9011		chr3	56163748	56163972	7.39658	2.5573	24.6858
	chr4	19184331	19184496	12.4231	3.93273	5.62774		chr12	65577300	65577565	26.1357	8.09628	13.0613		chr12	3559207	3559586	3.60723	57.3835	24.4349		chr3	56190223	56190406	5.72486	18.1185	25.8409
	chr4	19566818	19567041	20.087	4.9886	9.36184		chr12	65745015	65745280	25.7942	3.92111	13.7412		chr12	3833681	3833980	2.88666	53.0145	7.84531		chr3	56255670	56256251	19.1409	14.548	131.596
	chr4	19815820	19816180	30.7684	2.9736	7.52538		chr12	66138168	66138358	24.5297	11.5955	16.0791		chr12	3867994	3868367	6.03099	59.0872	11.4323		chr3	56514896	56515322	10.3904	41.4169	56.7731
	chr4	19930669	19930834	20.5936	3.79405	7.33497		chr12	66149215	66149524	27.4121	5.70408	11.7687		chr12	3919375	3919741	5.70983	22.2404	14.8653		chr3	56651541	56651908	8.55519	2.06011	20.9673
	chr4	20424514	20425028	19.713	4.80603	8.32796		chr12	66224737	66225009	8.39583	2.36717	15.7044		chr12	3980553	3981204	10.928	34.4942	18.5877		chr3	56678979	56679339	24.9868	51.4801	54.5388
	chr4	20807584	20807816	28.5117	7.62169	4.68554		chr12	66250690	66250956	21.7578	6.53029	17.1686		chr12	4159994	4160440	5.85653	46.6474	17.4965		chr3	57027278	57027464	8.58508	15.0332	32.7472
	chr4	21392474	21392669	18.6126	8.74878	1.25401		chr12	66291150	66291427	35.0095	11.5497	25.1788		chr12	4204519	4204770	4.25134	19.6652	9.83382		chr3	57113233	57113556	8.11813	17.5927	32.9125
	chr4	21392928	21393432	16.3457	3.22434	7.36215		chr12	66341590	66341766	33.0485	7.64577	18.8426		chr12	4519111	4519622	21.0867	113.077	34.8318		chr3	57124811	57124988	3.37868	12.1538	22.786
	chr4	21404013	21404217	21.0343	7.8756	11.1724		chr12	66398897	66399105	15.4685	4.44256	27.8615		chr12	4534261	4534645	6.83216	34.1422	11.8693		chr3	57216192	57216672	3.56438	18.6751	39.2875
	chr4	22683939	22684149	18.094	1.20601	4.28751		chr12	66451309	66451482	32.7609	10.8325	23.4481		chr12	4538156	4538530	21.6959	60.9766	33.9335		chr3	57224199	57224617	9.6765	33.6006	41.788
	chr4	22989012	22989206	14.456	0.131369	2.65611		chr12	66451761	66452024	29.5197	5.02631	20.7298		chr12	4545776	4546004	3.07719	19.9616	6.84473		chr3	57298473	57298760	14.7051	28.1198	59.412
	chr4	23741876	23742055	11.1583	4.47131	4.63146		chr12	66469996	66470184	16.5971	1.2553	8.95874		chr12	4721385	4721561	0.613874	17.1403	10.4655		chr3	57513329	57513527	8.43165	14.4421	54.4592
	chr4	23835269	23835772	57.9481	30.1123	29.8166		chr12	66658806	66659161	46.5849	11.3448	39.7414		chr12	4895543	4895914	8.9671	46.4126	18.2761		chr3	57513989	57514203	7.19371	16.2264	35.9894
	chr4	25139629	25139880	33.3124	9.92391	12.3515		chr12	66700621	66701012	39.1362	4.72984	11.9053		chr12	4970625	4970820	2.93277	17.2936	10.9629		chr3	57902260	57902499	10.5356	5.92743	22.119
	chr4	27348813	27348988	16.083	9.49494	13.1216		chr12	66823102	66823584	22.3728	5.049	16.4111		chr12	4988337	4988515	1.67622	37.7617	25.9767		chr3	57978268	57978447	4.42091	9.38764	17.7153
	chr4	29058128	29058293	12.6173	1.52643	1.82461		chr12	66872367	66872680	22.1848	9.82735	21.3067		chr12	4996399	4996804	6.74318	42.7415	7.92019		chr3	58251311	58251676	17.6777	28.1355	35.6969
	chr4	29935454	29935642	16.9032	8.20153	4.52389		chr12	67030279	67030614	81.7825	15.1745	43.5758		chr12	4998693	4999098	31.3607	76.9337	33.2713		chr3	58480996	58481436	15.2386	24.6722	66.0436
	chr4	31228832	31229076	31.7172	5.22627	9.95387		chr12	67032135	67032997	70.8446	35.0579	59.6978		chr12	5043941	5044177	5.86243	31.5244	16.1456		chr3	58521648	58522174	6.72189	31.3433	55.0847
	chr4	32984290	32984470	11.4581	9.20324	11.1682		chr12	67076982	67077306	21.0473	5.61783	12.2681		chr12	5070628	5071138	6.35401	51.0423	15.8046		chr3	58556036	58556213	8.46596	5.829	20.999
	chr4	36327324	36327701	16.3807	3.79502	9.28093		chr12	67181683	67182810	44.881	6.73518	33.2615		chr12	5081316	5081612	13.7148	49.7461	13.1955		chr3	58574512	58574910	5.65256	9.17904	52.817
	chr4	36333591	36333845	15.8751	1.72687	3.69908		chr12	67240265	67241026	253.929	45.4841	102.207		chr12	5124522	5124706	7.53388	20.0144	5.16218		chr3	58642750	58642927	8.50524	22.168	54.2516
	chr4	38434607	38434884	17.1231	0.960307	2.31306		chr12	67249100	67249374	38.9809	7.24656	18.1497		chr12	5175997	5176301	2.65777	17.7101	12.3263		chr3	58742484	58742661	13.0371	8.7785	24.6617
	chr4	39184174	39184339	15.8777	4.08625	5.62257		chr12	67313037	67313571	90.4802	32.0858	41.1909		chr12	5201408	5201651	12.0909	22.2997	15.5483		chr3	58836649	58837225	6.89868	10.2975	25.3784
	chr4	39963087	39963441	25.346	4.50891	10.0187		chr12	67350523	67350704	22.5439	5.85547	36.5891		chr12	5209169	5209436	3.24017	19.4129	8.3382		chr3	58863601	58863814	6.86427	10.8569	30.0286
	chr4	40578222	40578509	26.7559	2.96556	8.21865		chr12	67543602	67543801	15.6259	8.43489	23.0613		chr12	5238866	5239153	6.769	27.9803	15.3355		chr3	58949385	58949571	3.42341	16.7294	29.9443
	chr4	40607467	40607642	12.3753	0	3.64009		chr12	67597339	67597644	38.7022	11.3939	15.5422		chr12	5243840	5244299	8.70317	38.7579	9.87225		chr3	59210814	59211578	21.0715	42.3716	44.6526
	chr4	40828140	40828305	10.2179	1.32404	3.4905		chr12	67781385	67781604	19.7679	6.80943	16.9914		chr12	5491146	5491590	7.12263	40.4155	19.1082		chr3	59370393	59370665	6.9917	17.286	33.499
	chr4	42031566	42031784	16.0126	3.1214	0.292041		chr12	67815604	67815961	33.9274	6.23436	13.9889		chr12	5579813	5580108	10.3865	21.8553	4.90264		chr3	59390960	59391193	3.08243	8.87406	22.1003
	chr4	42036630	42037036	18.0824	0.543031	0.563648		chr12	67897008	67897305	25.5417	9.1788	17.682		chr12	5585520	5586426	8.83085	60.8786	40.5489		chr3	59408508	59408805	14.299	13.0848	44.1649
	chr4	42171552	42171817	22.1545	4.51245	10.317		chr12	67955881	67956046	25.0216	9.33388	20.6355		chr12	5704789	5705294	7.69509	49.1445	10.3797		chr3	59545120	59545678	20.0648	23.501	82.9201
	chr4	43080975	43081211	12.9407	1.48117	3.20857		chr12	67976083	67976248	18.7952	8.49803	12.9613		chr12	5707759	5707956	1.99717	23.8823	4.08654		chr3	59576313	59577066	180.653	113.374	371.834
	chr4	43081470	43081635	13.0768	1.39977	3.97618		chr12	68220585	68220779	8.35069	2.36151	16.253		chr12	5718426	5718799	3.42549	17.1137	7.10781		chr3	59584632	59585011	32.2062	33.387	96.9072
	chr4	43747133	43747477	28.5082	3.51176	3.4506		chr12	68344424	68344701	44.8425	11.5754	21.6489		chr12	5796915	5797252	6.75932	28.0923	6.95569		chr3	59708818	59709006	5.02365	22.5612	39.2934
	chr4	43976384	43976549	16.1563	0.526354	3.17512		chr12	68398519	68398697	27.9348	8.68131	23.4521		chr12	5912581	5912881	4.50806	15.0619	6.68388		chr3	59790986	59791266	9.69615	16.6491	25.6456
	chr4	43990159	43990521	34.899	16.903	16.1217		chr12	68413376	68413818	30.7085	8.17461	19.4316		chr12	5943767	5944089	4.33557	31.1262	12.9107		chr3	59833520	59834220	12.6483	31.4766	32.4837
	chr4	45711468	45711910	44.1943	7.7635	11.5376		chr12	68438977	68439236	15.1642	5.8068	12.349		chr12	5988726	5989028	3.79008	24.5968	17.3009		chr3	59839618	59840529	18.6036	59.8118	65.2603
	chr4	45827120	45827460	18.673	5.36115	8.93893		chr12	68500429	68500606	11.138	1.83266	16.9319		chr12	5999202	6000694	29.9128	197.261	23.9329		chr3	59900082	59900490	16.2363	8.37587	30.8988
	chr4	45924342	45924591	30.4692	4.40976	5.22424		chr12	68663617	68664522	40.8069	21.5167	81.5793		chr12	6130376	6131285	7.05738	23.6691	11.0837		chr3	59951342	59951811	29.6181	46.6337	88.3618
	chr4	48239848	48240148	13.5156	1.53975	1.87195		chr12	68686223	68686453	11.9112	8.83694	14.1289		chr12	6288439	6288628	1.61685	19.2232	13.5044		chr3	60201538	60201725	11.5321	5.90454	27.6501
	chr4	48293457	48293901	40.7027	0.913204	6.74498		chr12	68813494	68813676	21.4479	4.06538	16.2483		chr12	6462347	6462670	3.30664	23.0143	12.2805		chr3	60494998	60495198	0.711415	0.143356	12.8512
	chr4	48324916	48325230	18.8751	6.74208	2.14507		chr12	69080995	69081360	52.0423	15.2444	28.4006		chr12	6588360	6588663	10.436	17.654	5.71267		chr3	60741508	60741741	3.08593	8.52279	20.6866
	chr4	48888539	48888704	14.1705	5.43923	0.648927		chr12	69132295	69132460	13.5398	5.2423	11.4656		chr12	6610125	6610358	9.63309	21.8686	6.89022		chr3	60836709	60837234	71.3508	121.427	180.1
	chr4	49465747	49466089	13.2564	5.43059	8.21501		chr12	69310905	69311090	16.4005	1.24845	6.63457		chr12	6808607	6808783	11.2994	14.0915	8.54331		chr3	61019550	61019825	7.57486	18.4571	52.0335
	chr4	49504171	49504406	13.492	0.854035	1.90022		chr12	69391492	69391919	37.9049	18.2796	37.7163		chr12	6817263	6817674	8.41965	24.6728	17.2494		chr3	61020495	61020846	19.6136	45.3364	87.4062
	chr4	49753865	49754262	24.2435	3.90571	2.69203		chr12	69560735	69560947	21.2836	3.98204	32.707		chr12	6886195	6886373	4.95045	14.0848	10.7161		chr3	61050466	61050838	11.9492	26.5131	91.7867
	chr4	49821568	49821733	13.7435	0	0.541405		chr12	69619114	69619904	314.525	52.3589	98.3189		chr12	7388973	7389210	12.4991	15.1877	9.15678		chr3	61387046	61387244	4.36909	10.5263	19.0368
	chr4	50999286	50999528	13.8101	1.82232	3.5901		chr12	69654076	69654337	19.088	7.24491	15.9119		chr12	7928929	7929330	17.2728	54.3828	31.0857		chr3	61483944	61484680	25.1671	18.2157	61.9486
	chr4	51004094	51004491	45.2377	14.1865	16.1272		chr12	69677574	69677748	59.0563	8.35343	31.3202		chr12	7965494	7965837	4.5068	29.5364	12.379		chr3	61491156	61491427	10.3376	13.5792	46.7986
	chr4	51033752	51033917	20.0467	5.29015	8.82942		chr12	69711652	69712399	45.397	8.97405	15.7065		chr12	9162605	9162939	11.9837	30.383	17.3526		chr3	61540125	61540647	33.2496	61.7216	154.884
	chr4	51136320	51136558	20.68	4.20186	7.53923		chr12	69797280	69797461	28.3815	10.1258	20.1398		chr12	9342615	9343043	1.17645	31.5359	5.77604		chr3	61556636	61556924	20.2862	61.2201	119.358
	chr4	51250384	51250563	17.9305	3.09419	8.18258		chr12	69841117	69841475	24.3269	3.90742	18.8028		chr12	9913411	9913770	1.43841	23.1963	17.1415		chr3	61698059	61698331	5.775	2.66986	18.1191
	chr4	51417221	51417448	34.6898	20.9209	11.6013		chr12	69847235	69847477	65.0414	11.2738	18.9364		chr12	10569315	10569747	10.8287	34.7525	18.0169		chr3	61701925	61702173	5.57908	5.51824	21.5058
	chr4	51645344	51645543	17.3803	3.79998	4.93895		chr12	69849880	69850503	231.684	31.2835	51.8498		chr12	10777372	10777663	7.40169	17.2296	12.8985		chr3	61709484	61710046	7.67299	16.3034	37.1798
	chr4	51863351	51863571	53.1501	4.17826	5.9077		chr12	69870354	69870524	63.0065	5.07581	36.2611		chr12	12276243	12276501	3.14432	14.393	5.13818		chr3	61913098	61913747	11.5694	11.0225	26.3733
	chr4	51943663	51944389	41.773	13.8154	7.6457		chr12	69999126	69999905	284.955	34.3749	68.5843		chr12	12741358	12741630	1.2165	15.2074	7.77416		chr3	61967973	61968209	3.63227	4.69777	34.1018
	chr4	52346738	52346918	20.507	6.06795	8.75585		chr12	70279887	70280085	22.5546	6.69421	12.818		chr12	14896524	14896742	5.26805	17.9131	4.50179		chr3	61969415	61969611	7.63517	12.4479	27.6434
	chr4	52426205	52426585	23.9634	6.47213	9.96986		chr12	70284068	70284305	33.4678	12.1072	22.8218		chr12	15659102	15659791	34.1219	119.176	38.8816		chr3	61970992	61971281	10.6588	33.3367	42.0761
	chr4	52779888	52780053	11.3004	5.21097	5.31946		chr12	70316656	70316833	8.23962	1.38586	13.5132		chr12	24307752	24307938	8.13329	21.0902	8.53747		chr3	62004083	62004260	4.90325	13.7692	36.0822
	chr4	52871615	52872979	119.335	96.3911	20.7525		chr2	1333671	1334380	25.0212	5.86966	10.5447		chr12	24448947	24449236	4.71775	11.2808	6.1075		chr3	62188810	62189238	6.86009	9.89937	82.0395
	chr4	52953254	52953447	14.9711	7.82991	7.33445		chr2	2190893	2191217	8.83597	2.53798	14.0436		chr12	28680214	28680414	6.22778	13.4331	6.7409		chr3	62366828	62367252	30.7992	21.1488	89.0983
	chr4	53277035	53277240	50.4583	9.42374	5.77725		chr2	3693091	3693315	20.9557	1.8836	22.9218		chr12	29552462	29552760	3.08046	14.751	5.47383		chr3	62367882	62368359	47.2976	26.9644	87.8369
	chr4	53348263	53348513	20.5426	7.6297	9.68315		chr2	4481684	4482106	15.5344	4.62826	21.162		chr12	30009060	30009546	10.7418	38.6804	17.5418		chr3	62553917	62554343	35.4908	76.9826	121
	chr4	53538014	53538244	43.6979	14.4961	13.5366		chr2	4589387	4589552	11.2556	0	4.88066		chr12	35150629	35150967	3.13561	23.368	9.61274		chr3	62933473	62933685	5.26864	19.0209	25.6643
	chr4	53918636	53919021	48.2215	10.7638	12.5502		chr2	5177397	5177562	12.9467	0	8.44976		chr12	35172846	35173070	5.15101	16.1411	7.08579		chr3	62974450	62974820	25.6296	29.5603	79.0813
	chr4	54020624	54020877	22.0331	4.48696	8.20204		chr2	7064875	7065460	52.5709	10.909	25.8159		chr12	36310736	36311039	5.81251	16.1574	6.98792		chr3	62976574	62976791	2.73436	32.8486	43.6897
	chr4	54183913	54184442	25.7967	10.5196	11.8842		chr2	7362961	7363442	32.3561	13.5905	78.0384		chr12	36508463	36508865	2.37366	12.0193	12.5251		chr3	63609480	63609690	6.761	6.22582	17.3089
	chr4	54184895	54185129	16.7228	7.68523	9.61201		chr2	7364736	7364950	16.0729	0.625228	10.634		chr12	40852182	40852401	4.55001	13.1147	4.16425		chr3	64001007	64001205	13.1118	20.7992	26.1183
	chr4	54198648	54198815	18.7158	7.35663	8.61624		chr2	7370202	7370412	14.0587	0.2755	3.78714		chr12	41565921	41566353	10.6596	23.2286	17.9475		chr3	64058661	64059145	10.4661	20.1061	42.8268
	chr4	54222862	54223027	15.151	3.73854	4.14202		chr2	7553340	7553834	17.5554	4.74352	20.4471		chr12	46560851	46561370	76.812	94.5751	87.636		chr3	64140283	64140488	33.746	48.4404	64.4245
	chr4	54459665	54459897	13.929	7.01981	9.51377		chr2	7800678	7800845	16.5792	0	5.67519		chr12	47693598	47694284	2.74999	22.8678	9.85104		chr3	64177708	64177947	7.84228	13.5034	18.3587
	chr4	54685360	54685649	17.9025	5.70218	6.5349		chr2	8679882	8680047	14.082	0.987385	10.2079		chr12	49228340	49228533	1.93532	20.6703	3.65143		chr3	64190325	64191003	7.63901	27.5544	37.6158
	chr4	54734747	54734984	24.2242	2.06073	7.30677		chr2	8837196	8837361	11.9222	1.53648	8.9329		chr12	50930576	50930842	6.3417	17.1653	10.4781		chr3	64225667	64226012	15.088	25.698	68.2365
	chr4	55050267	55050619	41.138	9.57097	11.5823		chr2	9119992	9120299	11.6977	4.22035	16.733		chr12	51068155	51068335	3.04026	15.1342	6.79368		chr3	64289155	64289653	22.3854	44.1353	52.4958
	chr4	55170489	55170654	13.3665	1.59284	4.20158		chr2	9650022	9650380	17.6914	1.6268	12.1661		chr12	52730246	52730515	4.84611	18.7572	10.2893		chr3	64659564	64660057	21.4031	34.3216	42.5613
	chr4	55176442	55176753	30.7935	1.74313	3.61774		chr2	12583177	12583370	14.4286	0	9.17056		chr12	53301188	53301596	15.8073	36.6645	23.0503		chr3	64850948	64851125	6.22258	15.2026	32.2084
	chr4	56164649	56164814	13.9791	3.41599	3.00483		chr2	12586481	12586829	23.7405	7.94719	35.0423		chr12	53492788	53493027	2.20657	20.7358	12.4343		chr3	64967524	64967766	3.66865	4.3715	47.6331
	chr4	56329805	56330035	31.0955	5.15758	4.53982		chr2	14486253	14486731	67.6211	18.1413	37.6901		chr12	54443502	54443805	0.586976	18.7266	4.80728		chr3	65020940	65021145	5.10124	10.654	33.7502
	chr4	56460848	56462147	75.1423	31.3595	21.5747		chr2	14545099	14545494	31.341	6.12497	14.9195		chr12	54508983	54509262	0.330325	48.2101	6.6316		chr3	65231063	65231245	5.75914	2.21337	27.651
	chr4	56484985	56485452	92.5916	39.4711	38.1593		chr2	14821099	14821344	19.4151	4.28291	17.7763		chr12	54573950	54574278	5.74003	17.4164	3.86657		chr3	65433495	65433672	11.3646	30.5112	41.192
	chr4	56546783	56546948	13.5594	4.35069	4.07207		chr2	15262395	15262599	14.8206	6.70017	15.8676		chr12	56595894	56596167	1.79813	14.3704	12.0575		chr3	65759994	65760238	3.17938	3.33946	13.6681
	chr4	56849441	56849643	14.3334	4.67018	10.3802		chr2	15971842	15972259	22.5155	8.71674	27.2594		chr12	56800768	56801109	9.45072	22.6213	17.5938		chr3	65908295	65908484	2.354	8.40349	28.8592
	chr4	56985678	56985903	17.8035	5.48363	0.353695		chr2	17490555	17490726	20.2647	1.45312	7.29773		chr12	58298184	58298853	2.20305	29.1246	27.8633		chr3	65933734	65934267	23.717	54.1127	85.8092
	chr4	57249158	57249468	32.7498	10.4941	13.9366		chr2	18313905	18314441	19.0506	8.77758	18.0841		chr12	58303297	58303569	11.3501	45.5546	8.02897		chr3	66236272	66236469	4.10541	7.1017	22.8167
	chr4	57288977	57289200	41.3068	11.715	10.266		chr2	18662685	18663451	23.1377	6.84665	59.1073		chr12	58587346	58587833	2.22771	15.8417	0.0683356		chr3	66309909	66310476	29.1347	65.124	79.4356
	chr4	57464056	57464367	11.0094	2.58597	6.2288		chr2	19101035	19101265	12.9327	5.14148	11.8597		chr12	60725106	60725375	4.8712	20.9451	3.80917		chr3	66368623	66369147	7.07039	9.02652	73.7211
	chr4	57590774	57590946	14.8296	1.59284	3.88751		chr2	19183341	19183687	45.0712	8.63187	56.662		chr12	60850442	60850885	4.01194	32.3583	5.00262		chr4	216036	216251	25.8801	40.6784	59.7571
	chr4	58755547	58755715	43.7953	16.344	16.7613		chr2	20230797	20231094	29.6213	0.770038	12.2416		chr12	60898290	60898466	4.99149	11.9313	10.8831		chr4	267968	268706	17.0221	40.4645	50.0755
	chr4	58921455	58921623	11.8601	0.407692	0.499536		chr2	21260741	21261216	21.6643	2.15385	16.8422		chr12	60940169	60940730	3.36392	42.3595	16.3113		chr4	538653	538883	7.94506	23.9541	75.1755
	chr4	59364451	59364659	28.386	4.67348	6.50326		chr2	21454359	21454564	27.0387	10.7513	15.595		chr12	61279776	61280332	4.9439	52.0503	4.16284		chr4	700711	701447	11.8295	6.41594	25.2359
	chr4	59448669	59448905	11.5756	6.40013	10.55		chr2	21719652	21719966	19.1317	8.01922	29.2272		chr12	61280498	61280687	1.18911	54.2377	23.2312		chr4	722312	723237	37.4998	44.7892	99.0186
	chr4	59667974	59668247	21.264	3.94218	6.68864		chr2	22196642	22196856	30.3307	8.49149	22.2735		chr12	61282045	61282404	24.0514	100.77	23.331		chr4	747035	747411	5.11373	20.7084	23.9923
	chr4	59699825	59700581	22.9723	4.24357	7.3251		chr2	22332516	22332723	18.6049	7.40083	12.2597		chr12	61754699	61755701	14.6979	107.247	9.14869		chr4	833508	834155	5.56048	11.0179	62.8959
	chr4	59710514	59710754	16.8081	2.11333	5.79938		chr2	22438685	22438950	25.2519	1.70114	7.71701		chr12	61769798	61770134	9.76951	67.3862	6.27788		chr4	904501	904970	21.9015	18.6483	81.1027
	chr4	59729658	59729962	23.7221	5.32503	7.98408		chr2	23344093	23344404	59.149	33.901	48.0203		chr12	61770304	61770851	7.41135	83.1535	4.72131		chr4	1021093	1021270	11.4555	7.18202	22.8171
	chr4	60004781	60005035	23.1174	6.54154	11.1282		chr2	24422827	24423066	14.9235	4.5179	15.0383		chr12	61771304	61771562	5.09435	52.0134	7.49604		chr4	1250283	1250474	7.29131	15.31	30.3543
	chr4	60098336	60098502	40.8423	19.2376	14.4927		chr2	24503755	24504201	23.176	14.2447	41.9424		chr12	61776362	61776963	28.7645	135.832	34.1095		chr4	1597668	1598201	24.0599	55.4217	115.693
	chr4	60103996	60104445	120.655	17.0479	12.7676		chr2	24521758	24522070	22.123	5.4191	12.4535		chr12	61850478	61850946	6.94506	19.4256	17.365		chr4	1629521	1629698	14.4976	8.46402	25.5287
	chr4	60138906	60139071	11.6345	5.69388	8.85804		chr2	24884850	24885416	19.4377	5.47157	11.6039		chr12	61936150	61936386	2.08931	22.2047	14.5358		chr4	1689033	1689660	6.58594	23.8678	43.4962
	chr4	60377284	60377536	38.3581	14.5714	14.476		chr2	24987160	24988433	48.7385	14.5524	47.4125		chr12	61977768	61978089	1.30456	36.0157	34.7048		chr4	1800074	1800251	5.63035	8.26619	16.6507
	chr4	60870993	60871205	25.6101	2.55995	5.1561		chr2	25184252	25184424	18.3392	0.111129	9.46005		chr12	62023887	62024469	2.48752	39.2165	31.7379		chr4	1894503	1894809	3.1968	3.65768	12.5981
	chr4	61678606	61678913	53.4254	9.48656	5.94114		chr2	25197222	25197535	35.6841	11.5083	44.2271		chr12	62028115	62028415	0	21.2942	7.07805		chr4	2134440	2134982	12.365	17.1035	69.4203
	chr4	62116362	62116655	35.8091	6.18497	3.93615		chr2	25676346	25676816	36.6625	8.7005	24.8415		chr12	62111359	62111568	7.09882	13.157	6.19785		chr4	2136601	2137360	25.2374	15.5038	68.6959
	chr4	62222203	62222454	52.831	11.8389	11.3804		chr2	26524818	26525132	25.0214	9.69928	16.6501		chr12	62251148	62251522	1.13617	26.0561	8.93955		chr4	2149912	2150192	5.95808	17.7615	25.7779
	chr4	62335840	62336037	39.4999	6.4605	10.626		chr2	26525364	26525729	66.0313	10.4794	31.1519		chr12	62298694	62299049	12.4212	39.0572	15.1082		chr4	2214674	2215287	4.99211	4.43129	70.2785
	chr4	62432676	62432977	20.9705	2.77405	3.80671		chr2	26530235	26530441	48.5046	16.7172	23.1392		chr12	62330570	62330969	3.22548	21.3505	11.7299		chr4	2232702	2233090	5.62161	5.68055	25.7126
	chr4	62521253	62521422	28.4343	11.6979	10.6991		chr2	26536667	26536949	52.2136	7.24571	42.2804		chr12	62436118	62436589	3.76026	39.7921	13.7429		chr4	2277650	2278187	10.807	28.8293	31.3995
	chr4	62528780	62528964	32.5343	14.1677	11.6659		chr2	26538662	26538847	8.72427	2.0648	17.9205		chr12	62528588	62528842	4.73445	12.7383	8.0459		chr4	2421620	2421833	7.23441	9.92651	29.3936
	chr4	62572456	62572712	27.9263	8.52044	8.74828		chr2	26547718	26548183	23.5066	6.24314	18.1156		chr12	62629201	62629430	9.08562	39.1192	26.277		chr4	2450336	2450989	14.3212	32.7604	78.9136
	chr4	62714489	62714764	15.6176	4.93174	7.79912		chr2	26590373	26590759	37.4704	12.1673	38.4915		chr12	62659511	62660013	28.6529	92.881	51.2807		chr4	2485698	2486132	17.6094	10.8693	38.6207
	chr4	63065851	63066016	39.0007	4.98985	6.84471		chr2	26593486	26593906	39.6562	6.12837	24.8872		chr12	62667198	62667601	6.57666	26.4006	8.47627		chr4	2488125	2488366	6.20915	3.91341	17.7569
	chr4	63152350	63152672	27.1735	4.61044	5.78794		chr2	26841257	26841500	25.2536	4.77445	19.3384		chr12	62841046	62841398	3.74836	29.4293	10.5911		chr4	2625707	2626131	17.0395	11.3338	28.0372
	chr4	63175824	63176093	62.0759	5.06517	6.77237		chr2	26932587	26932852	33.5021	12.2231	22.081		chr12	63140518	63140775	5.48239	47.1885	9.86334		chr4	2653892	2654335	13.6233	64.4205	116.897
	chr4	63176363	63176611	23.7216	29.5302	13.2301		chr2	26956240	26956570	24.1459	5.0571	13.7576		chr12	63149777	63150363	67.2969	207.816	85.0634		chr4	2726110	2726287	7.40401	18.4903	24.7567
	chr4	63212329	63212609	44.5822	4.92704	8.34906		chr2	27081071	27081236	12.5958	3.36477	9.78404		chr12	63205298	63205685	4.25151	49.7256	9.3383		chr4	2871692	2872065	5.7584	8.51123	38.9294
	chr4	63338760	63339000	17.0828	4.65866	5.77482		chr2	27259225	27259458	17.6513	2.15942	16.9495		chr12	63353550	63353772	1.0342	10.8566	2.30404		chr4	2914821	2915566	20.2776	9.42868	60.2257
	chr4	63868853	63869094	36.3345	10.4594	9.54887		chr2	27286581	27286847	15.9774	5.72826	14.4968		chr12	63903326	63903707	4.47977	25.7434	8.29893		chr4	3062697	3062978	6.93145	20.2587	25.1695
	chr4	63890923	63891463	57.1714	11.6232	8.38326		chr2	28574524	28575129	18.7482	2.27272	17.1285		chr12	63956225	63956498	0	15.9817	3.47449		chr4	3159181	3159685	15.2777	37.9635	48.1706
	chr4	63999837	64000002	25.9992	8.15686	7.34388		chr2	28654775	28655162	62.324	11.8142	27.3429		chr12	64005903	64006148	6.89619	20.6444	15.4475		chr4	3349452	3350530	57.2942	39.2391	124.619
	chr4	64159789	64160009	54.2452	7.51171	11.7267		chr2	29156386	29156695	49.8004	7.23277	29.5159		chr12	64011073	64011536	6.50974	23.2779	15.8171		chr4	3356226	3356428	6.27276	4.54869	35.9936
	chr4	64440509	64440772	56.4801	9.25451	9.6294		chr2	30323909	30324280	25.5055	5.57356	18.3041		chr12	64079368	64079802	4.11665	21.4471	11.8154		chr4	3572595	3572941	9.98135	3.90805	27.983
	chr4	64510049	64510426	59.7045	13.5289	8.50332		chr2	30401876	30402157	65.3734	15.7304	36.2663		chr12	64224850	64225302	8.6353	48.501	14.9639		chr4	3626634	3626973	13.0084	41.811	81.6834
	chr4	64541930	64542250	41.5674	13.7099	12.13		chr2	30403214	30404052	231.39	41.3926	198.656		chr12	64259397	64259598	5.59425	17.886	5.72623		chr4	3655552	3655819	9.19901	5.77578	35.2819
	chr4	64899146	64899347	27.2762	9.22207	8.90298		chr2	30452771	30452944	18.8851	3.40124	11.1074		chr12	64275851	64276158	0.941732	16.0797	18.2463		chr4	4028701	4028884	5.96095	29.4459	41.1967
	chr4	64987959	64988124	22.2679	10.001	6.28432		chr2	30586809	30587206	22.9446	1.34605	13.3059		chr12	64299628	64299964	7.47338	31.8464	6.85591		chr4	4030458	4030722	20.7935	48.0539	56.5574
	chr4	65027083	65027317	16.5472	21.4092	10.5067		chr2	30600625	30601041	47.5908	9.84589	31.2398		chr12	64982413	64982843	10.031	34.1139	16.271		chr4	4150652	4150844	4.48008	17.4575	26.752
	chr4	65468770	65468983	31.368	9.9908	13.4703		chr2	30680934	30681492	19.8751	6.29781	41.3749		chr12	65070830	65071088	8.73328	28.3129	15.1296		chr4	4285874	4286234	2.84077	8.2429	19.18
	chr4	65469745	65469915	22.1826	7.4616	5.38195		chr2	30783360	30783671	19.9872	6.24887	15.9673		chr12	65258761	65259379	10.0745	31.9987	17.6429		chr4	4297480	4297684	4.52902	14.7008	40.3677
	chr4	65488886	65489051	24.4955	10.7226	12.8851		chr2	30815444	30815823	55.1261	15.0147	29.6413		chr12	65285533	65285723	13.0084	45.9615	18.5901		chr4	4421957	4422344	10.2784	25.8767	39.4793
	chr4	65489411	65489589	30.4924	11.8417	12.8685		chr2	30900144	30900372	20.1951	0.880256	7.031		chr12	65304294	65304695	7.1223	45.6581	4.36858		chr4	4638577	4638878	10.7473	21.3224	29.9255
	chr4	65688841	65689057	45.7436	8.27903	8.93512		chr2	30929066	30929364	24.9467	5.68095	14.0359		chr12	65410873	65411331	8.1929	21.1505	9.58318		chr4	4753538	4753776	11.1251	6.76121	27.2352
	chr4	65689453	65689775	48.4546	9.67616	12.9858		chr2	30937428	30937667	20.5403	0	19.0277		chr12	65512881	65513470	8.13664	25.8724	16.2997		chr4	4861773	4861950	6.78872	4.24087	20.3498
	chr4	65690386	65690753	68.8001	44.923	31.6127		chr2	30962368	30962765	35.2307	4.10036	21.7191		chr12	65612281	65612678	2.99385	20.4758	15.4371		chr4	4865491	4865725	10.3472	6.60557	24.0571
	chr4	66195756	66196310	76.7732	19.6178	19.9581		chr2	31381946	31382215	24.7194	2.61274	41.2209		chr12	65694995	65695171	3.57877	17.1784	7.4264		chr4	5172571	5172843	3.07937	10.349	34.9935
	chr5	62689	63095	37.8331	6.59091	7.80677		chr2	31430912	31431077	16.329	4.88275	11.9989		chr12	65723312	65723750	0.740535	30.9756	7.96206		chr4	5254834	5255019	4.86996	2.51315	13.639
	chr5	140723	141327	60.5428	47.2124	36.3274		chr2	32085551	32085729	20.3588	4.48002	25.829		chr12	65762554	65762889	1.4726	19.0992	17.3719		chr4	5390408	5390831	11.64	29.4019	35.1782
	chr5	168282	168762	132.903	67.1491	52.5124		chr2	32140219	32140763	49.5353	19.0043	64.4637		chr12	65837718	65837922	7.99745	18.2608	7.83108		chr4	5423048	5423232	2.52157	7.60125	24.8904
	chr5	381773	381938	27.371	14.2826	13.9905		chr2	32857806	32858160	76.1475	21.7154	25.5213		chr12	65869737	65870117	3.83253	35.5194	33.9985		chr4	5462946	5463288	3.60184	13.1392	19.6646
	chr5	387203	387880	172.945	16.4756	23.0372		chr2	33324006	33324478	101.096	11.3042	22.716		chr12	65870769	65871264	3.36633	66.8325	59.1578		chr4	5798530	5799627	18.3809	18.7047	62.9466
	chr5	585213	585674	32.0662	19.1535	11.096		chr2	33339834	33340028	44.3757	9.9343	13.5974		chr12	66091256	66091780	4.40805	18.9502	11.6386		chr4	5839933	5840321	21.0075	43.4261	132.463
	chr5	629077	629376	25.1592	9.67323	12.8972		chr2	33344159	33344355	24.3124	8.55689	29.8906		chr12	66128588	66129120	10.9634	50.359	32.1833		chr4	5935672	5935898	24.6067	32.6547	68.12
	chr5	783231	783508	71.9124	20.4798	20.5318		chr2	33345513	33345767	30.1756	10.9972	23.4099		chr12	66131462	66132143	6.86111	75.1998	14.9784		chr4	5956141	5956318	1.61685	0	16.3338
	chr5	799059	799228	28.927	10.8921	13.7232		chr2	33605481	33605818	19.5998	3.95475	28.2353		chr12	66508852	66509235	11.0067	24.1903	17.3551		chr4	6281916	6282275	13.4248	36.6269	60.9317
	chr5	1424003	1424455	25.3561	3.81802	9.396		chr2	33709554	33709860	25.6775	6.47039	22.5819		chr12	66535003	66535323	5.61317	42.7379	10.3449		chr4	6604801	6604995	4.11798	9.14963	22.3281
	chr5	1629813	1630078	52.0383	38.0253	26.2307		chr2	33810346	33810569	21.1543	6.34239	43.1029		chr12	66535785	66535961	6.85139	37.6309	23.5088		chr4	6728235	6728489	7.52048	7.04734	15.6439
	chr5	1792461	1792705	23.0497	28.1949	17.0274		chr2	33871841	33872193	17.3027	3.05954	16.908		chr12	66538025	66538647	12.4868	49.0493	18.5631		chr4	6729524	6729710	8.67467	9.77355	16.2511
	chr5	2043925	2044369	29.4099	14.5273	11.819		chr2	33972080	33972788	300.599	77.9593	130.066		chr12	66759415	66759641	3.11771	19.4619	12.9172		chr4	7040927	7041325	9.08792	4.72013	16.9386
	chr5	2201220	2201429	29.5405	10.6103	13.0117		chr2	34057323	34057634	18.6233	1.96007	8.15477		chr12	66773833	66774160	3.2022	15.8112	3.20979		chr4	7371927	7373032	26.12	22.0693	63.446
	chr5	2285194	2285738	90.287	46.5506	29.8918		chr2	34404813	34405050	50.0848	11.7084	47.8615		chr12	66973297	66973727	13.2128	44.8038	26.7151		chr4	7413259	7413445	0	2.07939	24.2951
	chr5	2286087	2286354	62.3013	15.3068	17.3905		chr2	34405755	34405998	20.3372	0.371821	22.5074		chr12	67007343	67007773	37.4064	87.7223	78.457		chr4	7429533	7429733	5.07282	13.5278	20.9994
	chr5	2297115	2297376	62.6267	17.4018	5.8698		chr2	34408194	34408359	24.8305	7.43511	32.8546		chr12	67012441	67012832	21.5317	84.2615	48.7955		chr4	8357677	8357956	4.30904	3.36444	9.71392
	chr5	2368872	2369255	27.4967	5.03396	7.41754		chr2	34494177	34494457	24.0754	5.44215	14.3128		chr12	67018455	67018789	4.38054	24.1622	8.20432		chr4	9362416	9362659	7.34673	4.05794	16.2776
	chr5	2427532	2427697	18.2341	5.56157	9.73387		chr2	34532355	34532520	18.2653	13.3727	17.5601		chr12	67042338	67042801	7.86527	61.2936	32.7377		chr4	9786818	9787725	46.1716	45.4163	149.076
	chr5	2624743	2625024	16.7956	4.77187	7.13766		chr2	34571075	34571337	43.3323	10.6037	36.3617		chr12	67066165	67066486	5.04127	19.3362	11.9111		chr4	11086453	11086785	4.5117	5.6999	21.524
	chr5	2814715	2815432	194.812	90.848	21.1106		chr2	34585384	34585550	43.8049	26.5197	29.0316		chr12	67183905	67184428	11.9328	70.8413	40.7562		chr4	11560622	11561156	1.85749	13.9529	31.8691
	chr5	2944342	2944507	9.05371	3.55557	3.86671		chr2	34613188	34613606	122.512	36.4073	103.983		chr12	67221674	67221854	1.10282	16.3235	8.04837		chr4	11671038	11671271	2.26822	5.71955	26.0526
	chr5	3257091	3257492	32.3529	10.5322	8.40512		chr2	34777992	34778169	23.9524	3.27735	9.6036		chr12	67250464	67250680	10.9487	21.623	8.19175		chr4	11692928	11693179	7.46456	13.3358	23.6039
	chr5	3342184	3342406	25.3378	3.62944	7.08569		chr2	34853597	34854048	97.756	7.70099	27.0209		chr12	67284585	67284817	3.76313	18.3442	4.13901		chr4	11720571	11720793	0.378722	8.78871	16.0007
	chr5	3674319	3674992	159.261	47.6106	46.2556		chr2	34942174	34942382	32.4673	11.1676	17.2175		chr12	67318038	67318782	22.1868	82.1037	36.5069		chr4	11739879	11740103	12.215	3.977	28.4741
	chr5	3902165	3902517	24.7646	11.2257	9.39654		chr2	35000827	35000992	18.1395	2.81216	11.5329		chr12	67377445	67377786	12.5823	28.3167	15.3919		chr4	12065321	12065500	6.0101	2.69436	18.8225
	chr5	4008679	4008950	22.626	5.50008	4.8649		chr2	35006342	35006687	14.3322	4.38475	10.0869		chr12	67457004	67457187	5.65448	31.7849	12.5988		chr4	12251101	12251278	4.92923	3.87512	17.4443
	chr5	4050847	4051335	57.4573	9.86369	7.96167		chr2	35182061	35182291	28.2934	11.3313	58.935		chr12	67553935	67554999	4.43476	58.6322	9.55843		chr4	14368431	14368613	6.53076	2.2977	19.6444
	chr5	4240170	4240377	38.6219	9.33626	13.0194		chr2	35215949	35216254	36.7958	7.32877	17.3307		chr12	67555303	67555691	3.06377	92.8258	31.3698		chr4	15591871	15592112	2.14691	10.2678	30.7945
	chr5	4524956	4525254	19.48	7.058	9.98258		chr2	35280042	35280596	18.2602	3.17915	17.1733		chr12	67699456	67700371	15.0149	26.586	11.3755		chr4	15734258	15734467	4.01479	5.90226	15.4035
	chr5	4542233	4542704	21.4528	8.63049	7.31406		chr2	35349386	35349668	57.8799	15.3674	25.36		chr12	67793183	67793450	10.2584	26.0223	8.92482		chr4	17884177	17884514	5.42622	20.6006	31.4197
	chr5	4690626	4690838	18.6344	7.92766	6.24176		chr2	35454853	35455056	46.3961	6.01468	19.7084		chr12	67854313	67854690	7.05584	24.8408	8.4326		chr4	18099869	18100443	10.7115	20.8799	29.9667
	chr5	4699228	4699454	25.1349	10.4928	12.2681		chr2	35481351	35481824	37.619	8.64186	20.13		chr12	67878225	67878424	8.83988	25.123	8.91426		chr4	18236045	18236226	8.74578	5.35743	21.1316
	chr5	4788632	4788797	15.4674	6.25084	7.07745		chr2	35709215	35709617	63.8968	22.3872	61.8934		chr12	67882326	67882829	7.98131	29.5813	10.6356		chr4	20607658	20607836	4.64116	0.286354	17.5088
	chr5	5153510	5153685	21.8194	3.68943	8.47375		chr2	35712577	35712793	40.8909	5.03702	18.2659		chr12	67896066	67896414	10.0676	26.5776	14.6485		chr4	20715661	20715932	7.98626	3.06087	22.6976
	chr5	5174768	5174995	37.0072	13.3013	10.159		chr2	35724095	35724437	20.7809	2.21188	21.6298		chr12	67905011	67906093	4.5635	49.3011	12.6535		chr4	23819498	23819704	4.44995	3.16974	25.9506
	chr5	5383441	5383704	31.3407	6.15925	7.53709		chr2	35739482	35739678	13.704	6.21792	19.9559		chr12	68006024	68006539	9.94457	40.2818	20.7757		chr4	24137271	24137661	5.86921	12.5006	39.3987
	chr5	5708666	5708899	31.7545	16.3472	17.9413		chr2	35825164	35825490	23.902	9.9465	53.703		chr12	68214661	68214853	3.91755	14.2265	1.37157		chr4	24139510	24139770	2.06032	6.8689	29.4272
	chr5	5827408	5827573	11.358	5.96112	6.45388		chr2	35831707	35831872	43.9372	14.3316	39.8358		chr12	68229634	68230034	12.5801	34.6485	15.9487		chr4	25153478	25153655	2.85574	5.34695	14.9409
	chr5	6061702	6061936	29.6572	10.3443	9.00269		chr2	36135042	36135344	15.8587	3.57702	23.3956		chr12	68248232	68248668	25.9454	100.912	51.2756		chr4	25560401	25560578	1.97102	2.15451	13.2086
	chr5	6076943	6077272	26.5189	7.22086	10.5782		chr2	36199107	36199362	25.6448	4.83514	14.2276		chr12	68307946	68308524	12.4849	36.7326	14.0008		chr4	28855707	28855884	6.14323	1.72224	15.4597
	chr5	6162520	6162748	13.9291	3.31427	8.42851		chr2	36333209	36333614	52.2204	13.9313	89.6469		chr12	68331769	68331969	3.36963	20.0683	7.48475		chr4	28978147	28978556	10.8972	22.7184	25.4619
	chr5	6474849	6475032	16.7669	8.74712	8.935		chr2	36393012	36393256	16.4156	3.84622	23.6875		chr12	68408484	68408660	4.50545	22.4458	12.4766		chr4	29332533	29332710	0	1.43986	23.9164
	chr5	6508244	6508507	26.5995	16.051	6.77479		chr2	36538796	36538975	16.6824	2.2487	21.8192		chr12	68416850	68417058	4.68981	24.2545	13.4335		chr4	29368740	29368954	10.4328	3.37406	22.8683
	chr5	6544784	6545276	49.4304	6.83275	6.90205		chr2	36959716	36960608	87.0511	32.3511	117.796		chr12	68447811	68448027	6.40037	17.2725	5.82584		chr4	29930282	29930637	10.9841	5.7063	24.6112
	chr5	6722721	6723317	51.6323	38.8431	36.5383		chr2	37174782	37174947	26.195	7.21154	13.9714		chr12	68555637	68555826	1.61685	25.7474	14.7953		chr4	32577492	32577694	4.07619	2.84782	18.278
	chr5	6894378	6894644	13.284	4.15191	6.40552		chr2	37211445	37211610	21.8243	2.70201	12.7893		chr12	68588772	68589507	2.76612	34.0109	2.95928		chr4	34746974	34747176	5.26119	3.57894	24.1331
	chr5	6903958	6904352	55.9848	16.136	18.2426		chr2	37298406	37298622	27.9535	7.78825	15.4414		chr12	68590998	68591179	4.81024	29.2638	2.34375		chr4	34793544	34793732	7.75275	5.55641	18.487
	chr5	6930393	6930779	35.4088	44.4496	29.0187		chr2	37519076	37519374	34.6801	13.0927	44.2455		chr12	68596827	68597094	3.95138	34.6333	6.74937		chr4	34794164	34794341	7.04591	6.55646	16.2402
	chr5	7172954	7173150	17.0671	7.91511	6.8335		chr2	37531915	37532424	38.9785	17.195	42.5971		chr12	68613868	68614148	1.36692	20.3321	6.9444		chr4	35001827	35002141	3.2418	1.36275	14.9103
	chr5	7454553	7454823	16.2979	2.40543	3.37812		chr2	37728561	37728879	33.0144	18.9753	41.9857		chr12	68642826	68643622	2.24264	103.307	20.0247		chr4	35603940	35604274	0.878232	1.4582	18.2803
	chr5	7478664	7478913	47.6212	10.6506	15.4676		chr2	37785431	37785750	27.2226	7.37942	20.0549		chr12	68656921	68657186	11.2899	41.5116	21.8426		chr4	38812952	38813401	5.26018	0.986215	43.1875
	chr5	7572760	7573393	107.593	27.0034	24.6407		chr2	37838087	37838356	22.8654	4.44054	14.0244		chr12	68679347	68679736	5.46853	35.2492	6.37415		chr4	38858045	38859566	2.56083	6.51434	87.8779
	chr5	7951556	7951910	28.0324	6.49532	7.89421		chr2	37903726	37903992	26.5325	6.14701	15.1387		chr12	68746027	68746233	3.85761	32.9901	17.7332		chr4	39167759	39168330	7.21738	8.26281	25.4244
	chr5	7972850	7973231	14.1718	2.3007	5.42306		chr2	38027847	38028029	31.2021	2.55656	14.8478		chr12	68770125	68771196	6.24505	35.2822	13.2072		chr4	40047687	40047953	0	2.84005	20.5505
	chr5	8623310	8623484	17.9512	11.3067	6.09439		chr2	38028649	38029018	29.4483	8.99248	19.5753		chr12	68802620	68802971	5.54544	29.1774	10.4424		chr4	40229198	40229800	5.30133	13.1322	17.9669
	chr5	8697285	8697479	11.0545	1.75512	5.42225		chr2	38044993	38045494	70.9102	16.7711	44.2061		chr12	68845813	68846103	4.10923	19.8058	11.3199		chr4	42691806	42691998	7.07308	3.22148	16.8366
	chr5	9191206	9191394	15.7468	4.57034	8.81011		chr2	38049519	38049684	22.4222	4.33563	12.7661		chr12	68866700	68866989	13.6091	42.9889	16.4857		chr4	43670886	43671118	2.71297	4.12083	15.2992
	chr5	9746052	9746262	23.6023	8.13079	5.18939		chr2	38554824	38555003	16.6234	6.15153	11.6574		chr12	68921934	68922184	3.26701	19.2593	7.58935		chr4	43671508	43671720	1.22027	6.21172	18.8916
	chr5	10478921	10479152	48.1101	17.7481	13.4537		chr2	38694327	38694776	68.8118	33.0207	68.7446		chr12	68952032	68952210	1.43518	12.7638	1.12801		chr4	44259720	44260165	12.0507	24.1897	32.2002
	chr5	10686359	10686641	17.2162	10.2626	7.13504		chr2	39031209	39031388	13.9186	0.9792	8.61753		chr12	69057195	69057371	0.790053	24.2226	11.7221		chr4	44261558	44261825	11.3629	22.8261	33.5573
	chr5	11467967	11468132	9.74533	6.09437	2.3183		chr2	39068261	39068510	43.3876	18.4185	45.173		chr12	69248463	69248946	16.7771	76.6665	31.0281		chr4	44571229	44571558	4.95665	3.73608	39.1477
	chr5	11641532	11641697	13.7557	3.75945	3.07283		chr2	39180855	39181040	20.4884	5.05484	12.4363		chr12	69249586	69249835	7.6944	30.363	16.9667		chr4	45337757	45337934	1.13271	1.97773	16.2653
	chr5	11811961	11812172	32.1438	4.46181	7.32265		chr2	39206760	39207011	16.371	4.20295	14.2453		chr12	69364997	69365437	9.94433	42.3666	10.4859		chr4	46842818	46843157	1.73249	4.54825	53.9131
	chr5	11862380	11862568	12.3826	3.00565	6.65043		chr2	39221551	39221721	20.7163	5.64644	15.9791		chr12	69371015	69371191	10.743	28.5721	11.8952		chr4	46882644	46882850	4.41417	12.2992	28.8447
	chr5	11911478	11911650	15.0847	6.01989	6.40756		chr2	39233492	39233918	65.7654	12.5217	55.0854		chr12	69389571	69389879	9.63923	28.1801	18.4359		chr4	48149673	48150087	2.9742	4.08717	19.513
	chr5	11990678	11990843	19.8134	7.26586	8.32213		chr2	39294752	39294999	24.8643	11.2545	17.2909		chr12	69431003	69431194	3.53879	40.3035	18.8131		chr4	48802846	48803023	16.8053	7.4756	40.2152
	chr5	12150235	12150626	46.1198	37.7794	26.5353		chr2	39471904	39472069	17.3326	2.02607	9.40713		chr12	69431602	69431982	2.0813	27.0694	15.738		chr4	49752014	49752593	6.15772	12.4013	24.0189
	chr5	12216969	12217345	20.0312	3.81892	5.42132		chr2	39478623	39479598	125.925	13.7353	48.4472		chr12	69436456	69437054	7.71845	30.5269	20.7477		chr4	50121225	50121488	2.10643	3.12207	18.1697
	chr5	12511991	12512335	17.5797	4.63304	10.4138		chr2	39519629	39519809	10.8903	3.32771	14.6821		chr12	69463696	69464253	6.03234	51.8601	21.5752		chr4	50705066	50705309	1.61685	1.76967	25.0577
	chr5	12662834	12663153	16.8193	21.2933	14.5392		chr2	39681222	39681531	47.898	15.9164	28.1384		chr12	69557316	69557539	6.46244	23.5979	8.39862		chr4	51737154	51737370	5.19234	9.28862	31.5047
	chr5	12716977	12717142	22.1948	11.2874	14.7169		chr2	39851063	39851476	90.3954	18.2024	24.8964		chr12	69613087	69613883	16.5	62.6281	22.9467		chr4	51751379	51751888	0.444778	0.503827	20.0712
	chr5	12718341	12718547	20.5609	12.1992	4.83738		chr2	39856921	39857253	106.585	17.6734	44.5389		chr12	69659983	69660167	9.13624	21.6903	9.15992		chr4	51812686	51813002	3.1841	8.20582	20.419
	chr5	13149747	13149921	18.2967	6.52882	5.93048		chr2	39902806	39903004	40.9592	18.0209	44.5038		chr12	69681132	69681740	15.23	59.3202	21.64		chr4	51882378	51882559	5.77028	4.57229	15.4605
	chr5	13157250	13157415	27.9497	6.71156	5.2602		chr2	39965901	39966128	20.6434	6.64634	13.0848		chr12	69736836	69737199	15.7107	38.5936	16.4668		chr4	51917763	51917950	7.20793	3.20311	20.0102
	chr5	13405243	13405408	17.6608	1.30324	4.12188		chr2	40006096	40006341	31.6334	7.76785	16.2591		chr12	69763290	69763792	9.28338	32.6016	9.4158		chr4	51995576	51995912	15.1074	9.64894	50.7246
	chr5	14764618	14764976	41.6003	8.23251	11.3314		chr2	40114742	40115408	33.4577	15.6254	28.4613		chr12	69787913	69788298	9.94702	40.0688	13.0752		chr4	52664144	52664325	22.0834	43.0986	63.1383
	chr5	16131947	16132150	13.6196	2.33454	4.45847		chr2	40115676	40115936	16.1616	3.98724	33.2776		chr12	69903961	69904203	9.13939	30.3843	10.1865		chr4	52667535	52667941	20.5678	35.8785	71.0027
	chr5	16595720	16595885	15.693	2.90133	6.9686		chr2	40122743	40123152	28.6392	9.03452	17.8488		chr12	70116367	70116558	2.72238	16.8675	9.03191		chr4	52769730	52770018	11.1744	7.59195	16.3641
	chr5	19042269	19042445	14.8337	0.553885	0		chr2	40141532	40142057	198.537	45.8315	91.307		chr12	70331845	70332112	22.0155	64.8378	41.9715		chr4	53058888	53059073	5.688	4.21464	16.635
	chr5	19376806	19377094	20.016	5.10641	6.44754		chr2	40482073	40482609	180.774	40.6715	122.748		chr12	70343917	70344093	0	16.9181	2.65662		chr4	53181616	53181781	9.21473	7.35813	12.6945
	chr5	21712140	21712540	23.3684	2.97212	5.72578		chr2	40767891	40768309	43.2998	6.51366	16.7624		chr2	361950	362229	1.9141	15.9749	7.97497		chr4	53582497	53582805	9.03441	24.3623	36.0091
	chr5	21765438	21765809	15.7119	9.30714	7.26366		chr2	40802793	40803019	17.8905	4.79252	26.013		chr2	1282994	1283534	7.8245	26.7693	14.8643		chr4	53641555	53642306	7.33225	2.11791	15.4617
	chr5	21892850	21893319	38.4342	3.25661	4.05527		chr2	40831291	40831983	19.1072	5.18966	14.5126		chr2	3412559	3412969	14.295	39.7184	22.662		chr4	54076756	54077011	3.58943	2.4909	12.9094
	chr5	21947275	21947440	14.2047	0.638772	0		chr2	40867149	40867326	13.0308	3.6134	14.7941		chr2	3659653	3660168	8.38077	36.8307	6.69218		chr4	54082636	54082945	1.45633	10.7807	23.5877
	chr5	22014177	22014342	12.9643	6.68618	7.80914		chr2	40943004	40943295	99.4615	29.5327	54.3992		chr2	3922028	3922301	5.84959	17.3431	9.4131		chr4	54132468	54132978	10.2271	36.4837	38.8763
	chr5	23951270	23951494	14.4738	3.28091	2.55461		chr2	41037517	41038063	73.6415	12.682	44.2951		chr2	5361608	5362131	55.9875	100.279	63.3764		chr4	54146993	54147170	4.83671	9.13425	18.2013
	chr5	24305268	24305449	17.519	6.9671	10.2385		chr2	41038587	41039009	59.0334	13.702	39.843		chr2	7568879	7569263	17.696	43.5927	12.4645		chr4	54172877	54173146	12.4397	7.55744	33.8892
	chr5	24373568	24373733	16.9881	8.90403	4.85157		chr2	41076919	41077104	22.9127	5.73225	20.4352		chr2	7588847	7589105	4.78412	22.2767	2.91686		chr4	54223512	54223783	11.3098	3.26142	27.1222
	chr5	24564121	24564295	18.654	6.46588	9.87386		chr2	41114989	41115582	70.5163	13.5604	32.8076		chr2	7600359	7600939	13.817	74.2269	25.7342		chr4	54274757	54274934	2.47109	4.35405	11.3583
	chr5	24924884	24925049	13.1688	3.0982	5.4617		chr2	41148407	41148697	49.2399	8.23439	29.0434		chr2	7611199	7611575	3.88809	34.322	5.02541		chr4	54417866	54418161	30.5664	25.9188	86.9588
	chr5	25386489	25387057	24.3377	8.74982	12.7953		chr2	41250937	41251167	24.3312	7.66932	15.1147		chr2	8568582	8568799	2.74312	15.5322	6.86921		chr4	54419257	54419439	17.6279	8.24523	55.0188
	chr5	25589559	25589754	15.7226	3.16529	5.2845		chr2	41315166	41315656	43.1314	7.36256	22.7767		chr2	9002684	9003288	12.2734	39.9909	18.616		chr4	54572919	54573162	9.03504	4.13063	21.3187
	chr5	26338486	26339205	101.535	26.3422	18.81		chr2	41397882	41398047	13.0684	5.03018	13.9861		chr2	9122736	9122955	1.35845	19.1483	4.8285		chr4	54720549	54720818	2.64136	9.28334	30.1318
	chr5	26402174	26402856	89.2782	22.7873	25.3382		chr2	41424104	41424419	32.952	9.93678	21.2542		chr2	10206613	10207032	10.0177	42.2552	28.2136		chr4	54979037	54979904	25.1703	44.3118	72.9813
	chr5	26446451	26446907	158.971	75.6382	70.0151		chr2	41447652	41448529	82.9938	26.8588	86.6531		chr2	10871542	10871718	6.04876	12.8995	12.1047		chr4	55016772	55016949	6.40608	4.08393	16.4381
	chr5	29122457	29122831	35.9217	16.0996	8.36963		chr2	41642630	41643003	36.5187	10.7963	17.1272		chr2	14865366	14865798	11.4956	36.6879	11.9561		chr4	55075824	55076001	5.13289	11.4101	29.5285
	chr5	30506180	30506352	16.0312	6.46204	5.84925		chr2	41644113	41644394	26.5853	7.34726	18.6797		chr2	16076230	16077097	10.3856	65.3773	17.1905		chr4	55087885	55088173	2.8811	19.991	24.7801
	chr5	32764848	32765023	14.4079	5.4546	9.73263		chr2	41723581	41723882	68.1051	18.1578	28.3905		chr2	17423817	17424051	7.07874	13.7711	14.7273		chr4	55113138	55113406	8.40996	4.25693	19.7382
	chr5	32853957	32854213	17.4794	5.72887	9.50831		chr2	41740904	41741234	44.7039	12.6353	31.0996		chr2	17499192	17499434	1.67733	22.9489	7.29325		chr4	55270501	55270915	6.36379	7.56524	25.1366
	chr5	33134169	33134369	22.638	4.72814	9.73721		chr2	41749342	41749733	69.2014	18.583	39.7679		chr2	18147967	18148280	0	22.896	15.7083		chr4	55544594	55544774	8.48536	2.76465	17.4857
	chr5	33354555	33354835	20.6074	1.60428	6.71992		chr2	41756895	41757146	39.7769	16.5029	33.8228		chr2	18149280	18149645	0	22.0638	10.9959		chr4	55556794	55556971	2.6528	4.60156	16.0055
	chr5	33470287	33470726	69.4784	24.9217	13.5141		chr2	41764068	41764246	20.8995	8.73314	34.1844		chr2	21452219	21452414	4.84566	11.791	11.4889		chr4	55758006	55758220	5.52295	13.8715	33.3253
	chr5	34098899	34099074	29.0218	8.94412	9.77959		chr2	41789249	41789613	38.6446	11.4248	28.6551		chr2	21706996	21707406	8.80022	18.9062	18.4005		chr4	56049679	56050385	3.74438	4.96605	27.4887
	chr5	34156350	34156567	11.3325	1.91303	5.18685		chr2	41823940	41824623	45.697	11.3739	32.0648		chr2	21945569	21945885	0.0516852	16.5382	8.70656		chr4	56143644	56144067	78.6526	143.184	229.889
	chr5	39487115	39487445	27.6804	3.25791	7.88523		chr2	41853072	41853311	37.2513	10.4638	19.27		chr2	22170311	22171011	24.6778	74.766	17.7189		chr4	56146800	56147143	14.3772	24.9899	79.2496
	chr5	39578369	39578591	21.7944	6.08214	11.2405		chr2	41885478	41885797	44.342	14.87	21.1401		chr2	22436895	22437104	4.60177	15.1471	8.86346		chr4	56290185	56290472	5.86447	22.046	46.1948
	chr5	42343818	42344020	15.8298	0.630829	5.49804		chr2	41906838	41907190	37.7033	5.27242	12.3408		chr2	23218454	23218630	3.12828	14.7178	8.84494		chr4	57100127	57100648	15.449	36.5168	37.4244
	chr5	42781994	42782542	132.454	50.4289	31.881		chr2	41930348	41930582	45.6385	20.4948	40.5626		chr2	24570491	24570883	8.94236	86.2396	30.4024		chr4	57232645	57233333	22.2088	32.4204	140.023
	chr5	42863077	42863403	16.5452	0.948156	4.67579		chr2	42045743	42046026	32.7696	0.424879	23.5907		chr2	24796314	24796907	7.81304	13.4526	13.6139		chr4	57595276	57595453	6.61449	4.86923	14.1541
	chr5	42870064	42870432	57.8019	8.04785	5.23813		chr2	42047124	42047453	25.5195	8.46152	32.1425		chr2	25061061	25061603	9.85466	33.7953	5.44176		chr4	57611966	57612143	9.49297	3.72445	23.9384
	chr5	43209588	43209820	14.4176	7.13327	9.71526		chr2	42052711	42053114	25.8862	5.52652	12.3454		chr2	25639332	25639669	4.06454	33.3031	14.6751		chr4	57715533	57715767	4.59771	15.2183	19.9154
	chr5	44996508	44996673	17.0992	1.5342	6.16178		chr2	42111426	42111663	43.5932	9.17518	14.8303		chr2	25639962	25640148	1.88293	23.472	11.7224		chr4	57743195	57743397	4.29513	4.27201	20.4409
	chr5	45599835	45600151	34.477	7.10072	7.29429		chr2	42124026	42124663	27.4166	2.79775	10.0697		chr2	26676476	26677217	15.0398	44.0211	14.8032		chr4	58046819	58047183	13.1442	19.9879	35.3202
	chr5	45603784	45604056	28.9303	8.04678	8.93545		chr2	42131694	42131913	13.2524	5.49554	17.1617		chr2	27079622	27079912	3.02092	11.3316	5.15696		chr4	58131893	58132070	6.2531	3.66251	14.2895
	chr5	45828148	45828355	26.6823	4.99514	4.61763		chr2	42287296	42287669	33.0846	14.8521	46.0162		chr2	27867204	27867681	9.73943	47.5065	18.805		chr4	58140769	58141010	6.04969	14.9793	35.6349
	chr5	51502881	51503247	34.4975	11.0322	13.8891		chr2	42315049	42315328	86.7463	25.8588	60.1724		chr2	27962294	27962470	8.08596	18.3771	7.75473		chr4	58189767	58190014	8.63486	6.0741	26.7568
	chr5	52811102	52811304	15.9146	3.53286	9.45937		chr2	42368925	42369155	44.3106	16.1058	19.2215		chr2	27965568	27965821	8.53268	19.3628	9.56786		chr4	58357845	58358104	3.78795	4.77087	23.6527
	chr5	52884362	52884527	12.4738	6.89472	2.37223		chr2	42396551	42396783	32.6923	6.89953	23.6436		chr2	28298932	28299334	6.79861	19.2495	3.30827		chr4	58365725	58365910	3.04358	4.52677	25.117
	chr5	53643847	53644012	9.80526	5.0339	7.75144		chr2	42441152	42442213	184.038	33.729	107.221		chr2	28684194	28684541	1.95153	26.6937	14.9526		chr4	58484482	58484659	5.87642	7.12901	16.4082
	chr5	53695956	53696167	14.8414	4.36075	3.9787		chr2	42550906	42551093	22.7902	5.66021	11.2416		chr2	29066425	29066719	2.89742	18.6926	8.05375		chr4	58542288	58542817	27.0294	62.8877	102.424
	chr5	54045207	54045417	18.0095	2.16993	6.45904		chr2	42561436	42561601	22.7176	13.0859	17.402		chr2	29195333	29195553	8.3999	21.0395	8.70982		chr4	58589214	58589760	11.6365	34.9437	48.6168
	chr5	54565550	54565734	14.906	5.38521	3.21875		chr2	42796563	42796728	17.0328	6.2131	14.4961		chr2	29228058	29229393	7.02759	47.5587	17.2954		chr4	58599930	58600187	13.2408	8.34679	21.8465
	chr5	56641744	56641942	15.4614	3.83482	3.69027		chr2	42852601	42852887	57.4338	9.76876	17.1617		chr2	29289014	29289435	10.1325	25.1265	11.1395		chr4	58688642	58689732	59.1486	93.8888	127.406
	chr5	56902918	56903373	20.2072	1.86194	6.19163		chr2	42853851	42854603	95.4588	18.1498	24.2228		chr2	29604319	29605317	16.6864	70.3591	53.9808		chr4	58817164	58817356	5.92957	16.3249	20.7395
	chr5	56932719	56933015	21.702	5.7324	5.01001		chr2	42878359	42878548	37.0449	14.1845	32.8367		chr2	30652814	30653268	8.28674	17.7131	10.5655		chr4	59063953	59064131	1.27168	6.81179	19.2843
	chr5	57271956	57272121	9.39748	5.972	10.3118		chr2	42879067	42879385	75.2762	19.5664	29.3356		chr2	32084858	32085144	4.47646	22.0789	6.16182		chr4	59209981	59210328	6.24047	18.3219	24.3085
	chr5	57511816	57512041	14.4775	2.88123	8.08229		chr2	43112948	43113388	40.3105	19.5017	46.2331		chr2	32121687	32122120	12.4303	52.7152	18.9473		chr4	59236530	59236740	13.42	5.4178	31.8658
	chr5	57951008	57951560	21.5019	5.3145	4.38164		chr2	43169184	43169380	17.3159	8.8069	21.2413		chr2	32217847	32218115	5.13325	42.2411	23.3802		chr4	59340172	59340432	6.52604	10.7567	49.7976
	chr5	60633782	60633959	22.2283	6.93321	11.3212		chr2	43562954	43563189	27.7472	9.06271	33.8557		chr2	32218473	32218649	8.74223	31.5421	18.1283		chr4	59413989	59414336	19.4399	14.5911	66.5975
	chr5	60757217	60757382	15.3561	5.6523	6.8823		chr2	43603906	43604075	24.1141	3.74114	16.4629		chr2	32218867	32219203	4.48549	48.2267	18.0905		chr4	59561833	59562010	1.92642	10.0955	20.8603
	chr5	60784086	60784284	26.2658	1.35603	2.25457		chr2	43654676	43655131	44.424	8.19229	89.9608		chr2	33013456	33013828	14.6287	37.6193	9.32202		chr4	59600240	59600424	11.8554	19.6597	57.9342
	chr5	60816956	60817121	14.8456	1.46546	3.6712		chr2	43691319	43691695	106.224	39.7309	63.3981		chr2	33018972	33019951	18.8129	84.353	25.8794		chr4	59624594	59624856	47.5304	32.8927	104.076
	chr5	61047016	61047302	21.5003	6.62827	8.6461		chr2	43703485	43703839	37.2528	15.5728	37.8465		chr2	33125394	33125849	13.7487	41.2359	14.3385		chr4	59729072	59729280	1.01053	13.9339	32.4862
	chr5	61324853	61325024	23.0918	3.98513	6.91411		chr2	43712539	43712957	56.6601	17.9807	83.4151		chr2	33220379	33220588	9.47287	32.1579	10.3022		chr4	59877643	59877997	11.5874	77.4981	86.6348
	chr5	61368352	61368523	14.2549	8.93853	4.7035		chr2	43752180	43752450	24.4483	9.49168	30.6746		chr2	33223533	33224253	20.4248	91.3608	41.1927		chr4	59896075	59896252	1.75103	8.70089	20.4423
	chr5	61962932	61963277	16.2288	5.84362	8.31377		chr2	43788440	43788768	94.6272	23.2082	35.3413		chr2	33383854	33384397	14.3129	41.2735	23.1916		chr4	59912991	59913475	15.3212	10.8764	38.1207
	chr5	61983299	61983661	18.9639	6.11158	2.92619		chr2	43829187	43829697	128.489	53.2783	62.3815		chr2	33520338	33520524	4.35881	11.2076	1.79743		chr4	59928943	59929181	7.38196	7.06024	19.9614
	chr5	62068343	62068509	23.7009	6.66895	5.51394		chr2	43834402	43834636	46.6854	14.9676	28.7172		chr2	33688677	33689208	3.04854	58.64	17.2941		chr4	60362544	60362815	14.3278	33.0416	56.0096
	chr5	62236134	62236299	16.7744	4.52398	2.80017		chr2	43838653	43838840	19.6308	6.18335	25.5659		chr2	33689416	33691575	0.997644	64.1642	22.1192		chr4	60487465	60487884	32.9287	21.3166	114.813
	chr5	62357102	62357392	21.3763	2.86329	2.37124		chr2	43902225	43902390	14.4642	0.39391	5.45417		chr2	33809040	33809399	6.99925	34.4176	16.8824		chr4	60741420	60741614	18.3426	27.6844	74.2366
	chr5	62477953	62478187	13.169	2.9	4.86824		chr2	43946076	43946268	24.8911	5.26961	13.8049		chr2	33824346	33825235	20.1644	96.439	30.3551		chr4	60842766	60843635	122.775	44.9739	231.484
	chr5	62478361	62478579	20.6794	1.69161	6.43415		chr2	43998364	43998773	22.8783	4.23727	25.3699		chr2	33847720	33847981	6.99822	33.8186	7.87266		chr4	60855696	60855899	5.98737	9.47963	23.8017
	chr5	62486208	62486373	15.4885	1.91418	2.12674		chr2	44012562	44012781	42.1184	14.0097	23.9752		chr2	33856475	33856651	2.00115	11.1841	1.07698		chr4	60935835	60936026	16.411	52.1308	75.4695
	chr5	62831669	62831876	22.3187	7.36198	9.05757		chr2	44033079	44033333	21.1297	8.4823	19.0615		chr2	33906472	33906817	2.75062	25.2361	12.1618		chr4	60986855	60987129	4.19097	16.005	20.6103
	chr5	62932025	62932259	18.3908	5.52495	10.0191		chr2	44114021	44114186	27.1425	8.58159	14.5236		chr2	34019033	34019849	8.54785	32.5813	17.6895		chr4	61114200	61114382	9.46457	3.62218	16.5024
	chr5	63078493	63078732	48.2541	10.1064	9.50622		chr2	44126231	44126516	11.2627	5.4541	18.8058		chr2	34130259	34130480	1.84606	15.4195	2.5844		chr4	61333774	61334000	4.45144	2.11738	25.197
	chr5	63318275	63319377	64.4246	30.4022	25.7798		chr2	44148912	44149455	40.1449	11.9584	28.613		chr2	34184656	34185097	6.1494	12.8378	3.66886		chr4	61395856	61396033	6.25007	1.56585	14.297
	chr5	63401887	63402142	14.6408	4.18639	8.40711		chr2	44289191	44289681	73.7169	12.992	33.2287		chr2	34397663	34397946	5.7939	21.9126	7.51362		chr4	61410234	61410462	12.9664	14.2742	94.4466
	chr5	63995639	63995805	15.3924	3.77683	0.618869		chr2	44291917	44292304	45.1158	11.7291	39.7344		chr2	34413003	34413477	5.91643	41.7995	24.1599		chr4	61416244	61416518	4.25562	3.05086	39.739
	chr5	64123891	64124064	21.7867	3.64968	7.58604		chr2	44333762	44334255	41.7029	12.2911	21.9212		chr2	34596781	34597108	24.8586	65.9801	24.438		chr4	61422731	61423169	17.6987	15.588	64.3038
	chr5	64215785	64216111	119.007	23.2097	19.2757		chr2	44338971	44339169	49.9199	18.9533	63.8279		chr2	34834561	34834737	6.62255	13.006	6.67268		chr4	61454454	61454631	3.17544	12.321	27.3768
	chr5	64355641	64355878	17.155	0.800901	3.57746		chr2	44387181	44387506	61.5387	16.9894	36.0455		chr2	34858569	34858745	6.29757	18.5384	9.20105		chr4	61462329	61462589	6.91964	15.6007	28.6534
	chr5	64649101	64649309	21.517	7.65385	4.37422		chr2	44425172	44426176	23.5378	11.8557	50.6506		chr2	34866577	34867417	13.8519	39.0487	16.625		chr4	61485027	61485329	9.42399	9.80986	25.9426
	chr5	64734009	64734264	24.6659	3.35374	3.98665		chr2	44561144	44561326	26.6262	9.27029	14.053		chr2	34940101	34940701	20.8648	161.564	38.0785		chr4	61529427	61529943	16.6652	29.3186	73.3512
	chr5	64899497	64899697	35.3363	6.96769	10.0666		chr2	44712475	44712942	24.7073	8.11341	51.4069		chr2	34994300	34994724	9.09628	51.4781	21.4128		chr4	61680695	61680962	14.3391	6.31808	27.7479
	chr5	64908889	64909382	29.7363	9.94358	9.35973		chr2	44896242	44896586	48.4581	7.00279	12.6118		chr2	34994925	34995356	16.2604	39.5743	24.4889		chr4	61721832	61722283	16.5403	32.7922	70.677
	chr5	64927624	64927854	21.852	7.69154	10.2937		chr2	44987368	44987546	24.6211	1.79729	11.1687		chr2	35085366	35085711	3.9665	27.7647	5.962		chr4	61733807	61733994	6.88662	11.792	49.0094
	chr5	65053647	65053814	15.2725	4.52304	4.89177		chr2	45327219	45327609	119.448	29.1538	62.6106		chr2	35101897	35102293	14.7601	69.2824	33.606		chr4	61857251	61857461	3.4296	1.0619	39.7958
	chr5	65123401	65123566	20.3858	5.10763	7.24215		chr2	45356731	45357105	44.0441	11.8904	29.3203		chr2	35122185	35122616	2.93251	20.792	13.0279		chr4	61885616	61885793	7.56607	5.20157	37.9381
	chr5	65202968	65203191	13.9692	8.29793	9.76734		chr2	45384446	45385121	20.2518	7.81207	29.4682		chr2	35160640	35160816	2.42293	12.6439	7.68301		chr4	61935791	61935989	7.36228	8.27985	24.1018
	chr5	65228116	65228281	11.5021	2.26237	2.98496		chr2	45437882	45438243	67.7605	25.3054	80.3212		chr2	35169204	35169457	11.1466	51.2751	14.9925		chr4	62050980	62051157	5.90896	6.05539	17.8032
	chr5	65399311	65399548	18.3755	11.4606	7.70868		chr2	45446910	45447487	72.7623	12.0187	28.1881		chr2	35248874	35249080	2.14979	10.4366	10.801		chr4	62064162	62064341	5.8564	9.46122	23.3572
	chr5	65607641	65608130	19.3878	4.5244	8.58426		chr2	45526733	45527126	31.0288	1.68268	14.714		chr2	35259489	35260034	7.21768	21.318	12.3713		chr4	62247760	62248093	26.9086	59.3207	78.6742
	chr5	65657646	65657818	45.1839	21.0024	20.3622		chr2	45538578	45538992	77.3212	10.4859	23.6567		chr2	35438697	35438952	10.911	31.5422	10.37		chr4	62371215	62371553	2.15366	29.0382	33.8841
	chr5	65870226	65870552	26.2431	3.08204	2.0703		chr2	45611518	45611786	19.1468	4.31135	11.38		chr2	35478217	35478580	2.33346	37.8708	10.2001		chr4	62373357	62373565	16.3935	6.66842	34.165
	chr5	66109021	66109701	34.161	24.6327	9.20373		chr2	45732085	45732265	43.6102	11.066	33.8454		chr2	35827780	35827981	13.9102	50.1543	19.4214		chr4	62484451	62484790	3.51427	6.74363	27.244
	chr5	67031285	67031759	34.9406	12.6041	7.45161		chr2	45732629	45732820	27.8991	12.2715	15.695		chr2	35870879	35871362	17.8739	57.8074	17.4868		chr4	62602434	62602616	7.76432	8.04189	23.3309
	chr5	67057011	67057446	39.8661	7.01817	11.371		chr2	45738706	45738997	31.5913	9.94553	14.8221		chr2	35886768	35886981	6.47848	15.7107	6.40775		chr4	62677448	62677630	3.99717	9.05545	17.0717
	chr5	67059741	67060039	61.998	13.7948	17.0905		chr2	45763372	45763881	24.3646	7.46888	52.6729		chr2	35917784	35918319	3.87722	30.6992	6.75643		chr4	62905612	62905804	13.0121	5.95143	24.073
	chr5	67174330	67174642	36.0358	12.2403	12.6286		chr2	45814271	45814543	44.4006	27.8532	38.0261		chr2	35934732	35934933	3.71997	11.9571	8.12539		chr4	63111134	63111408	7.52037	59.6155	81.6858
	chr5	67226186	67226781	92.7819	35.4724	27.8973		chr2	46002129	46002685	70.3686	15.3767	31.1024		chr2	36047590	36047879	15.8499	47.6659	22.3632		chr4	63135292	63135654	19.7482	25.106	58.5212
	chr5	67560715	67560880	19.8624	8.03293	7.71598		chr2	46019877	46020478	52.0439	11.753	22.9168		chr2	36065272	36066054	0.554113	63.3683	17.9631		chr4	63237889	63238352	14.937	41.5387	62.1773
	chr5	67582005	67582280	23.7443	7.17654	5.18424		chr2	46062234	46062784	28.3414	4.46745	11.3959		chr2	36152298	36153035	12.4478	43.6701	29.3417		chr4	63239526	63239797	15.799	26.5578	50.6625
	chr5	67686625	67686938	54.5871	17.3183	15.3767		chr2	46213779	46213955	18.0142	5.81239	17.8527		chr2	36299266	36299537	11.7536	57.0862	9.65151		chr4	63247541	63247993	15.1437	35.1747	33.9959
	chr5	67749442	67749707	19.4919	6.56589	9.86575		chr2	46219971	46220738	43.2509	9.13056	16.6356		chr2	36300790	36301225	6.95814	73.6994	47.454		chr4	63319022	63319490	18.751	62.2912	68.9176
	chr5	67755087	67755315	14.6213	3.57027	1.66503		chr2	46271008	46271300	28.4501	7.75382	14.7531		chr2	36301841	36302255	41.9651	75.0337	34.723		chr4	63319936	63320469	48.8527	62.7722	155.528
	chr5	67768968	67769152	36.673	9.63175	8.24662		chr2	46299429	46299648	13.3199	3.91945	18.7635		chr2	36313410	36313691	11.2417	36.5469	17.1418		chr4	63346800	63347270	7.36105	25.151	28.9892
	chr5	68001820	68002294	24.1397	5.44236	5.85896		chr2	46371079	46371411	54.4095	17.7324	32.0047		chr2	36348881	36349261	15.6245	41.5098	25.1986		chr4	63420502	63421352	30.1058	43.5909	74.7064
	chr5	68133940	68134526	43.672	17.0438	10.0355		chr2	46426117	46426292	28.94	4.64247	18.2482		chr2	36357019	36357362	10.2545	38.682	14.7222		chr4	63452247	63452577	6.921	14.1516	27.0342
	chr5	68146359	68146834	63.3001	11.5769	13.5779		chr2	46443339	46443901	64.238	14.6648	44.688		chr2	36411193	36411829	7.49122	34.4717	8.6152		chr4	63508930	63509292	10.9124	19.5283	33.1299
	chr5	68275097	68276184	177.464	61.7275	51.8907		chr2	46848289	46848706	41.9445	4.27497	26.7889		chr2	36453313	36453559	3.7027	20.6861	9.12715		chr4	63521761	63522014	6.91783	10.187	36.0276
	chr5	68327330	68327722	34.1445	7.60037	12.3981		chr2	46855640	46855877	34.1557	12.6511	30.6194		chr2	36465356	36465868	5.85833	50.4227	20.8738		chr4	63652405	63652773	18.1519	49.1533	56.0247
	chr5	68338673	68339018	28.1424	8.10973	12.2468		chr2	47081940	47082203	26.493	4.29975	16.332		chr2	36474551	36475078	11.4969	36.2921	14.1647		chr4	63663471	63663870	17.3791	23.0236	123.156
	chr5	68351742	68351907	20.1088	9.7365	12.8186		chr2	47100180	47100643	50.3086	10.7808	40.2922		chr2	36531885	36532300	23.0647	53.5152	20.379		chr4	63727158	63727493	1.52032	3.39272	25.9021
	chr5	68411048	68412178	50.7883	10.3837	7.07321		chr2	47100853	47101147	73.5426	15.0981	48.4367		chr2	36548111	36548593	11.1875	27.6469	9.54615		chr4	63754634	63755009	12.4476	25.3726	44.124
	chr6	172929	173096	22.4172	9.16638	5.141		chr2	47104837	47105010	51.3674	18.3755	22.4396		chr2	36552944	36553268	0.888271	17.2834	4.03243		chr4	63956650	63957153	10.0399	11.47	38.0682
	chr6	209591	210225	78.7825	4.98081	10.4045		chr2	47347752	47347977	80.0993	23.4638	31.9085		chr2	36803690	36805184	5.78006	32.6779	11.4233		chr4	64080605	64080790	8.46025	3.24975	16.2132
	chr6	351985	352150	13.6467	7.51178	12.2563		chr2	47369821	47370077	101.852	11.9776	44.3114		chr2	36843527	36843775	4.39175	16.7157	11.8178		chr4	64317717	64317945	10.2034	23.8958	37.4054
	chr6	429333	429524	14.5674	1.21603	0		chr2	47373474	47373868	73.4996	29.9821	36.0549		chr2	36895172	36895763	5.98556	49.7757	14.6811		chr4	64610478	64610926	7.4641	14.8821	57.2394
	chr6	552050	552215	21.821	8.61036	10.0896		chr2	47385048	47385220	25.6207	12.9032	17.8138		chr2	36909981	36910332	6.45011	24.721	13.8969		chr4	64649008	64649642	44.8652	97.0868	137.081
	chr6	613523	613818	32.5037	11.1922	5.85769		chr2	47519783	47520272	51.303	9.18131	18.839		chr2	36997083	36997458	16.9785	38.6478	30.5523		chr4	64728100	64728632	16.7412	56.6387	80.3015
	chr6	676600	676975	28.037	7.42378	5.3726		chr2	47531197	47531682	51.9444	14.2287	50.184		chr2	37010101	37010458	9.68546	43.6968	10.0963		chr4	64729024	64729216	3.54945	18.8092	33.0268
	chr6	768578	769123	39.9792	16.0852	12.0643		chr2	47546515	47546878	62.6419	11.3764	84.506		chr2	37057746	37058292	19.206	77.9266	30.042		chr4	64759886	64760098	25.507	18.046	57.5164
	chr6	788964	789792	37.2586	10.8328	8.94427		chr2	47623169	47623387	28.179	4.37034	24.2088		chr2	37293962	37294311	10.1051	33.038	8.18775		chr4	64841850	64842075	2.43254	5.84456	14.6718
	chr6	790025	790306	37.1914	6.19461	6.16518		chr2	47624167	47624410	34.9684	11.1911	19.5899		chr2	37345102	37345572	28.2021	97.9052	32.5026		chr4	65069873	65070188	6.33125	14.6716	49.5984
	chr6	800022	800207	32.8112	9.78012	2.88561		chr2	47821306	47821497	34.4472	9.15242	27.8349		chr2	37368387	37368660	2.81751	21.0348	9.19315		chr4	65567100	65567287	9.87297	7.76947	28.9994
	chr6	1144886	1145075	17.7671	4.65586	3.00483		chr2	47980138	47980323	53.7555	6.39761	16.6657		chr2	37394419	37394726	6.2694	36.8002	8.18274		chr4	65645263	65645449	0	0.121725	20.6757
	chr6	1213888	1214214	20.101	3.08942	3.67345		chr2	47983923	47984666	145.404	25.7752	44.1102		chr2	37410515	37411367	16.828	42.2756	23.4983		chr5	212169	212622	7.05259	21.9499	39.6375
	chr6	1306899	1307066	21.734	9.42876	10.3381		chr2	47995476	47995743	47.6016	9.71705	32.4348		chr2	37436370	37436603	0	16.6679	0.970191		chr5	360914	361183	19.0181	51.8195	76.5746
	chr6	1466676	1466901	37.0699	9.0541	11.6368		chr2	47999631	48000107	58.0643	13.9698	44.58		chr2	37452968	37453493	3.90192	55.1382	8.4727		chr5	444079	444782	6.9786	11.8107	25.5159
	chr6	1512620	1512865	26.1388	13.1761	15.8954		chr2	48063604	48063836	14.7372	2.05937	8.56599		chr2	37492105	37492294	2.48096	32.095	12.8273		chr5	744974	745179	6.99207	3.50765	17.7414
	chr6	1549609	1549944	16.4547	5.009	6.20543		chr2	48126348	48126539	80.9303	28.6807	43.4661		chr2	37589036	37589604	16.384	51.4719	35.0076		chr5	977496	977881	0.934956	8.36235	19.1306
	chr6	1770601	1770841	17.4279	1.73606	6.04617		chr2	48216712	48217255	37.8088	15.2679	25.8217		chr2	37593215	37593454	5.57592	23.5496	4.57275		chr5	983864	984363	3.70499	33.0676	35.0378
	chr6	1818456	1818621	20.3064	1.7033	5.0344		chr2	48326165	48326715	41.1778	14.741	76.2644		chr2	37665474	37665697	5.11301	26.4074	12.8324		chr5	1048021	1048200	8.81448	12.1534	21.8361
	chr6	2379170	2379340	14.9283	3.34869	5.47711		chr2	48343130	48343322	36.1475	12.4625	20.948		chr2	37674982	37675295	4.57722	81.2228	27.2236		chr5	1081906	1082286	7.23877	21.7397	38.4858
	chr6	2539933	2540121	13.1674	5.89452	9.74162		chr2	48353540	48353833	14.2357	5.29938	26.1365		chr2	37685162	37685684	13.5701	148.259	75.3477		chr5	1416448	1416672	8.15467	8.42573	38.5391
	chr6	2840249	2840528	57.6941	17.4796	19.5395		chr2	48598819	48599010	27.3275	6.74947	19.9537		chr2	37739267	37739803	9.15311	62.5797	11.8503		chr5	1435704	1436053	6.39518	3.86819	19.8919
	chr6	3059065	3059342	39.5716	7.32299	10.8062		chr2	48599631	48600075	89.2335	23.1299	47.4934		chr2	37743414	37743911	11.3823	52.8271	23.8866		chr5	1506032	1506464	12.2251	17.727	22.8843
	chr6	3333067	3333233	18.369	3.49634	4.36004		chr2	48656936	48657503	68.1737	19.23	26.2626		chr2	37747319	37747495	7.8485	37.4443	7.89829		chr5	1573548	1573725	15.7291	37.1655	61.2834
	chr6	4053791	4053989	17.4059	5.16253	8.022		chr2	48664810	48665321	122.175	28.6356	74.7875		chr2	37766225	37766484	4.61428	18.666	4.42307		chr5	1643751	1643933	4.77662	10.4748	20.5104
	chr6	4507599	4507795	19.4474	5.36734	3.54719		chr2	48684405	48684756	55.4945	13.9076	27.8731		chr2	37791013	37791407	3.51883	14.9783	12.5308		chr5	1861675	1862159	4.49369	14.8856	35.8571
	chr6	4526557	4526765	14.0353	0.712185	4.52989		chr2	48707362	48707640	25.2474	9.82604	14.5271		chr2	37820155	37820331	5.205	15.7004	10.8844		chr5	1914082	1914334	49.1532	29.204	112.879
	chr6	4709992	4710173	12.2879	0.30625	4.01148		chr2	48754226	48754487	6.83164	0.0427199	17.0103		chr2	37861159	37861380	1.32877	14.4331	5.21122		chr5	1916429	1916646	42.6044	94.9837	131.828
	chr6	4858934	4859140	13.8972	2.23941	2.51658		chr2	48850307	48850957	43.2679	8.25258	46.8457		chr2	37913706	37914184	19.6713	64.6899	32.4785		chr5	1958051	1958567	23.6209	27.0029	38.7307
	chr6	4967345	4967579	19.1873	1.7372	6.55332		chr2	48907816	48908019	48.7297	19.6057	45.4618		chr2	37932106	37932386	6.29094	44.7641	12.1834		chr5	2245546	2246186	51.6641	29.0455	97.1235
	chr6	5010216	5010403	18.3718	4.44703	7.57432		chr2	49451605	49451819	19.5716	3.47312	8.82103		chr2	37943594	37943778	5.40371	18.2293	10.107		chr5	2272970	2273154	10.4102	8.03696	24.7498
	chr6	5074509	5074755	24.8632	2.33855	2.45315		chr2	49603619	49603870	16.8578	3.05371	10.0884		chr2	37969615	37970002	14.8318	37.4452	22.5705		chr5	2445253	2445430	6.1765	16.8241	26.7737
	chr6	5075236	5075401	19.5204	4.75382	8.46227		chr2	49604504	49604932	36.095	11.3152	30.7556		chr2	37984760	37985411	22.9405	38.8136	15.8862		chr5	2485101	2485772	14.9932	25.9693	53.4697
	chr6	5075688	5076035	52.7239	13.6612	10.248		chr2	49620071	49620363	70.8941	20.4377	49.1067		chr2	38023800	38024175	8.4399	64.4021	13.7461		chr5	2498145	2498335	44.3294	74.1986	100.422
	chr6	5836702	5836867	15.3307	3.88819	4.79656		chr2	49632387	49632564	14.0948	3.72489	13.8423		chr2	38072554	38073003	12.0602	40.6742	23.3382		chr5	2685820	2686150	10.0861	19.5746	47.166
	chr6	6141998	6142163	11.6391	3.26481	7.26572		chr2	49663808	49664170	37.7728	10.2462	16.1162		chr2	38132811	38133456	12.3732	37.3118	19.038		chr5	2722180	2722431	7.00181	16.3495	25.2711
	chr6	6538352	6538571	46.6935	15.3514	12.813		chr2	49802252	49802528	36.919	8.43764	27.5856		chr2	38143608	38143914	9.63316	30.773	20.1854		chr5	2734616	2734862	4.43172	15.539	36.3418
	chr6	7104143	7104339	12.7572	0.235676	4.25839		chr2	49806831	49807133	40.5182	14.1592	45.649		chr2	38221470	38221723	6.60219	26.0138	14.892		chr5	2736298	2736655	6.41523	11.7982	27.8583
	chr6	16105873	16106042	23.3352	3.70682	5.77076		chr2	49873804	49874721	56.0227	12.2345	31.3226		chr2	38280089	38280306	2.79751	30.3893	6.74085		chr5	2948488	2949175	6.37806	11.1811	31.7385
	chr6	20991430	20991677	13.101	2.4122	4.16101		chr2	49915708	49916127	30.0202	9.54727	24.7977		chr2	38291262	38291578	14.6206	43.6621	22.0118		chr5	3057565	3057814	5.07547	20.6961	27.6205
	chr6	23146550	23146715	15.9505	3.61566	4.26853		chr2	49923893	49924177	98.3794	27.1556	64.5919		chr2	38300389	38300572	7.11425	20.2718	7.89519		chr5	3099769	3100081	9.83523	16.2082	29.8351
	chr6	25939014	25939179	14.4688	3.02809	6.53698		chr2	49930095	49930851	175.893	38.5851	65.776		chr2	38327503	38327691	7.66126	21.6542	7.22942		chr5	3156530	3156848	17.4974	54.394	57.7467
	chr6	26037504	26037669	19.747	7.69842	5.85618		chr2	50025124	50025756	239.368	24.892	83.6676		chr2	38382131	38382398	25.2629	71.3144	49.6596		chr5	3280510	3280784	6.72325	11.5782	36.4515
	chr6	26254645	26254860	16.1704	0.703815	5.48808		chr2	50060352	50060522	29.4743	10.6437	19.2015		chr2	38383423	38383603	0.269475	25.7952	11.6209		chr5	3312506	3312821	8.57231	6.14493	60.988
	chr6	26466334	26466825	24.0186	9.11981	11.3434		chr2	50103448	50103834	53.4549	12.3811	64.6738		chr2	38403137	38403515	9.61459	39.2048	20.3258		chr5	3315089	3315551	28.5763	38.8252	59.039
	chr6	26831579	26831761	14.3464	2.39781	4.55249		chr2	50107499	50108086	33.3087	9.34714	70.3775		chr2	38440193	38440917	11.1715	37.9762	21.3927		chr5	3317830	3318131	27.5876	18.5696	88.8878
	chr6	26906529	26906698	23.1205	4.02923	7.84375		chr2	50115981	50116190	21.0796	8.73532	28.6849		chr2	38466805	38466990	4.21006	14.8	8.76232		chr5	3455991	3456389	29.7427	55.6501	95.0795
	chr6	26907227	26907409	30.1652	11.4235	10.2411		chr2	50417450	50417641	43.7963	10.1457	15.9802		chr2	38567263	38567498	6.04585	33.623	17.4964		chr5	3472713	3472971	2.15607	9.12088	19.2154
	chr6	27046851	27047059	11.4971	2.82742	4.31835		chr2	50658999	50659277	48.4285	8.06802	27.5399		chr2	38824877	38825053	12.7439	71.5965	42.9822		chr5	3484526	3484952	11.6393	45.1809	55.136
	chr6	27066121	27066684	135.321	14.5171	20.9881		chr2	50663656	50663968	86.6665	26.2902	40.7131		chr2	38848076	38848711	6.51863	40.7047	5.6137		chr5	3525139	3525346	11.0418	28.9988	38.1591
	chr6	27089868	27090058	19.2641	4.02903	7.26892		chr2	50678304	50678827	127.596	26.7239	36.6741		chr2	38852276	38852590	6.31465	29.9642	10.7896		chr5	3536423	3536762	16.706	8.67439	32.4526
	chr6	27119760	27119935	45.0913	6.12348	4.85229		chr2	50685179	50685576	189.907	33.7208	142.945		chr2	39051887	39052063	6.12842	15.0007	9.59353		chr5	3640725	3640915	8.58183	34.4672	37.4742
	chr6	27143328	27143859	58.112	7.6827	9.6315		chr2	50723058	50723257	69.1071	13.988	28.0056		chr2	39119501	39119759	8.27156	23.2308	10.9015		chr5	3684012	3684262	7.63622	23.7225	40.6822
	chr6	27162644	27162811	13.3851	5.84709	7.94703		chr2	50765284	50765556	74.1609	19.9855	28.4382		chr2	39143915	39144895	12.6487	39.0969	25.4099		chr5	3685923	3686219	10.1713	32.3328	42.1748
	chr6	27307212	27307408	22.5982	5.21804	9.23102		chr2	50821845	50822343	107.549	38.1849	94.5428		chr2	39147326	39147784	10.7901	62.4727	31.6745		chr5	3704292	3704503	8.96623	15.3035	34.1718
	chr6	27595352	27595570	18.6099	8.26267	11.8842		chr2	50932971	50933478	130.541	19.2398	26.3623		chr2	39148947	39149272	4.88609	84.3282	12.7739		chr5	3745948	3746155	2.97255	2.59339	16.659
	chr6	27934530	27934950	50.3324	5.09645	8.95373		chr2	50950548	50950713	11.6559	1.62696	8.33346		chr2	39152821	39153123	6.58322	41.9066	9.57287		chr5	3752542	3752887	2.40582	9.14025	28.262
	chr6	28443728	28443957	21.3231	2.1435	1.76131		chr2	51037971	51038393	25.876	5.94335	13.5512		chr2	39175994	39176376	9.90334	26.599	7.44531		chr5	3769860	3770058	30.0752	53.3563	53.778
	chr6	28523785	28523970	27.4459	15.5613	14.2823		chr2	51065785	51066005	38.2678	13.0201	31.6626		chr2	39256946	39257597	12.2133	70.6754	19.5904		chr5	3791545	3792059	9.6444	18.62	21.5041
	chr6	28709109	28709305	16.7901	1.55548	5.27476		chr2	51105656	51105829	38.0826	16.1056	38.6037		chr2	39266093	39266670	5.60604	29.6674	15.2304		chr5	3930640	3930819	8.83959	3.52088	20.0206
	chr6	28739148	28739371	24.5436	4.8464	4.6566		chr2	51107201	51107392	57.0451	21.2307	58.5087		chr2	39283633	39284157	3.5842	31.8434	5.91487		chr5	4032993	4033221	8.32173	17.9007	33.1533
	chr6	28749417	28749756	23.297	3.83712	4.86022		chr2	51132861	51133037	51.2916	20.8334	30.339		chr2	39328082	39328679	7.31454	27.479	11.5278		chr5	4141124	4141483	15.9996	12.1854	70.0108
	chr6	29069874	29070076	14.6399	4.28441	3.1223		chr2	51137535	51137877	80.3652	16.6202	40.242		chr2	39343612	39344209	22.0715	75.7429	37.523		chr5	4150092	4150465	10.1562	21.1022	25.0924
	chr6	30472380	30472570	30.8985	14.3555	9.40618		chr2	51143268	51143848	119.809	20.8931	124.218		chr2	39371291	39371747	5.94305	26.7202	15.8087		chr5	4529389	4529632	7.91395	21.4624	33.0155
	chr6	30646443	30646626	15.8246	5.1234	9.40667		chr2	51144478	51144870	54.5625	17.8733	93.1291		chr2	39572512	39572837	1.62772	13.6637	0.832543		chr5	4715687	4716334	32.6343	42.3722	63.4833
	chr6	32377798	32378048	38.7511	5.80627	2.57041		chr2	51189412	51189632	12.6851	6.37548	16.945		chr2	39621151	39621489	9.63428	23.0087	19.4688		chr5	4800968	4801157	4.77925	5.379	13.2234
	chr6	33985092	33985563	91.739	37.0456	38.179		chr2	51209076	51209399	34.9569	3.28554	18.6368		chr2	39789455	39790056	0.569868	31.6303	5.5404		chr5	4870601	4871163	5.12662	19.4719	26.8556
	chr6	33988352	33988613	58.6662	10.7	14.3351		chr2	51285586	51286055	37.8187	2.60697	16.295		chr2	39862222	39862399	8.22881	21.0562	10.8097		chr5	4883724	4884024	4.03689	4.26018	17.29
	chr6	34053684	34053883	20.3795	8.46869	7.30377		chr2	51305756	51306001	49.2991	5.0539	13.1444		chr2	39881327	39881737	4.13374	36.9237	12.0575		chr5	4910790	4911200	2.56275	6.67903	19.6274
	chr6	34091708	34091873	12.8774	2.72758	4.14787		chr2	51334873	51335060	22.2928	9.53722	14.9884		chr2	39921462	39921756	10.0003	41.0476	14.2098		chr5	4925525	4925879	11.4318	4.2633	26.9203
	chr6	34254210	34254411	14.5959	4.42965	5.44506		chr2	51355056	51355440	164.423	42.561	150.096		chr2	39955170	39955595	13.201	52.2965	16.1119		chr5	5299819	5300069	5.24522	15.3314	21.8193
	chr6	34263299	34263512	22.1804	6.31454	7.27948		chr2	51356200	51356454	71.4381	30.2645	69.5747		chr2	39982711	39984198	29.4615	91.2763	41.3391		chr5	5406683	5406903	8.48797	6.84739	17.5658
	chr6	34281768	34281933	14.0718	3.25127	8.37841		chr2	51363055	51363365	65.3886	9.19907	18.0565		chr2	39987692	39987909	8.28475	41.3934	19.7144		chr5	5409629	5409846	7.13288	6.37925	22.6451
	chr6	34444462	34444627	12.9189	1.17448	4.14673		chr2	51374549	51374875	137.425	30.5278	86.6049		chr2	39995938	39996165	12.6499	31.5142	6.0877		chr5	5679708	5680097	13.5111	29.0342	31.7519
	chr6	34603810	34604010	15.7063	5.10324	6.4581		chr2	51404933	51405195	35.1598	12.1495	19.0417		chr2	40010672	40011026	12.0182	44.6695	25.4978		chr5	5713451	5714104	30.3929	55.939	77.0026
	chr6	34607937	34608177	17.2229	3.14316	7.6159		chr2	51411082	51411267	78.4817	12.7525	39.572		chr2	40066758	40067036	4.72848	30.8012	6.00348		chr5	5719335	5719662	9.85548	20.1864	23.8563
	chr6	34868296	34868646	49.958	7.33802	12.0252		chr2	51467384	51467887	28.3725	3.77922	20.1293		chr2	40215112	40215437	9.18688	45.2902	30.9599		chr5	6039690	6040054	5.7902	17.6332	35.8776
	chr6	34933385	34934502	96.053	44.7451	26.1027		chr2	51543839	51544247	41.2069	14.7255	42.5303		chr2	40277564	40278185	9.39131	26.7925	19.5845		chr5	6104821	6105056	3.66374	6.68687	15.3384
	chr6	35106349	35106614	12.9875	2.30753	2.56041		chr2	51608845	51609038	24.6332	5.51093	20.7442		chr2	40427700	40427876	10.0764	42.2565	21.0113		chr5	6129376	6129578	7.91348	5.9102	17.2732
	chr6	35309424	35309673	63.0624	14.9669	15.6697		chr2	51612557	51612814	19.9545	9.16378	18.6628		chr2	40587848	40588066	1.42402	16.3335	12.2927		chr5	6741239	6742445	8.37824	39.163	50.6861
	chr6	35607095	35607345	11.2728	2.07331	1.67392		chr2	51618863	51619130	25.2662	2.39958	11.3847		chr2	40597882	40598333	10.5121	43.256	15.209		chr5	7040365	7040997	10.9914	25.2883	69.7015
	chr6	35652711	35653326	145.755	27.5618	31.4421		chr2	51710789	51711136	36.4961	7.69299	19.9053		chr2	40631627	40632092	14.7967	95.9234	19.6532		chr5	7184655	7184832	3.9541	14.4409	22.9006
	chr6	35783241	35783439	11.6711	1.20647	4.12188		chr2	51736115	51736398	50.0353	15.7188	32.9138		chr2	40645759	40645937	3.83052	29.747	15.1313		chr5	7516942	7517280	7.40683	18.8494	26.2558
	chr6	35853139	35853732	39.1352	11.9871	14.3998		chr2	51814678	51814915	16.5805	2.34225	6.87896		chr2	40747740	40748039	6.60217	23.3259	4.86152		chr5	7558643	7558998	9.99339	29.4122	31.4373
	chr6	35961068	35961370	26.2541	3.81304	6.30098		chr2	51915251	51915478	20.482	5.1588	18.1793		chr2	40950777	40951141	1.98392	39.5172	4.8356		chr5	7874236	7874486	6.6505	11.8022	22.0727
	chr6	35962302	35962585	23.2223	6.25201	6.10129		chr2	51952780	51953058	47.7406	16.4034	20.9263		chr2	41015490	41015677	11.369	32.1782	14.1123		chr5	8589829	8590445	1.85512	42.3169	52.0481
	chr6	36204641	36204885	22.2948	5.73621	10.0568		chr2	52058219	52058475	20.5544	1.488	18.8581		chr2	41017104	41017297	2.92022	23.2353	12.1198		chr5	9423995	9424294	18.0652	18.6905	27.1656
	chr6	36349983	36350149	12.6823	2.52367	6.15618		chr2	52079862	52080780	81.4828	33.2582	74.869		chr2	41251524	41251710	8.69603	21.2779	13.225		chr5	10497727	10497930	7.15133	7.36047	39.6091
	chr6	36413867	36414067	33.7942	14.1545	8.08838		chr2	52156480	52156796	46.5667	7.78075	68.9717		chr2	41399587	41399763	2.56102	10.9004	5.43304		chr5	10554900	10555401	3.37148	42.2505	49.9496
	chr6	36583546	36583826	12.6149	8.15581	11.3273		chr2	52188118	52188403	36.6611	5.29582	15.2107		chr2	41421823	41422218	11.8074	28.7195	22.4627		chr5	10954646	10954897	3.50392	6.83054	18.3017
	chr6	36587797	36587970	14.6738	3.12178	5.29849		chr2	52362848	52363166	32.2626	9.83985	19.3557		chr2	41479300	41479800	11.015	61.2796	18.3099		chr5	11655249	11655476	6.08887	3.50493	30.0855
	chr6	37087485	37087815	40.7421	10.2818	10.2571		chr2	52413254	52413421	23.6875	7.6776	15.6977		chr2	41483235	41483609	1.66184	51.097	15.1191		chr5	12519589	12520644	11.4083	10.1415	57.7331
	chr6	37242015	37242376	20.5232	2.46329	2.89533		chr2	52487831	52488010	35.8013	19.1057	37.071		chr2	41487758	41487995	13.7502	32.6927	16.7738		chr5	13002063	13002511	3.56367	5.76295	35.7525
	chr6	37361939	37362104	15.1358	1.45769	5.47879		chr2	52503795	52504030	63.46	15.8772	40.1354		chr2	41559374	41559717	11.5287	41.5851	15.5151		chr5	13127513	13127690	5.54188	6.37113	18.7492
	chr6	37502505	37502670	16.9778	1.0619	4.908		chr2	52676569	52676912	57.496	4.37883	17.7093		chr2	41756302	41756514	7.34196	30.3817	16.0618		chr5	13325161	13325506	7.18956	2.11121	14.7614
	chr6	37577520	37577685	12.9469	0.820556	3.0062		chr2	52759718	52760072	14.8679	4.21959	18.7418		chr2	41815795	41816084	9.99571	24.8985	14.264		chr5	16039389	16039721	8.70165	4.88197	36.557
	chr6	37636774	37637038	13.7006	7.05022	8.37634		chr2	52762093	52762350	11.9482	4.05964	10.294		chr2	41816458	41816842	14.912	38.8018	18.8047		chr5	16545884	16546142	6.56878	3.29541	23.5387
	chr6	37638002	37638241	12.7617	4.40668	5.88935		chr2	52799671	52799891	45.3755	19.6063	60.8616		chr2	41994126	41994429	7.88507	27.4557	15.5121		chr5	17348912	17349089	2.25565	3.05997	12.3223
	chr6	37724705	37724941	25.2394	9.80773	3.9763		chr2	52862296	52862567	85.1456	26.4302	43.7407		chr2	42088978	42089575	28.8023	57.4015	33.1658		chr5	20683519	20684169	27.1238	14.8779	59.1785
	chr6	38041957	38042384	57.8156	8.25457	7.89312		chr2	52924027	52924394	41.0688	9.17359	18.9288		chr2	42145996	42146200	4.17242	31.5453	17.7444		chr5	21627379	21627629	6.91003	1.92042	17.0656
	chr6	38219710	38219951	28.9458	7.63234	3.53686		chr2	52939467	52939747	137.663	22.3094	56.6262		chr2	42163237	42164657	9.89568	140.816	15.563		chr5	21663679	21664031	3.49116	2.72487	24.1452
	chr6	38325008	38325900	116.756	34.9764	39.2061		chr2	52941198	52941794	86.1701	23.8815	44.486		chr2	42165776	42166009	6.31302	73.6654	13.2509		chr5	21979794	21980008	4.47863	6.82405	16.7489
	chr6	38612452	38612682	27.7786	8.55323	12.5707		chr2	52996506	52996843	74.1891	10.6172	54.9801		chr2	42167488	42167743	16.9778	99.6824	23.5926		chr5	22025756	22026177	4.16397	7.10009	29.2786
	chr6	38693629	38694118	60.6759	24.939	24.3431		chr2	53026568	53027145	41.6642	10.4814	76.9356		chr2	42171194	42171793	12.7575	133.396	33.3368		chr5	22747133	22747381	3.60119	1.59284	14.0594
	chr6	38695072	38695618	72.9757	7.86244	12.7306		chr2	53078406	53078794	22.586	0.527786	6.00148		chr2	42217547	42218079	18.7346	93.5665	38.9233		chr5	23998330	23998537	8.86714	3.47336	18.8256
	chr6	38860851	38861091	12.4826	9.12051	4.42152		chr2	53091471	53091672	71.4527	15.5338	27.6737		chr2	42335616	42335929	8.72433	17.9976	5.4396		chr5	24031156	24031361	1.61685	3.16893	16.3849
	chr6	39155913	39156117	21.7165	7.98413	7.57655		chr2	53128335	53128500	18.0169	5.30737	11.1645		chr2	42358085	42358274	16.907	60.2457	39.2765		chr5	24062432	24063071	13.9276	92.0714	107.885
	chr6	39203663	39203933	25.5088	3.66734	8.37715		chr2	53186746	53186990	35.6093	6.56405	16.2368		chr2	42483389	42483787	3.05695	33.9734	1.17257		chr5	24065128	24066465	2.22404	48.1741	115.441
	chr6	39303889	39304112	21.8523	3.67268	6.32974		chr2	53224977	53225180	37.2315	6.49336	16.2173		chr2	42575907	42576467	24.3818	68.7701	44.0746		chr5	25287702	25288596	4.56056	2.08322	31.2477
	chr6	39314588	39314868	17.1608	6.6218	6.52181		chr2	53256932	53257381	34.8856	10.7007	19.007		chr2	42593593	42594021	17.2209	54.7588	26.5252		chr5	25392026	25392221	7.35982	5.55481	19.4582
	chr6	39341706	39342006	26.2652	5.0437	9.92174		chr2	53325390	53326042	121.012	16.6821	40.0944		chr2	42635548	42635925	5.75742	17.286	8.51613		chr5	26202964	26203199	1.07332	0	17.1732
	chr6	39559924	39560108	16.1135	5.29241	4.75313		chr2	53362830	53363239	235.388	60.7502	195.111		chr2	42690937	42691534	23.067	66.8262	25.9458		chr5	29013376	29013651	3.59104	3.22839	16.1492
	chr6	39651897	39652300	25.7323	14.2193	3.20553		chr2	53365380	53365549	85.9311	34.9559	104.829		chr2	42727234	42727498	13.9449	54.5117	16.8129		chr5	29287024	29287425	7.79249	20.9003	38.7319
	chr6	39679759	39679968	33.3828	10.0895	11.7197		chr2	53378988	53379607	77.5949	17.9554	26.5811		chr2	42745577	42745832	9.35926	46.9426	25.926		chr5	29711109	29711328	4.18567	4.23283	23.7348
	chr6	39838724	39838918	16.6733	3.70525	2.66894		chr2	53392417	53392630	23.3983	6.32897	13.2012		chr2	42749289	42749563	7.7993	54.2745	27.2394		chr5	29711577	29711773	4.62891	6.38506	16.4617
	chr6	39906146	39906368	11.8906	4.9514	3.29361		chr2	53405864	53406109	47.343	11.4122	21.3583		chr2	42805859	42806379	16.1724	111.525	41.4065		chr5	29756772	29757015	1.18436	1.59284	14.87
	chr6	39910825	39910990	20.8409	6.38478	6.74164		chr2	53448981	53449188	33.7259	8.26449	14.6437		chr2	42851090	42851324	6.77202	21.1185	8.34737		chr5	30289001	30289178	0.822129	0	15.369
	chr6	40036579	40036932	51.141	37.7626	13.6416		chr2	53476715	53476901	29.4378	1.43818	24.8169		chr2	42858226	42858827	26.6021	95.7909	35.2653		chr5	31077977	31078157	5.69905	0	19.7495
	chr6	40284843	40285064	26.013	6.03687	10.2747		chr2	53563579	53563973	23.1869	5.77922	17.5367		chr2	42902119	42902549	22.0821	45.4923	19.4296		chr5	31209543	31209720	3.1733	0.872914	19.4679
	chr6	40576334	40576516	16.6657	3.54694	8.13923		chr2	53584752	53584944	17.6777	7.06231	14.8363		chr2	43009744	43009930	5.18991	17.456	7.23335		chr5	31473999	31474246	4.61919	13.7626	18.9234
	chr6	40759548	40759731	19.2642	9.10233	7.51533		chr2	53632583	53633046	30.9336	10.5141	18.0135		chr2	43040336	43040868	0.790191	30.1473	8.62674		chr5	31486807	31487026	8.70985	4.09953	16.2924
	chr6	41089717	41089882	13.8154	2.29578	6.19341		chr2	53752212	53752396	49.577	10.6543	19.5526		chr2	43043336	43043553	0.998425	18.0666	10.663		chr5	31628043	31628300	5.16959	0.60119	25.5645
	chr6	41098677	41098853	19.4229	3.1914	7.88936		chr2	53790896	53791104	29.448	10.3795	17.4373		chr2	43076043	43076363	8.98311	25.5947	13.4257		chr5	32374662	32375144	1.92476	6.54939	25.653
	chr6	41119488	41119695	31.747	11.0303	13.433		chr2	53819927	53820163	77.5164	14.6374	33.9958		chr2	43124067	43124525	7.36438	54.2137	14.138		chr5	32386578	32386755	0.931746	4.47108	16.4441
	chr6	41249356	41249610	20.806	7.05305	5.66135		chr2	53884930	53885182	48.1092	10.8237	17.3932		chr2	43178501	43179137	13.2867	73.5105	33.6195		chr5	32388263	32388706	1.01099	24.9865	71.0369
	chr6	41388242	41388558	18.063	4.61161	8.8241		chr2	53901035	53901443	18.4952	3.32931	14.3913		chr2	43191265	43191532	6.52687	17.3357	8.69501		chr5	32975204	32975401	3.81663	1.26784	16.1795
	chr6	41389712	41390167	29.2126	6.17993	8.6069		chr2	53914150	53914523	54.6827	32.89	37.7839		chr2	43258746	43259072	14.5742	59.975	32.1872		chr5	33037740	33038045	5.59953	0.997515	19.9919
	chr6	41461886	41462108	29.2649	9.34923	11.5537		chr2	53923194	53923417	22.6618	2.1604	7.55867		chr2	43283510	43283892	3.83548	14.8545	13.7		chr5	33081520	33081764	5.38211	2.02684	17.2679
	chr6	41661432	41661784	85.4881	26.1921	18.5617		chr2	53970114	53970377	39.4303	6.46372	14.0668		chr2	43310745	43311252	8.45536	68.1563	25.5728		chr5	33189131	33189407	51.9984	72.5044	125.587
	chr6	41783434	41783671	29.3051	2.62055	3.62103		chr2	53971171	53971503	65.051	9.56934	47.0953		chr2	43315503	43315994	15.2868	57.5772	29.92		chr5	34315074	34315464	9.38591	6.46084	25.392
	chr6	41870954	41871200	40.7438	13.6399	8.22087		chr2	54010727	54011157	107.929	16.4245	54.6201		chr2	43365158	43365864	3.59973	49.8764	14.0744		chr5	37281771	37281986	3.35384	6.50554	15.5738
	chr6	42082774	42083204	48.3618	24.3727	22.4708		chr2	54028831	54029027	29.4331	11.2232	32.639		chr2	43444579	43444979	8.42253	46.6887	10.7982		chr5	39519200	39519377	1.16011	0.942061	20.1801
	chr6	42092911	42093154	21.0846	6.75515	8.25565		chr2	54212289	54212580	30.9166	7.50443	14.7899		chr2	43480053	43480610	3.8642	96.4131	14.6804		chr5	39757205	39757609	3.8436	28.424	28.544
	chr6	42286936	42287121	25.8019	10.1652	10.7913		chr2	54224907	54225072	22.6961	3.17824	9.71691		chr2	43483735	43484148	20.3164	52.6028	34.9735		chr5	39785964	39786188	1.21264	3.86289	14.7778
	chr6	42385242	42385407	16.1563	5.34349	5.21598		chr2	54299955	54300360	77.1083	20.7903	37.6213		chr2	43560770	43561058	10.166	30.6697	22.4631		chr5	40142720	40142994	4.80924	3.84217	36.353
	chr6	42625345	42625510	9.60253	6.07138	7.9977		chr2	54408098	54408317	21.1679	8.51389	14.124		chr2	43578813	43579305	12.6388	50.0312	21.5101		chr5	40283170	40283570	5.60077	0.845853	17.0158
	chr6	42756666	42756878	30.8494	9.12191	7.88026		chr2	54434820	54435314	74.5958	21.3311	58.9962		chr2	43587967	43588430	24.8561	78.1444	25.5185		chr5	40537159	40537388	3.09775	2.56409	12.5857
	chr6	42967338	42967506	20.1989	4.37108	4.05423		chr2	54557541	54557759	25.521	6.0823	15.3841		chr2	43623625	43624057	5.6451	58.3187	32.0717		chr5	41086547	41086823	5.48175	1.46011	24.8939
	chr6	43185418	43185600	10.943	1.50218	5.82173		chr2	54576072	54576608	34.6987	11.2184	29.4035		chr2	43624471	43624928	8.76979	124.063	51.6153		chr5	42086609	42086840	3.43127	2.74766	13.786
	chr6	43265481	43265647	31.4814	10.9612	4.16784		chr2	54590643	54591051	24.1612	8.15379	21.8564		chr2	43823088	43823685	3.40039	42.7215	14.9897		chr5	42153204	42153416	12.7311	5.0245	26.6262
	chr6	43325978	43326143	20.4889	5.81806	10.0383		chr2	54609159	54609780	207.128	55.8775	66.6834		chr2	43843743	43844130	5.97922	49.6597	11.6864		chr5	43537006	43537183	6.61796	2.48507	16.7369
	chr6	43550687	43550934	24.7189	2.20181	2.0303		chr2	54642464	54642676	29.4737	10.2626	22.0408		chr2	43916140	43917525	5.8435	68.3307	7.02717		chr5	43871365	43871554	0.846923	1.04504	18.017
	chr6	43591679	43591858	15.8217	0.80977	3.58488		chr2	54691574	54691930	21.6062	5.63699	11.5098		chr2	43920436	43920706	4.67676	51.4616	36.4011		chr5	44094997	44095531	16.5802	25.3414	32.2536
	chr6	43659083	43659500	28.3953	9.79238	9.90907		chr2	54708440	54708658	20.4945	10.2928	30.4757		chr2	43994385	43994752	7.53174	23.3628	15.9562		chr5	44106358	44106635	1.76991	2.04493	15.4188
	chr6	44023785	44024043	16.4506	2.96413	6.45275		chr2	54793124	54793674	21.4057	4.76499	25.8561		chr2	44019003	44019253	14.7503	36.7448	21.0077		chr5	44811149	44811341	4.74248	0.846198	21.3114
	chr6	44187950	44188185	30.3949	6.45365	8.54263		chr2	54891442	54891798	29.1663	6.00905	13.5584		chr2	44071342	44072013	43.4811	71.7621	41.536		chr5	45191796	45191973	6.90858	5.14169	15.4572
	chr6	44219960	44220247	36.4951	6.59821	8.57881		chr3	196416	196789	27.2943	8.48461	16.2309		chr2	44156185	44156509	5.65042	41.5415	17.3754		chr5	45767877	45768337	12.5072	34.6354	36.5484
	chr6	44330800	44331041	26.5134	4.23204	6.85666		chr3	347405	347838	106.503	34.9238	53.1378		chr2	44166253	44166529	5.97165	19.7378	15.0551		chr5	50073500	50073677	3.08082	1.48925	14.5143
	chr6	44344106	44344423	21.6873	2.79293	3.71784		chr3	472921	473174	17.6422	3.43164	9.14685		chr2	44184165	44184359	5.6341	21.9293	18.2291		chr5	51643246	51643423	0.127887	5.2602	16.7492
	chr6	44495409	44495952	87.4279	49.4011	19.2089		chr3	557610	557775	56.4073	22.7223	25.7108		chr2	44222129	44222502	0	27.3621	5.91366		chr5	52582295	52582857	3.51815	12.6973	21.0988
	chr6	44659361	44659737	35.706	5.80119	8.75306		chr3	681317	681952	74.0707	13.2782	29.721		chr2	44320300	44320662	18.3913	75.1127	46.3871		chr5	53066864	53068040	23.3263	39.1444	105.352
	chr6	44666350	44666515	13.2818	8.50156	8.68369		chr3	821323	821546	27.763	5.53632	13.3937		chr2	44438068	44438562	18.0222	41.4767	24.3935		chr5	53292267	53292444	0	3.0621	8.52991
	chr6	44676555	44676722	15.3624	9.16747	11.6276		chr3	872263	872613	38.0528	13.0003	54.0036		chr2	44515541	44516135	2.37882	31.4615	5.83112		chr5	53431523	53431723	3.10154	4.97546	14.1292
	chr6	44681982	44682147	19.8202	7.3684	2.17331		chr3	1025536	1025708	17.4242	7.27377	11.8273		chr2	44533716	44534163	6.20982	38.2551	8.73317		chr5	54115734	54115960	1.34084	3.77072	18.5418
	chr6	44835304	44835829	96.5471	60.5018	15.7021		chr3	1102954	1103166	30.5262	5.81925	25.8245		chr2	44571100	44571441	3.5173	24.7886	9.41853		chr5	54638880	54639057	4.01781	1.27215	16.4583
	chr6	44878748	44878913	33.3495	7.42149	9.81483		chr3	1147251	1147515	28.0296	12.9432	47.4062		chr2	44625875	44626336	7.32118	44.491	13.6509		chr5	55101047	55101251	3.51095	2.16929	12.3394
	chr6	44934309	44934624	32.6704	6.42672	9.36392		chr3	1188890	1189071	24.896	6.82254	12.4902		chr2	44641766	44642523	28.0323	94.9769	47.197		chr5	56124685	56125562	48.4995	38.9941	81.422
	chr6	44988681	44988939	37.6491	16.0594	13.0963		chr3	1190118	1190363	27.0146	1.78229	10.5847		chr2	44747577	44748001	11.1943	30.9449	8.69706		chr5	56643917	56644166	5.35425	15.8049	33.2215
	chr6	45051527	45051693	28.4094	8.37828	8.27067		chr3	1192240	1192460	31.8399	7.65005	19.619		chr2	44797159	44797593	13.7774	68.1564	26.6012		chr5	56721422	56721662	11.7936	5.79565	22.3991
	chr6	45262980	45263145	12.566	5.85818	5.61626		chr3	1292817	1293056	18.4025	0.434809	14.1479		chr2	44812581	44812902	4.02547	29.685	6.13074		chr5	57379396	57379918	14.9007	31.7992	34.2461
	chr6	45308247	45308456	32.7294	6.79727	4.82474		chr3	1333789	1334079	22.1107	4.76687	19.2294		chr2	44821919	44822491	2.80579	78.7589	27.5294		chr5	58749815	58750057	7.31638	3.74522	19.4295
	chr6	45440071	45440316	73.6345	12.3904	15.8828		chr3	1416795	1417147	24.14	6.14425	17.9454		chr2	44825347	44825662	13.5213	99.3542	48.4274		chr5	58798206	58798697	26.0854	53.3685	72.8287
	chr6	45476844	45477146	28.8867	5.26782	9.14594		chr3	1435076	1435453	64.4858	11.3517	24.156		chr2	44876073	44876569	3.17019	24.391	7.42597		chr5	58832819	58833148	2.99938	4.29141	12.068
	chr6	45618630	45618795	22.5735	2.05749	5.92441		chr3	1472457	1472622	14.1028	0.868824	6.11694		chr2	44901834	44902342	11.943	66.3812	22.2543		chr5	59014091	59014308	9.25292	6.01425	16.9482
	chr6	45801458	45801922	27.6245	5.5105	5.86676		chr3	1553805	1554192	66.5034	24.2847	119.936		chr2	44905312	44905558	6.31936	49.0077	20.4481		chr5	59529494	59529941	4.83917	0.93947	29.3325
	chr6	45911778	45912014	22.7446	3.58218	6.31168		chr3	1554976	1555214	21.5934	14.3064	36.23		chr2	44909901	44910077	8.97163	17.15	9.44131		chr5	59533704	59533881	8.02656	2.4447	24.6037
	chr6	46040641	46041452	49.3933	12.946	16.4508		chr3	1565171	1565508	57.3333	19.3512	31.7348		chr2	44997719	44998202	15.2975	46.6015	36.4496		chr5	59897999	59898189	9.30738	9.95728	41.9286
	chr6	46086966	46087443	56.2618	10.216	12.1758		chr3	1602154	1602319	22.5115	5.69996	11.8738		chr2	45048919	45049255	6.52294	28.1422	12.7659		chr5	60424754	60424954	1.4413	2.91108	18.687
	chr6	46663823	46664006	18.9575	3.01435	5.29018		chr3	1796374	1796581	28.132	12.6573	27.2181		chr2	45051171	45051634	6.42508	35.0746	14.739		chr5	60545576	60545782	2.71194	1.55338	13.4358
	chr6	46740386	46740551	15.3647	7.84879	7.6341		chr3	1811809	1812206	53.9763	12.8786	18.3724		chr2	45056562	45056984	21.3338	164.043	65.2865		chr5	61448667	61448843	8.71193	20.7562	22.6622
	chr6	46761696	46761861	9.59563	6.05668	10.1176		chr3	1853718	1853983	20.8685	4.11927	19.9819		chr2	45059492	45060884	11.2179	87.706	10.7666		chr5	61703768	61703945	5.16657	3.68625	13.6313
	chr6	47094110	47094408	49.2851	34.0657	12.7965		chr3	1925722	1925954	27.7459	1.17477	11.4701		chr2	45069808	45070002	4.9661	29.882	19.0478		chr5	62847160	62847359	2.14792	4.54954	25.681
	chr6	47097494	47098126	52.0799	53.9136	41.7145		chr3	1957265	1958022	80.6143	11.923	21.3086		chr2	45075923	45076225	9.0655	18.3661	10.1422		chr5	62924796	62925837	14.9477	27.5187	42.5825
	chr6	47250566	47250777	36.0838	14.2183	11.5012		chr3	1960481	1960820	56.0126	8.24742	24.1473		chr2	45085042	45085340	15.8091	43.9157	21.5109		chr5	63062931	63063107	6.87752	10.637	18.4052
	chr6	47268067	47268367	25.043	8.4201	10.9564		chr3	2057104	2057432	12.4393	4.05594	22.6438		chr2	45105858	45106154	6.09232	22.642	3.8667		chr5	63420885	63421062	0.730781	6.02182	14.8535
	chr6	47310675	47311052	65.1695	39.6367	38.2945		chr3	2079641	2079818	16.6041	9.75937	20.0997		chr2	45113717	45114009	4.8355	20.7524	11.2937		chr5	63516308	63516499	4.29424	7.23405	22.2655
	chr6	47470330	47470729	40.6832	3.16859	4.25185		chr3	2182610	2183036	19.4373	6.21121	10.6021		chr2	45238745	45239080	5.82893	14.1579	9.63247		chr5	63643748	63644165	2.98719	14.317	23.76
	chr6	47811324	47811593	32.7994	21.3101	12.3258		chr3	2244591	2244791	12.5194	6.99246	13.116		chr2	45263162	45263454	1.92193	47.1431	12.7283		chr5	63860117	63860476	43.3692	44.2643	133.899
	chr6	47990518	47990832	62.3463	25.9151	18.636		chr3	2261440	2261841	51.2374	12.9243	35.1888		chr2	45288148	45288502	5.70456	22.4733	17.6394		chr5	63866338	63866543	14.1338	10.4619	24.2377
	chr6	48028840	48029066	20.4064	8.98059	3.79991		chr3	2306322	2306520	54.1841	12.6046	27.3694		chr2	45486898	45487205	15.2601	35.011	8.6028		chr5	64049314	64049553	9.72814	1.5062	22.7221
	chr6	48264384	48264622	31.5129	6.06496	9.27376		chr3	2352173	2352360	15.508	5.5762	20.5217		chr2	45492941	45493185	11.2543	23.1698	5.62531		chr5	64148680	64149337	39.8361	45.2339	84.8654
	chr6	48365592	48366042	70.2999	37.8067	21.1118		chr3	2897454	2897621	15.3101	4.99474	16.9018		chr2	45532833	45533390	32.4191	93.398	46.5766		chr5	64675115	64675330	8.13928	17.3052	20.705
	chr6	48408679	48408993	33.4963	29.0616	23.8581		chr3	2960447	2961301	28.0217	3.81083	15.686		chr2	45586248	45586704	21.4921	63.7801	32.4632		chr5	64682568	64682760	11.7098	17.5312	29.7256
	chr6	48520662	48521205	45.5894	15.1981	17.2858		chr3	2994810	2995245	22.7014	4.99615	18.6498		chr2	45659645	45660190	13.2804	60.8647	33.3639		chr5	64792999	64793512	12.2561	37.4943	39.4651
	chr6	48526395	48526603	38.2487	16.7845	11.2757		chr3	2995470	2995645	28.9937	8.61371	28.4286		chr2	45758815	45759020	6.81727	17.331	12.5585		chr5	65014930	65015374	19.6554	48.0293	64.9564
	chr6	48539083	48539293	18.3342	8.44792	5.2254		chr3	3010659	3011029	27.6637	5.89167	46.1073		chr2	45786574	45786868	7.17128	19.0871	9.39063		chr5	65027146	65027468	12.1757	11.6774	44.5557
	chr6	48642522	48642754	12.5909	4.25319	8.2221		chr3	3035368	3035829	55.8658	16.8728	67.375		chr2	45789979	45790220	8.41549	23.4937	6.30149		chr5	65178175	65178532	8.12581	8.68024	22.824
	chr6	48757387	48757705	31.1763	4.50286	8.83262		chr3	3088818	3089169	44.4662	12.5446	43.2593		chr2	45801931	45802302	8.11548	34.9293	13.8656		chr5	65183338	65184061	11.0935	4.74076	28.19
	chr6	48782935	48783106	10.0054	7.09649	11.136		chr3	3164391	3164708	29.5459	7.32544	14.1632		chr2	45809768	45810281	21.0987	126.158	36.0419		chr5	65189962	65190138	1.34125	7.87673	17.8786
	chr6	48868850	48869058	13.7013	6.99924	10.5123		chr3	3208526	3208767	63.0107	14.6664	30.5667		chr2	45947305	45947599	7.34777	28.2576	18.3364		chr5	65324082	65324494	22.9993	46.7642	95.5938
	chr6	48964280	48964677	124.937	29.8733	27.527		chr3	3238597	3238817	17.8844	0.693851	12.6459		chr2	46038753	46039067	2.19516	23.4503	10.7245		chr5	65389627	65390070	5.32973	4.54277	16.2821
	chr6	49174613	49174778	15.6778	7.18392	9.51215		chr3	3386776	3386995	23.348	4.31846	10.5466		chr2	46070429	46070698	10.8369	33.6113	12.8395		chr5	65492971	65493397	5.39937	8.44047	24.0509
	chr6	49182393	49182646	14.4485	3.57837	6.19283		chr3	3401457	3401670	33.1962	7.5608	15.9521		chr2	46095824	46096522	6.3233	22.6299	17.7443		chr5	65507542	65507825	6.17569	12.1339	20.4005
	chr6	49334772	49335241	13.9723	2.14197	6.1966		chr3	3410449	3410625	29.0757	0.840267	7.72372		chr2	46116975	46117460	8.9291	40.7449	22.3947		chr5	65519713	65519890	5.49713	16.4671	22.7281
	chr6	49505518	49505683	12.9251	1.18739	5.16962		chr3	3420109	3420539	52.1906	14.4858	67.5216		chr2	46128783	46129100	6.90044	22.7967	17.4346		chr5	65536108	65536518	10.9717	34.1769	42.722
	chr6	49615837	49616002	19.4072	3.24975	1.85557		chr3	3480099	3480592	56.9598	7.47247	26.9834		chr2	46129584	46129765	6.67521	12.648	9.55814		chr5	65556178	65556465	10.9404	9.99905	37.4336
	chr6	49644795	49644968	34.1682	6.14217	5.42306		chr3	3745225	3745506	32.8038	14.9524	44.0329		chr2	46182631	46182911	9.8185	31.8249	20.7371		chr5	65579858	65580338	14.5421	22.7693	92.5087
	chr6	49879889	49880124	32.7239	7.08577	7.46093		chr3	3855274	3855526	30.0369	13.7133	21.5516		chr2	46203156	46203674	4.69429	33.5347	18.4664		chr5	65686556	65687124	16.8007	23.3869	30.6583
	chr6	49971262	49971447	15.8703	5.10845	2.36241		chr3	3912207	3912590	20.3	7.1466	17.5661		chr2	46294715	46295159	7.32803	29.8055	12.1278		chr5	65969384	65969655	5.64689	32.4713	33.104
	chr6	50081928	50082154	34.0083	7.83309	6.93087		chr3	3959871	3960140	12.5026	4.08206	20.4699		chr2	46420335	46420737	11.0828	35.6928	23.7244		chr5	65971191	65972198	17.206	24.9312	69.2197
	chr6	50088685	50088887	24.4699	5.04838	2.73934		chr3	4133216	4133389	29.8077	14.2383	19.2881		chr2	46452874	46453383	9.16809	56.9547	22.432		chr5	66172132	66172335	3.6602	3.49832	14.4789
	chr6	50162973	50163183	25.7526	8.72624	7.60791		chr3	4136071	4136271	37.6942	6.27629	13.132		chr2	46466752	46466983	15.0809	38.4437	10.0279		chr5	66305533	66305718	6.96634	5.60346	15.9137
	chr6	50329387	50329635	85.4408	47.4895	28.9003		chr3	4338547	4339112	67.9593	29.6584	38.3561		chr2	46475463	46475899	18.7908	66.3652	41.9481		chr5	66564926	66565468	21.2338	40.6303	124.46
	chr6	50339376	50339568	39.9343	8.90864	11.8863		chr3	4444377	4444890	42.7267	12.8499	49.2558		chr2	46492110	46492414	2.54334	41.2784	11.5093		chr5	66634182	66635153	7.60279	13.115	29.1743
	chr6	50632194	50633064	209.401	39.4187	30.6671		chr3	4522602	4522779	15.6596	2.11251	23.2029		chr2	46520037	46520213	10.3093	16.5038	10.0936		chr5	66774854	66775239	19.254	43.54	45.6722
	chr6	50825419	50825584	17.5861	8.41731	3.93751		chr3	4717476	4717996	3.758	1.296	5.66327		chr2	46553155	46553412	9.33236	30.4363	9.54652		chr5	66790976	66791223	0.858013	11.2865	38.8408
	chr6	51133099	51133309	52.0907	20.3853	20.2819		chr3	4726719	4727307	44.7021	17.4068	82.1701		chr2	46578437	46578993	37.8843	143.373	91.927		chr5	66792805	66793169	9.96686	67.8135	72.1704
	chr6	51173951	51174325	30.0232	7.27459	11.5416		chr3	4751034	4751648	37.4574	12.2081	58.9433		chr2	46615360	46615985	3.03416	22.5523	9.2811		chr5	67002292	67002778	10.1863	27.5508	33.6413
	chr6	51193012	51193302	30.4792	4.58447	5.60894		chr3	4803416	4803655	21.0703	4.97699	14.3585		chr2	46680174	46680691	51.4072	118.63	37.1259		chr5	67077064	67078015	8.04587	19.9636	38.2799
	chr6	51230744	51230923	18.5788	3.19421	3.57576		chr3	4823543	4823971	57.5379	4.42987	18.9401		chr2	46729225	46729457	2.01877	40.9332	27.9731		chr5	67107214	67107656	5.35772	9.17204	31.6101
	chr6	51252226	51252395	24.05	4.20639	7.4624		chr3	4879864	4880125	21.6043	5.45567	12.9414		chr2	46750276	46750498	1.87862	21.4585	9.02901		chr5	67113044	67113405	5.30602	15.0903	20.3304
	chr6	51428046	51428327	41.2258	10.532	6.91173		chr3	4952196	4952468	41.7697	12.1693	34.587		chr2	46784393	46784955	9.79788	28.6729	16.1151		chr5	67117865	67119295	12.6778	51.1482	56.9452
	chr6	51472536	51472904	40.3071	14.5553	16.6281		chr3	5015903	5016128	32.3343	7.38301	14.0786		chr2	46865828	46866032	8.28712	37.2823	15.8762		chr5	67188983	67189159	4.2344	9.78897	15.8814
	chr6	51588845	51589020	61.1827	11.8126	10.3989		chr3	5176272	5176716	25.1946	8.41889	26.9416		chr2	47073986	47074362	7.91078	40.3529	15.4441		chr5	67217165	67217341	11.1874	26.2791	28.5444
	chr6	51710050	51710288	14.107	4.45117	3.66854		chr3	5230310	5230494	15.2622	5.37516	16.6095		chr2	47140609	47140957	14.5348	92.9111	12.764		chr5	67288983	67289200	16.7704	25.54	53.4232
	chr6	51836410	51836592	22.271	5.58388	8.70091		chr3	5255581	5255825	35.8201	1.07713	12.2484		chr2	47158298	47158610	5.41953	25.358	8.8154		chr5	67425628	67426245	15.1759	43.0852	52.2402
	chr6	51901441	51901724	34.9651	14.8131	15.4964		chr3	5280161	5280345	10.3796	2.76826	12.0332		chr2	47226272	47226517	3.62176	9.94676	5.74678		chr5	67561695	67561942	4.58892	12.3328	39.1018
	chr6	52004259	52004424	12.1769	1.99452	4.09467		chr3	5350685	5351257	25.9018	7.54131	38.4268		chr2	47316533	47317159	3.70644	16.549	9.7825		chr5	67699701	67700435	12.1058	20.9076	30.3476
	chr6	52146351	52146821	38.6686	15.3496	12.4118		chr3	6028781	6029128	24.6093	3.83142	15.8387		chr2	47342341	47342663	11.5733	36.4901	7.87955		chr5	67817347	67817761	8.97836	7.806	31.3742
	chr7	298990	299856	46.7912	21.0762	20.5466		chr3	6035028	6035334	32.5567	5.69367	11.2153		chr2	47452157	47452601	6.73343	25.768	10.7745		chr5	67974355	67974630	6.24035	19.2246	24.4798
	chr7	301168	301333	40.0783	10.762	7.18143		chr3	6104039	6104491	51.5257	18.7216	30.3692		chr2	47514080	47514470	7.33439	52.6876	13.6795		chr5	68135316	68135972	9.48882	27.4601	43.4618
	chr7	438106	438289	41.3017	12.3352	11.3837		chr3	6104676	6105157	47.901	12.8416	59.5268		chr2	47540349	47540545	17.0944	67.9902	22.7057		chr5	68282850	68283125	7.27539	19.5451	34.9419
	chr7	860983	861182	43.5465	15.7062	4.3742		chr3	6276481	6276718	22.4701	2.14897	23.4805		chr2	47659555	47660100	3.18834	27.2923	10.3044		chr6	62540	62944	10.8615	31.6849	35.7168
	chr7	862250	862478	30.1483	5.15812	7.52811		chr3	6290021	6290224	13.4908	5.96087	11.7008		chr2	47770681	47771153	13.0537	66.341	25.6806		chr6	112089	112567	15.3685	17.3883	37.9307
	chr7	914982	915263	39.2011	4.73837	10.2571		chr3	6918481	6918684	58.2549	15.3645	28.3669		chr2	47790204	47790403	6.36561	20.8483	5.0983		chr6	177861	178483	41.6099	52.8108	104.79
	chr7	1103349	1103626	36.6589	5.72523	9.70846		chr3	7051585	7051917	45.8714	8.37686	69.2079		chr2	47880987	47881335	18.7359	38.3675	15.3521		chr6	491459	491693	12.0229	5.71762	22.1442
	chr7	1558863	1559029	22.4776	10.3435	5.94778		chr3	7089624	7090244	45.8585	8.10471	29.5103		chr2	47886083	47886267	1.3796	17.6479	4.50966		chr6	924400	924748	9.89215	17.6009	54.3486
	chr7	1685609	1685871	21.9048	1.53226	5.5039		chr3	7173651	7173854	16.9686	3.61606	15.5907		chr2	47921242	47921821	9.44983	26.6606	14.4522		chr6	1015225	1015726	20.0832	23.9771	59.711
	chr7	2074571	2074757	55.2645	10.7458	10.5384		chr3	7319703	7319938	16.9229	7.5316	14.0986		chr2	47930840	47931200	7.72624	35.3535	16.9679		chr6	1259904	1260084	4.49294	10.2887	18.3975
	chr7	2339243	2339774	46.4883	26.8708	20.6317		chr3	7393801	7394105	25.1979	5.89264	11.3577		chr2	47941425	47941761	5.61811	72.5397	45.4452		chr6	1389804	1390090	21.6446	51.5943	68.4907
	chr7	2414087	2414365	75.8423	36.9496	34.6992		chr3	7523773	7523961	16.6906	7.04955	16.6733		chr2	47943491	47944075	49.7509	134.086	105.248		chr6	1423075	1423441	15.9132	35.3705	42.8033
	chr7	2630810	2631090	45.4801	24.4551	21.0172		chr3	7676067	7676303	19.0557	2.87765	9.65816		chr2	47948451	47949104	37.7677	134.354	70.9582		chr6	1455034	1455365	17.3942	37.4357	84.1652
	chr7	2700931	2701236	18.3238	5.0469	6.76425		chr3	7786862	7787055	23.261	11.1011	24.4691		chr2	48032919	48033241	3.99303	38.1046	9.25742		chr6	1600085	1600312	5.47411	0	15.9819
	chr7	2795273	2795597	39.8258	6.94807	11.2675		chr3	7802075	7802660	57.0955	19.3067	78.4955		chr2	48052502	48052902	10.3948	50.4843	13.2707		chr6	1871599	1872260	14.86	21.3967	42.1886
	chr7	2899149	2899331	14.7387	7.57024	8.34946		chr3	7904406	7904708	13.1438	3.91027	21.5983		chr2	48060784	48061166	2.33661	23.8795	1.46499		chr6	1923148	1923709	18.1178	30.7019	44.9995
	chr7	2907057	2907546	26.1634	10.0966	12.2865		chr3	7971518	7972143	22.747	6.68377	14.2064		chr2	48083973	48084599	32.051	209.57	50.2888		chr6	2010604	2011206	14.8443	29.5596	35.1868
	chr7	3097190	3097367	26.1469	7.48133	9.46392		chr3	8021169	8021512	17.1286	0.696579	8.42741		chr2	48172976	48173195	5.4059	11.0244	9.24135		chr6	2134340	2135063	20.0404	40.1428	54.374
	chr7	3193423	3193588	19.9951	1.71405	3.8499		chr3	8155568	8156207	31.877	7.07629	14.5834		chr2	48184062	48184346	3.44209	19.5172	12.1043		chr6	2172997	2173277	1.29767	2.43932	47.1913
	chr7	3193785	3194192	25.7926	3.67975	5.51095		chr3	8186047	8186346	33.1422	9.01239	13.8463		chr2	48275187	48275515	4.36478	32.2838	8.5438		chr6	2241674	2241973	9.34292	5.06995	24.8275
	chr7	3249356	3249593	22.3886	13.4584	6.93912		chr3	8536664	8536960	15.4715	9.39691	23.5531		chr2	48314785	48315139	10.5192	29.2296	21.6645		chr6	2248166	2248439	6.38875	10.9435	36.1716
	chr7	3409247	3409542	13.2831	4.53517	10.309		chr3	8561429	8561983	154.509	13.041	35.8244		chr2	48416466	48416788	6.93708	30.8578	10.7083		chr6	2777774	2778314	19.5097	30.2992	60.4087
	chr7	3509554	3509750	15.9597	7.94181	5.61167		chr3	8594123	8594493	12.9359	1.24246	13.4048		chr2	48417778	48418114	7.94015	35.9102	9.44565		chr6	3073192	3073733	12.2652	5.17694	40.4197
	chr7	3657474	3657681	22.5769	4.44433	4.14053		chr3	8618253	8618418	21.7794	2.4464	9.07604		chr2	48616221	48616405	3.57435	26.8704	14.1153		chr6	5255409	5255881	9.76926	9.74468	32.6421
	chr7	4141061	4141319	11.3898	1.81333	2.62196		chr3	8641793	8641990	36.9259	6.42932	18.2902		chr2	48662837	48663215	7.99629	53.3225	22.5904		chr6	5783470	5783758	2.87963	2.7722	13.0169
	chr7	4142594	4142759	14.6809	3.96432	5.35718		chr3	9009188	9009383	10.5462	1.68288	17.6353		chr2	48735230	48735555	3.22001	29.4594	15.7102		chr6	5813326	5813772	11.0766	6.53559	21.1507
	chr7	4633053	4633224	20.2495	4.40058	1.44693		chr3	9155777	9155981	47.5276	7.94123	15.1464		chr2	48766063	48766239	1.14604	10.8296	2.82461		chr6	6953766	6954132	3.82721	2.2	29.4704
	chr7	4770156	4770471	18.9019	5.82548	1.02893		chr3	9173739	9174524	59.5011	13.256	27.9141		chr2	48876246	48876533	6.74507	28.3401	17.6082		chr6	7000361	7000723	2.08623	4.08223	27.4771
	chr7	5074466	5075202	46.6174	12.1824	9.97599		chr3	9301256	9301519	31.5345	0.296766	9.02163		chr2	48949133	48949309	3.35401	55.532	19.9146		chr6	7137864	7138286	4.92186	28.6159	31.1208
	chr7	5118835	5119016	20.8065	4.41342	1.82933		chr3	9448679	9448959	18.9119	3.85642	18.4618		chr2	48976827	48977137	3.24258	21.9826	14.5948		chr6	7724287	7724513	7.22441	2.2677	15.9263
	chr7	5202327	5202495	29.3972	9.14568	10.8376		chr3	9449734	9450084	27.2134	5.1233	14.4592		chr2	49039478	49039697	6.34244	24.1906	12.4355		chr6	13765115	13765397	1.0435	1.80387	14.3092
	chr7	5875927	5876236	15.3553	3.86188	4.74501		chr3	9914241	9914547	14.2686	1.13007	11.9354		chr2	49051852	49052186	0.261407	18.4471	4.18596		chr6	13770070	13770559	1.025	1.71347	45.1262
	chr7	6320822	6320987	20.5517	4.54017	3.26875		chr3	10101535	10101751	19.3682	5.16151	10.5497		chr2	49078607	49079096	22.7934	48.1628	25.8663		chr6	17108909	17109200	10.4779	2.34729	27.0812
	chr7	6414495	6414699	23.3329	4.08698	3.73106		chr3	10535129	10535516	38.1718	9.18762	54.9876		chr2	49125542	49125810	17.6962	28.5001	10.2384		chr6	17162133	17162315	4.71439	0	19.1116
	chr7	6719379	6719893	27.7508	4.56986	6.63975		chr3	10537294	10537580	67.4692	8.13126	81.1773		chr2	49173914	49174452	14.0854	33.5547	17.1103		chr6	17640923	17641178	0	4.70345	28.1054
	chr7	6817122	6817557	21.5269	6.84364	9.93255		chr3	10655877	10656226	30.8561	7.6264	46.384		chr2	49186263	49186796	8.59446	45.0789	21.7674		chr6	17685980	17686372	5.85552	2.1115	20.1149
	chr7	6848166	6848347	16.7114	1.18631	2.86099		chr3	11114778	11115184	24.5834	2.68219	35.3111		chr2	49247854	49248905	26.0065	60.3761	31.2023		chr6	18586145	18586331	4.70689	2.84889	14.3592
	chr7	7148459	7148855	24.8162	5.74019	5.72676		chr3	11116022	11116236	15.9982	4.77608	10.8556		chr2	49306290	49306620	3.79955	34.1415	27.7485		chr6	22386099	22386535	13.5634	4.87365	31.0419
	chr7	7259193	7259479	14.0495	3.77695	5.88521		chr3	11185124	11185291	18.8625	1.71602	13.2404		chr2	49439845	49440392	10.9543	44.8408	14.7989		chr6	22538723	22539670	2.50304	3.21336	19.8289
	chr7	7771874	7772039	21.3216	10.1769	8.59753		chr3	11870359	11870816	78.5201	27.9253	35.2963		chr2	49459668	49460250	15.372	58.6753	37.967		chr6	22721486	22721706	2.36211	0.115843	11.908
	chr7	7819499	7819758	26.1564	5.64506	6.54488		chr3	12291971	12292255	8.07384	2.27203	16.2156		chr2	49465944	49466179	11.427	28.0673	9.47959		chr6	25830427	25830623	6.91218	4.47692	17.6056
	chr7	7863540	7863754	20.9787	4.1643	4.5027		chr3	12594321	12594597	28.9808	11.1382	18.4563		chr2	49466523	49466961	12.8413	35.2251	20.4906		chr6	26213003	26213378	16.9892	30.7997	42.1492
	chr7	7874848	7875013	18.2019	2.4397	7.4594		chr3	12924689	12925131	58.8818	8.24802	40.0826		chr2	49538160	49538336	4.93289	12.9256	11.0677		chr6	26532094	26532590	11.8971	35.2455	48.5572
	chr7	7949093	7949387	18.5803	7.81676	8.62937		chr3	14180260	14180443	10.6403	2.43488	19.3304		chr2	49708525	49708793	6.06552	31.2151	17.6121		chr6	27011765	27012117	3.91473	10.1821	16.4032
	chr7	8433198	8433461	41.2563	24.3562	20.8118		chr3	14212319	14212616	13.9509	3.34661	9.66083		chr2	49760828	49761082	3.4789	26.3933	7.77019		chr6	27173972	27174161	1.10357	0.91084	13.8563
	chr7	9127417	9127682	36.0318	10.5096	7.41634		chr3	14313259	14313488	18.1584	1.84334	18.3637		chr2	49770785	49771378	13.4873	50.047	22.5147		chr6	27575329	27575508	2.6953	9.73736	22.4931
	chr7	9246815	9247149	21.7331	3.12773	1.86334		chr3	16266152	16266401	32.6604	9.55856	21.8092		chr2	49773152	49773396	19.1448	41.5289	16.3839		chr6	27961950	27962137	5.04997	7.52481	18.8998
	chr7	9254243	9254509	31.0221	0.598813	3.50177		chr3	16331446	16331872	28.4872	2.52209	21.2241		chr2	49892624	49892802	6.1424	19.0725	17.4135		chr6	28102419	28102878	13.4827	17.6998	40.0275
	chr7	9557170	9557948	82.7736	15.2421	18.2072		chr3	16360384	16360678	52.3767	13.7103	41.2859		chr2	50034699	50034960	5.89464	30.3744	5.24834		chr6	28565399	28565594	1.18598	0	13.1361
	chr7	9963968	9964133	19.6321	2.04227	7.41582		chr3	16360835	16361140	62.0388	19.5121	49.1745		chr2	50154588	50154786	5.2561	38.8154	30.9352		chr6	28567783	28568048	3.67442	11.5653	19.6907
	chr7	10036123	10036294	10.7209	6.59664	7.49222		chr3	16405963	16406155	37.4932	13.4591	19.8428		chr2	50195372	50195724	5.24521	25.9089	9.98294		chr6	28612309	28612542	10.8967	4.48802	21.8292
	chr7	10093205	10093430	40.7676	12.1831	11.3031		chr3	16448571	16449186	49.6346	16.9638	65.3127		chr2	50214620	50215069	29.9798	59.0819	20.3632		chr6	28644684	28645091	9.33077	2.17327	31.6705
	chr7	10156372	10156537	14.6205	3.54659	1.24044		chr3	19044953	19045130	13.4672	4.93174	17.2791		chr2	50216360	50216705	7.48106	59.2508	20.7828		chr6	29374038	29374272	2.20904	0.149755	10.8218
	chr7	10247605	10247900	64.7772	8.46564	8.35027		chr3	19410290	19410496	15.1656	3.06353	10.0211		chr2	50223679	50224073	6.6285	44.7789	6.43523		chr6	29769489	29770334	11.3519	23.126	35.9288
	chr7	10289681	10290192	30.2662	6.72	12.2011		chr3	19647673	19648053	51.8855	12.0445	19.0989		chr2	50228036	50228222	1.00836	21.9598	2.82587		chr6	33770342	33770872	11.4273	9.96441	35.0207
	chr7	10302671	10302957	16.567	3.64378	4.76543		chr3	19669934	19670125	13.867	6.26692	10.9429		chr2	50320793	50321799	32.7528	100.221	36.5683		chr6	33807275	33807550	8.03962	4.62817	29.0106
	chr7	10784165	10784461	23.313	9.32713	6.02405		chr3	20021204	20022198	31.7066	6.40654	16.7741		chr2	50348394	50348956	17.0824	53.9037	16.0657		chr6	33820275	33820454	4.97543	0	15.0573
	chr7	13307726	13307937	14.9321	3.25213	4.18025		chr3	20236967	20237551	356.901	77.4131	248.803		chr2	50381751	50383054	6.82034	186.439	9.50106		chr6	34435927	34436110	5.9881	9.46802	28.5376
	chr7	13556226	13556806	43.1165	49.0198	14.4687		chr3	20254782	20255437	295.707	59.9198	199.117		chr2	50383658	50384055	6.31382	211.374	12.5263		chr6	34441155	34441373	8.8335	4.91676	20.0304
	chr7	14676029	14676194	13.6725	0.878477	5.38789		chr3	20284663	20284954	19.7818	5.86984	13.9406		chr2	50386234	50386415	5.43638	201.072	16.8961		chr6	34472464	34472885	0.441658	17.4209	23.0263
	chr7	14787407	14787701	47.6813	4.61023	8.59963		chr3	20318319	20318523	18.4966	7.94114	16.5498		chr2	50389106	50389681	38.0591	115.997	47.23		chr6	34571045	34571248	6.58711	3.54817	22.1562
	chr7	17220508	17220718	12.1394	6.66613	7.13066		chr3	21117343	21117565	18.2477	1.78232	12.0619		chr2	50392789	50392980	6.51579	59.593	14.0325		chr6	35458753	35459421	19.1994	31.0081	48.5146
	chr7	17702356	17702859	76.2855	30.9204	32.9112		chr3	23502041	23502384	19.4233	3.26189	16.4194		chr2	50410962	50411735	23.1282	61.0961	17.6999		chr6	35981586	35982090	11.7213	20.6267	46.0928
	chr7	18143126	18143408	29.3766	8.50953	8.23467		chr3	23610956	23611649	17.4579	4.01444	31.484		chr2	50460990	50461207	11.1175	31.2392	14.6748		chr6	36186398	36186622	17.6373	33.7904	35.4831
	chr7	21686453	21686824	19.2769	7.0085	2.7985		chr3	23617506	23617750	54.7657	8.47292	54.4853		chr2	50508134	50508355	16.9433	48.3422	31.4126		chr6	36188899	36189298	26.6422	51.2988	80.9463
	chr7	22051552	22051810	13.5968	0	2.17666		chr3	23916232	23916404	21.5035	7.5902	12.9474		chr2	50530433	50530821	4.10413	35.018	7.73952		chr6	36344310	36344579	4.62781	5.09511	23.4529
	chr7	22071616	22071781	12.8417	1.80372	1.23647		chr3	24030289	24030476	33.4023	9.36916	14.115		chr2	50588654	50589108	11.8071	55.4036	16.3195		chr6	36417094	36417283	8.62849	4.67137	24.7314
	chr7	23756265	23756571	40.2552	12.2615	9.34294		chr3	24187519	24187699	31.0593	1.80751	10.2237		chr2	50607812	50608026	5.66601	12.5505	2.7195		chr6	36963148	36963432	2.01438	10.3374	45.1821
	chr7	24136279	24136654	45.4719	15.9902	19.3739		chr3	24443606	24443817	12.5799	5.15432	17.9951		chr2	50800770	50801454	14.123	107.037	53.0273		chr6	37530173	37530517	8.62486	16.456	20.2992
	chr7	25906796	25907026	29.2591	11.5568	5.90961		chr3	24444282	24444459	7.0743	0	16.5968		chr2	50920543	50920975	16.1753	78.5098	37.4178		chr6	37742067	37742259	5.39857	3.72921	21.3269
	chr7	26707315	26707558	11.8329	2.84328	4.89194		chr3	24794332	24794600	19.1376	3.8146	16.4731		chr2	50944070	50944543	4.27827	33.9686	13.7588		chr6	37746453	37746666	5.50616	2.6041	16.4532
	chr7	29353409	29353574	12.9401	1.19705	5.05822		chr3	25357887	25358156	32.7457	8.743	34.0094		chr2	50979977	50980504	1.68634	41.4602	5.55915		chr6	37760869	37761363	6.08565	14.5764	20.2816
	chr7	30636884	30637125	22.075	7.49585	11.3955		chr3	25421385	25421580	26.9456	2.42068	12.8269		chr2	51116266	51116450	4.69406	47.824	28.8693		chr6	37909736	37909990	10.771	4.65359	23.1315
	chr7	31650152	31650317	12.4626	0.839863	2.43132		chr3	25437756	25438295	33.4777	8.24601	24.4163		chr2	51218377	51218977	8.02242	25.3496	17.0948		chr6	37932816	37933361	11.1106	5.44612	30.1437
	chr7	32847153	32847318	9.43867	0.260647	2.94417		chr3	25607277	25607796	38.1259	9.09494	31.1986		chr2	51228888	51229229	9.29236	27.8307	9.89085		chr6	37965352	37965529	4.75033	2.98747	15.5394
	chr7	33816206	33816511	61.0718	7.87273	12.6438		chr3	26193984	26194305	23.9177	7.38906	18.9037		chr2	51420445	51420701	9.35539	34.4868	8.61963		chr6	38142711	38142929	8.06971	8.29468	14.4489
	chr7	34072186	34072375	14.5919	4.86217	4.14963		chr3	26233082	26233601	35.0682	5.6111	19.1739		chr2	51583519	51584110	16.1208	50.411	25.474		chr6	38222887	38223300	14.8518	20.3804	27.0843
	chr7	34082284	34082515	17.2003	4.81524	1.75616		chr3	27343186	27343496	20.9317	4.41439	11.2616		chr2	51714388	51714892	17.1134	73.1805	37.7567		chr6	38490338	38490722	6.91055	3.29474	27.9845
	chr7	35433480	35433851	17.6682	2.09961	4.78659		chr3	27389247	27389431	16.1628	1.32448	7.43946		chr2	51781745	51781947	5.2866	35.0118	26.4294		chr6	38600218	38600565	41.6872	78.1026	89.2835
	chr7	36009861	36010063	16.6543	2.60175	6.67466		chr3	29137864	29138275	54.4665	12.5344	42.0835		chr2	51782546	51783133	13.7719	79.3171	17.3074		chr6	38681205	38681865	13.9758	13.4611	66.4288
	chr7	39778995	39779500	62.4907	40.1835	25.4795		chr3	29143558	29143754	12.8864	1.00772	20.9676		chr2	51998920	51999574	26.1227	114.9	54.9582		chr6	38793361	38793602	4.84327	6.86925	21.948
	chr7	41400093	41400333	12.7072	1.42215	5.0015		chr3	29441667	29442041	17.5479	4.25974	24.3905		chr2	52011965	52012141	1.80431	60.4419	32.0952		chr6	39005589	39006118	18.3445	48.1222	68.3473
	chr7	42567555	42567720	14.257	5.80996	6.57355		chr3	29688209	29688526	26.1257	7.46844	17.1221		chr2	52012498	52013148	21.8177	137.634	89.1448		chr6	39156595	39157119	4.82655	15.816	30.7425
	chr7	45626667	45626938	20.0973	3.64619	6.99545		chr3	29688723	29689177	28.5308	7.1489	34.3586		chr2	52014743	52014954	3.2783	80.5492	11.2634		chr6	39276434	39276675	27.5774	14.9326	80.8461
	chr7	45650903	45651291	21.8709	8.27467	9.66249		chr3	29720776	29721033	13.5898	5.74266	13.9817		chr2	52024997	52025575	8.76632	40.4622	11.1019		chr6	39284710	39285034	8.51621	13.374	44.6361
	chr7	47070674	47070851	56.0955	5.22998	7.46608		chr3	29783866	29784139	27.9219	7.69861	22.5764		chr2	52034891	52035281	32.8656	75.9843	24.8196		chr6	39312825	39313359	6.47925	18.3835	36.9481
	chr7	47071567	47071853	68.4667	17.5293	12.2774		chr3	29887311	29887561	27.9743	7.62702	21.1645		chr2	52247814	52248404	13.7054	122.879	49.9865		chr6	39393894	39394141	7.26786	23.2026	32.468
	chr7	47074818	47075229	56.2674	10.1201	7.05375		chr3	30554191	30554368	7.47249	1.0529	15.9952		chr2	52251843	52252405	30.1103	111.056	39.2134		chr6	39568401	39569776	23.9274	34.423	100.282
	chr7	47761386	47761676	14.8665	1.04359	3.4777		chr3	30708265	30708681	108.101	17.0458	68.7961		chr2	52273877	52274123	2.50874	33.3462	17.6913		chr6	39584142	39584631	18.5948	12.248	49.237
	chr7	48002526	48002985	15.9332	8.19099	11.1623		chr3	30932153	30932410	14.717	2.04414	8.59118		chr2	52321822	52322338	18.0167	87.2914	51.7526		chr6	39917769	39918026	4.52935	8.17745	20.2538
	chr7	51898135	51898482	67.1629	18.9788	21.127		chr3	31028605	31029041	14.2625	3.30737	21.6775		chr2	52330304	52330933	6.01263	38.832	20.4807		chr6	39974934	39975205	4.34271	24.2235	27.5391
	chr7	52242695	52242860	11.7995	2.4464	3.05747		chr3	31187957	31188749	24.0119	6.17445	29.3679		chr2	52347404	52347591	7.17496	21.8439	2.77423		chr6	40071556	40071874	4.55953	2.36979	29.5394
	chr7	52547870	52548221	41.2796	15.0723	12.1317		chr3	31327228	31327770	26.5892	3.856	17.3643		chr2	52541377	52541618	4.62699	18.0194	5.99064		chr6	40108541	40108751	7.21204	14.0494	25.5821
	chr7	52577726	52577920	58.4478	27.071	20.6453		chr3	32205075	32205305	19.6105	4.23808	11.3183		chr2	52572045	52572564	26.5053	68.5155	40.3004		chr6	40120917	40121207	12.0494	20.2842	79.4386
	chr7	53941264	53941647	36.8683	3.78002	8.85022		chr3	32218401	32218598	21.8123	6.18714	17.9608		chr2	52585544	52586246	4.78971	27.6001	14.1041		chr6	40201565	40201782	2.10364	4.64732	12.6494
	chr7	53969006	53969405	47.5507	5.65913	11.0877		chr3	32239142	32239466	21.9653	0.639104	7.90044		chr2	52828445	52828640	4.80174	26.6521	1.37842		chr6	40243692	40244196	32.5122	19.101	79.7088
	chr7	53971244	53971723	42.1258	2.73673	8.79755		chr3	32276020	32277017	40.9469	5.00442	15.781		chr2	52835226	52835493	14.0366	44.0087	16.3553		chr6	40384844	40385058	9.59933	24.417	42.6511
	chr7	55011553	55011906	25.9149	7.42153	10.4782		chr3	32309571	32309756	22.558	1.1193	10.3093		chr2	52869013	52869272	20.3584	62.1866	49.9101		chr6	40389420	40389623	3.17552	2.5723	41.7115
	chr7	55261318	55261622	32.7724	11.0761	14.3819		chr3	32552257	32552487	25.9983	2.03901	20.6853		chr2	52888250	52888728	18.6503	77.5124	14.2419		chr6	40517827	40518049	2.9767	7.61596	19.2955
	chr7	55588003	55588168	10.1131	3.9069	8.00101		chr3	32559359	32559630	80.7329	20.9826	65.3452		chr2	53001868	53002087	5.39581	19.7901	16.6175		chr6	41268521	41268879	15.8098	16.0759	55.1046
	chr7	55688135	55688300	11.2885	4.04647	5.90063		chr3	32609217	32609394	12.9331	4.97469	21.5733		chr2	53052646	53052890	7.50649	23.0327	11.9626		chr6	41323548	41324281	37.8842	50.7627	106.124
	chr7	55773518	55773756	22.7891	10.6737	8.30156		chr3	33163779	33163987	18.5886	5.91423	13.4932		chr2	53133309	53133643	12.6272	32.2844	25.4176		chr6	41499088	41499434	10.102	18.0021	39.0593
	chr7	55892118	55892491	18.3009	5.68608	7.24749		chr3	33357661	33357998	16.5322	4.30399	10.2559		chr2	53143296	53143910	18.0779	46.9419	26.9423		chr6	41804111	41804311	16.5857	10.7373	40.0734
	chr7	56238082	56238314	21.431	2.12521	7.3299		chr3	33530292	33530599	25.7401	10.7932	16.0398		chr2	53149414	53149726	3.95076	20.688	7.28256		chr6	41914658	41915153	10.9093	16.1939	18.5316
	chr7	56406453	56406714	26.9933	14.076	15.4561		chr3	33537033	33537588	25.698	12.9631	25.0619		chr2	53193096	53193361	6.67348	24.4215	14.6443		chr6	41940607	41941366	13.73	5.44958	41.1125
	chr7	56638667	56638832	29.0246	8.61518	10.3906		chr3	37735029	37735381	49.8301	11.7065	49.1063		chr2	53194555	53195083	11.8182	34.006	23.2562		chr6	42427403	42427718	16.3513	14.8767	68.5217
	chr7	57080589	57080904	29.8322	7.04315	12.3889		chr3	38380045	38380837	100.896	20.0576	54.5314		chr2	53257745	53258155	7.9088	30.1439	12.1753		chr6	42475263	42475453	6.84552	3.38844	16.3026
	chr7	57135217	57135383	24.385	5.96987	6.94022		chr3	38408284	38408908	162.368	33.597	170.07		chr2	53293695	53293943	11.617	26.268	13.6063		chr6	42964476	42964793	7.83969	3.44456	19.0461
	chr7	57748605	57748770	12.0026	1.49813	3.79458		chr3	38412550	38412893	32.576	14.3111	82.4958		chr2	53303102	53303437	13.0738	29.6666	10.9687		chr6	43005216	43005393	10.8084	7.67099	14.7732
	chr7	57970794	57971042	24.6272	12.8486	10.194		chr3	43665719	43666090	25.3975	7.66384	32.4899		chr2	53393523	53393849	8.5413	33.6733	19.8325		chr6	43010397	43010741	8.00061	2.8118	20.887
	chr7	58165618	58166084	48.9617	23.6915	22.9774		chr3	44173868	44174164	11.178	3.96022	17.0236		chr2	53404052	53404644	10.2931	118.299	15.107		chr6	43168435	43168671	5.60881	5.39924	24.4306
	chr7	58172433	58172624	22.39	1.47609	4.39462		chr3	44912403	44912755	51.6019	15.3027	35.7511		chr2	53410024	53410486	9.13882	49.6424	24.8156		chr6	43414197	43414547	5.62173	19.3927	27.0482
	chr7	59079197	59079429	25.0807	7.8521	12.1045		chr3	45867089	45867374	17.7566	4.47383	12.5556		chr2	53493400	53493893	9.79601	71.6366	15.826		chr6	43544398	43544574	11.4437	25.9035	32.726
	chr7	59144729	59144942	43.6225	13.3498	13.1061		chr3	46081775	46081952	15.5471	6.32473	14.6808		chr2	53533166	53533558	16.5928	55.1924	23.5014		chr6	44549628	44549872	13.8768	16.6928	33.757
	chr7	59152447	59152790	47.7373	8.57017	3.15416		chr3	46108308	46108664	35.8337	7.83287	21.9166		chr2	53619528	53619792	5.69427	29.3501	21.4113		chr6	45011374	45011677	26.4304	26.0995	123.51
	chr7	59709760	59710018	6.26558	1.07298	2.35089		chr3	46205304	46205634	17.4749	2.43017	14.13		chr2	53646487	53646724	12.6594	29.1976	24.2655		chr6	45015771	45016519	46.418	84.9021	161.573
	chr7	59827972	59828782	82.2812	26.8126	24.4913		chr3	46241595	46241777	15.9397	4.41979	15.5197		chr2	53690673	53691049	3.68795	24.342	7.68149		chr6	45042636	45042918	0.741334	8.93656	44.5364
	chr7	59854147	59854667	24.8266	14.895	12.4459		chr3	46369572	46369740	11.9478	5.82142	14.166		chr2	53693345	53693665	6.07924	32.1859	20.1643		chr6	45266554	45266731	5.07721	11.3916	24.7481
	chr7	59920645	59921099	188.488	72.9898	61.5221		chr3	46647492	46647787	34.9594	4.59175	14.4401		chr2	53793194	53793519	7.86231	32.5878	15.9277		chr6	45280277	45280796	7.57181	16.4963	20.8387
	chr7	59937855	59938581	242.502	16.8951	17.6085		chr3	46733491	46733719	17.7005	5.32084	38.51		chr2	53803421	53803719	7.18315	66.8163	25.6171		chr6	45299072	45299261	7.30041	5.14	14.4528
	chr7	60117535	60117738	36.4433	0.808192	7.23201		chr3	46736516	46736695	15.1516	5.41972	28.9076		chr2	53946114	53946517	5.06239	30.5438	7.83691		chr6	45299517	45299694	9.67634	15.6764	23.2677
	chr7	60188940	60189310	41.5999	12.2836	15.4754		chr3	46804067	46804244	12.2078	0.458729	16.4213		chr2	53962031	53962652	11.536	74.0795	22.1041		chr6	45565699	45566351	31.8443	46.0363	54.2945
	chr7	60265855	60266375	20.7681	5.49675	9.97547		chr3	46834848	46835396	16.6078	6.26244	17.8269		chr2	53993962	53994487	11.3621	27.739	15.2985		chr6	45654077	45654840	46.9555	46.9902	128.64
	chr7	60286989	60287306	15.8527	6.21342	3.69176		chr3	46942056	46942397	10.8344	4.78173	12.2832		chr2	54003391	54003770	11.904	52.2702	13.5197		chr6	45668677	45668882	4.77914	5.24072	15.6741
	chr7	60980979	60981204	21.6699	3.95245	4.60449		chr3	47019902	47020173	38.014	10.2168	28.8967		chr2	54039240	54039679	5.64896	69.1048	18.7855		chr6	45722717	45723000	51.2657	47.8804	129.766
	chr7	61312330	61312611	33.6779	8.09212	12.4102		chr3	47186337	47186502	15.2893	1.24081	9.96566		chr2	54062011	54062191	3.17486	15.1488	8.17688		chr6	45724021	45724276	113.915	52.994	169.094
[truncated: 2,619 more rows]

## Sheet: Fig.5c
Fig 5c
Gene ontology enrichment of down-regulated genes in hsfa1a lines after 1 h of heat stress compared to the WT
[truncated: 1,843 more rows]

## Sheet: Fig. 5d
Fig 5d
[truncated: 5,850 more rows]

## Sheet: Fig. 5e
	Fig 5e
[truncated: 13 more rows]

## Sheet: Fig. 5f
	Fig 5f
[truncated: 15 more rows]

## Sheet: Fig. 5g
	Fig 5g
[truncated: 13 more rows]

## Sheet: Fig. 5h
	Fig 5h
[truncated: 7 more rows]

## Sheet: Suppl Fig 4
	Supplementary Fig 4
[truncated: 12 more rows]

[truncated: 11 more sheets: Suppl Fig 5a, Suppl Fig 6, Suppl Fig 10, Suppl Fig 13, Suppl Fig 18, Suppl Fig 19a, Suppl Fig 21, Suppl Fig 23, Suppl Fig 24, Suppl Fig 26 a,b, Suppl Fig 26 c,d]
